# Supplementary material for: RACK1 governs a dual metabolic switch in lung adenocarcinoma through c-Src/G6PD and TRIM21/LDHA Axes
Source: Cell Death Dis. 2026 May 29;17(1):667. doi: 10.1038/s41419-026-08887-8 (PMC13424137; doi:10.1038/s41419-026-08887-8)
Supplement: Supplementary file 5 — Supplementary Tables S4 [file 41419_2026_8887_MOESM5_ESM.csv]

Protein FDR Confidence	Gene_ID	Gene_symbol	Description	Accession number	Coverage (%)	Peptides	Unique Peptides	PSMs	AAs	MW (kDa)	calc. pI	Abundance
High	5339	PLEC	plectin	41322916	30	119	3	261	4684	531.5	5.96	459845066.046875
High	4627	MYH9	myosin heavy chain 9	12667788	47	86	75	201	1960	226.4	5.6	552323051.5625
High	5339	PLEC	plectin	41322923	30	117	2	257	4547	515.9	5.8	10080793
High	5339	PLEC	plectin	41322908	30	116	1	255	4525	513.4	5.76	2567100.25
High	3849	KRT2	keratin 2	47132620	76	51	36	237	639	65.4	8.0	3073868031.71875
High	3848	KRT1	keratin 1	119395750	61	48	41	236	644	66.0	8.12	4186315024.6875
High	3857	KRT9	keratin 9	55956899	66	39	37	195	623	62.0	5.24	1789838509.34375
High	1660	DHX9	DExH-box helicase 9	100913206	41	47	47	214	1270	140.9	6.84	1527934032.84375
High	3858	KRT10	keratin 10	195972866	60	38	32	187	584	58.8	5.21	3520528799.90625
High	3856	KRT8	keratin 8	372466572	81	46	34	488	511	56.6	5.43	5100296227.125
High	4641	MYO1C	myosin IC	124494247	45	42	42	126	1044	119.6	9.45	797094971.65625
High	3875	KRT18	keratin 18	40354195	70	37	35	304	430	48.0	5.45	3461014622.32031
High	6238	RRBP1	ribosome binding protein 1	110611220	44	36	36	80	977	108.6	5.54	248330629.5
High	81	ACTN4	actinin alpha 4	12025678	44	39	27	89	911	104.8	5.44	137904605.875
High	3855	KRT7	keratin 7	67782365	67	39	30	187	469	51.4	5.48	909407993.09375
High	1457	CSNK2A1	casein kinase 2 alpha 1	29570791	51	18	18	125	391	45.1	7.74	727240037.09375
High	1653	DDX1	DEAD-box helicase 1	4826686	51	34	34	140	740	82.4	7.23	930463950.71875
High	3852	KRT5	keratin 5	119395754	53	43	23	159	590	62.3	7.74	265545266.625
High	10801	SEPTIN9	septin 9	164698494	57	35	35	100	586	65.4	8.97	880603402.6875
High	71	ACTG1	actin gamma 1	316659409	59	19	1	210	375	41.8	5.48	2421271137.0625
High	9774	BCLAF1	BCL2 associated transcription factor 1	7661958	30	30	29	80	920	106.1	9.98	501172685.5
High	2316	FLNA	filamin A	160420317	19	34	32	57	2647	280.6	6.06	37741433.875
High	4691	NCL	nucleolin	55956788	38	34	34	78	710	76.6	4.7	763557240.875
High	60	ACTB	actin beta	4501885	59	19	1	214	375	41.7	5.48	2589833.25
High	4735	SEPTIN2	septin 2	56549640	70	19	18	88	361	41.5	6.6	445215586.859375
High	3880	KRT19	keratin 19	24234699	71	31	20	88	400	44.1	5.14	258076763
High	51493	RTCB	RNA 2',3'-cyclic phosphate and 5'-OH ligase	7657015	50	25	25	200	505	55.2	7.23	660557329.59375
High	4430	MYO1B	myosin IB	240120050	30	32	32	69	1136	131.9	9.38	127510320.6875
High	3309	HSPA5	heat shock protein family A (Hsp70) member 5	16507237	45	26	24	55	654	72.3	5.16	96944003.8125
High	3853	KRT6A	keratin 6A	5031839	47	33	4	126	564	60.0	8.0	38234842.9375
High	6421	SFPQ	splicing factor proline and glutamine rich	4826998	35	23	22	121	707	76.1	9.44	813235207.0625
High	9967	THRAP3	thyroid hormone receptor associated protein 3	167234419	31	32	31	65	955	108.6	10.15	732427575.5
High	3192	HNRNPU	heterogeneous nuclear ribonucleoprotein U	74136883	32	27	27	150	825	90.5	6.0	1176749640.28125
High	302	ANXA2	annexin A2	209862831	59	23	23	83	339	38.6	7.75	425589320.875
High	87	ACTN1	actinin alpha 1	194097350	38	28	13	59	914	105.5	5.41	24295729.1875
High	6122	RPL3	ribosomal protein L3	4506649	54	25	25	111	403	46.1	10.18	878261988.945313
High	3854	KRT6B	keratin 6B	119703753	45	31	3	126	564	60.0	8.0	8414610.625
High	3861	KRT14	keratin 14	15431310	54	25	7	89	472	51.6	5.16	103356979
High	3312	HSPA8	heat shock protein family A (Hsp70) member 8	5729877	46	26	15	73	646	70.9	5.52	134097646
High	4841	NONO	non-POU domain containing octamer binding	224028246	49	25	22	159	471	54.2	8.95	1136464438.03125
High	25777	SUN2	Sad1 and UNC84 domain containing 2	313760643	34	16	16	40	738	82.5	6.47	92019986.125
High	1654	DDX3X	DEAD-box helicase 3 X-linked	87196351	42	24	6	98	662	73.2	7.18	229805969.625
High	10970	CKAP4	cytoskeleton associated protein 4	19920317	45	23	23	51	602	66.0	5.92	70972842.71875
High	2317	FLNB	filamin B	256222411	13	25	23	43	2633	281.5	5.71	23868272.09375
High	10492	SYNCRIP	synaptotagmin binding cytoplasmic RNA interacting protein	228008291	32	18	15	39	623	69.6	8.59	65796112.4375
High	4628	MYH10	myosin heavy chain 10	365192532	15	26	15	56	2007	232.4	5.55	8903324.1875
High	8087	FXR1	FMR1 autosomal homolog 1	61835148	37	21	19	57	621	69.7	6.15	207519997.9375
High	989	SEPTIN7	septin 7	148352329	43	21	19	53	436	50.5	8.63	302909022.125
High	22907	DHX30	DExH-box helicase 30	20336294	29	28	28	50	1194	133.9	8.78	61920572.34375
High	6117	RPA1	replication protein A1	4506583	43	23	23	53	616	68.1	7.21	89808460.875
High	4670	HNRNPM	heterogeneous nuclear ribonucleoprotein M	14141152	46	32	32	79	730	77.5	8.7	229730097.625
High	3313	HSPA9	heat shock protein family A (Hsp70) member 9	24234688	35	21	20	55	679	73.6	6.16	73132233.96875
High	55752	SEPTIN11	septin 11	8922712	48	21	11	141	429	49.4	6.81	430619853.6875
High	1832	DSP	desmoplakin	58530840	12	32	32	47	2871	331.6	6.81	45497240.84375
High	6175	RPLP0	ribosomal protein lateral stalk subunit P0	16933546	57	18	18	73	317	34.3	5.97	720049785.71875
High	26986	PABPC1	poly(A) binding protein cytoplasmic 1	46367787	40	26	21	69	636	70.6	9.5	118287407.96875
High	57532	NUFIP2	nuclear FMR1 interacting protein 2	32698730	46	21	21	42	695	76.1	8.7	94847946.5625
High	3868	KRT16	keratin 16	24430192	49	25	11	76	473	51.2	5.05	100269193.21875
High	11273	ATXN2L	ataxin 2 like	27262649	27	22	21	45	1097	115.5	8.66	87544434.875
High	3190	HNRNPK	heterogeneous nuclear ribonucleoprotein K	14165439	48	18	18	55	464	51.0	5.33	198115940.125
High	444	ASPH	aspartate beta-hydroxylase	14589866	34	20	20	46	758	85.8	5.01	129232644.21875
High	10642	IGF2BP1	insulin like growth factor 2 mRNA binding protein 1	56237027	41	24	22	68	577	63.4	9.2	311392643.90625
High	25940	FAM98A	family with sequence similarity 98 member A	56699482	25	12	11	60	518	55.2	8.95	216623406.40625
High	3609	ILF3	interleukin enhancer binding factor 3	212549553	26	22	19	57	898	95.7	8.81	89622707.140625
High	55605	KIF21A	kinesin family member 21A	291167762	17	20	20	42	1674	187.1	6.42	35542741.234375
High	10514	MYBBP1A	MYB binding protein 1a	157694494	17	24	24	44	1332	149.3	9.28	76425138.625
High	2547	XRCC6	X-ray repair cross complementing 6	4503841	38	21	21	46	609	69.8	6.64	46701431.15625
High	6780	STAU1	staufen double-stranded RNA binding protein 1	82659087	32	21	21	48	577	63.1	9.44	95356829.5
High	4646	MYO6	myosin VI	92859701	20	23	23	45	1285	148.6	8.53	38041236.0625
High	203068	TUBB	tubulin beta class I	29788785	43	15	3	75	444	49.6	4.89	43468635.90625
High	6189	RPS3A	ribosomal protein S3A	4506723	57	20	20	120	264	29.9	9.73	919247314.0625
High	56829	ZC3HAV1	zinc finger CCCH-type containing, antiviral 1	27477136	26	18	18	35	902	101.4	8.4	47245836.625
High	1656	DDX6	DEAD-box helicase 6	380692342	47	18	18	40	483	54.4	8.66	75658302.6875
High	26135	SERBP1	SERPINE1 mRNA binding protein 1	66346679	46	20	20	49	408	44.9	8.65	214605228.71875
High	23157	SEPTIN6	septin 6	21361478	43	17	7	135	434	49.7	6.67	130637289.5625
High	6124	RPL4	ribosomal protein L4	16579885	47	23	23	78	427	47.7	11.06	1062887892.78125
High	3608	ILF2	interleukin enhancer binding factor 2	24234747	49	14	14	37	390	43.0	5.26	80078094.8125
High	4736	RPL10A	ribosomal protein L10a	15431288	56	15	15	110	217	24.8	9.94	386048390.84375
High	7916	PRRC2A	proline rich coiled-coil 2A	314122241	15	24	23	38	2157	228.7	9.45	45631335.46875
High	23196	FAM120A	family with sequence similarity 120A	39652628	17	17	17	32	1118	121.8	8.88	53164623.6875
High	6181	RPLP2	ribosomal protein lateral stalk subunit P2	4506671	78	9	9	41	115	11.7	4.54	273671615.03125
High	10383	TUBB4B	tubulin beta 4B class IVb	5174735	43	15	3	72	445	49.8	4.89	87500970.125
High	1665	DHX15	DEAH-box helicase 15	68509926	27	21	21	52	795	90.9	7.46	52579237.15625
High	163	AP2B1	adaptor related protein complex 2 subunit beta 1	71773106	24	20	20	42	951	105.6	5.34	43571474.375
High	142	PARP1	poly(ADP-ribose) polymerase 1	156523968	21	19	19	32	1014	113.0	8.88	53850799.4375
High	8653	DDX3Y	DEAD-box helicase 3 Y-linked	169881239	33	20	2	81	660	73.1	7.55	1110409.625
High	984	CDK11B	cyclin dependent kinase 11B	16332358	29	25	25	58	782	91.3	5.5	120482924.171875
High	7520	XRCC5	X-ray repair cross complementing 5	10863945	30	18	18	31	732	82.7	5.81	45464785.875
High	10521	DDX17	DEAD-box helicase 17	148613856	33	24	17	81	731	80.4	8.37	142547133.875
High	6191	RPS4X	ribosomal protein S4 X-linked	4506725	62	19	12	100	263	29.6	10.15	1241409788.375
High	10643	IGF2BP3	insulin like growth factor 2 mRNA binding protein 3	30795212	36	18	16	47	579	63.7	8.87	46908670.25
High	216	ALDH1A1	aldehyde dehydrogenase 1 family member A1	21361176	39	16	15	46	501	54.8	6.73	79055566.78125
High	6130	RPL7A	ribosomal protein L7a	4506661	52	17	17	67	266	30.0	10.61	811726816.625
High	6188	RPS3	ribosomal protein S3	378548190	77	19	19	130	243	26.7	9.66	598635834.203125
High	3069	HDLBP	high density lipoprotein binding protein	42716280	21	22	22	38	1268	141.4	6.87	27932364.09375
High	7846	TUBA1A	tubulin alpha 1a	393715091	38	13	5	40	451	50.1	5.06	104303969.5
High	9908	G3BP2	G3BP stress granule assembly factor 2	45359846	35	14	1	46	449	50.8	5.38	971684.25
High	6128	RPL6	ribosomal protein L6	67189747	48	19	19	64	288	32.7	10.58	724803206.625
High	4869	NPM1	nucleophosmin 1	10835063	44	13	13	45	294	32.6	4.78	320807681.5625
High	3895	KTN1	kinectin 1	118498356	18	19	19	30	1357	156.2	5.64	21617736.875
High	10146	G3BP1	G3BP stress granule assembly factor 1	38327552	39	16	14	62	466	52.1	5.52	140788423.59375
High	5725	PTBP1	polypyrimidine tract binding protein 1	4506243	39	12	11	25	557	59.6	9.16	58889120.7890625
High	9908	G3BP2	G3BP stress granule assembly factor 2	45359849	33	14	1	45	482	54.1	5.55	107782281.1875
High	1655	DDX5	DEAD-box helicase 5	4758138	37	23	16	80	614	69.1	8.92	102495446.75
High	5315	PKM	pyruvate kinase M1/2	33286418	37	15	15	25	531	57.9	7.84	42129948.9375
High	160	AP2A1	adaptor related protein complex 2 subunit alpha 1	19913414	29	24	17	50	977	107.5	7.03	64493959.546875
High	26065	LSM14A	LSM14A mRNA processing body assembly factor	166197710	41	18	18	38	463	50.5	9.51	268666499.8125
High	3304	HSPA1B	heat shock protein family A (Hsp70) member 1B	167466173	32	17	13	35	641	70.0	5.66	38053114.71875
High	1666	DECR1	2,4-dienoyl-CoA reductase 1	4503301	42	11	11	27	335	36.0	9.28	75150216.0625
High	3306	HSPA2	heat shock protein family A (Hsp70) member 2	13676857	23	14	4	35	639	70.0	5.74	6710936.9375
High	92140	MTDH	metadherin	223555917	33	14	14	28	582	63.8	9.32	35451711.75
High	7155	TOP2B	DNA topoisomerase II beta	19913408	13	19	12	35	1621	182.5	8.06	28244735.375
High	3921	RPSA	ribosomal protein SA	59859885	36	10	10	51	295	32.8	4.87	90649371.125
High	9513	FXR2	FMR1 autosomal homolog 2	259013556	29	15	12	32	673	74.2	6.23	23358732.625
High	7706	TRIM25	tripartite motif containing 25	68160937	27	16	16	32	630	70.9	8.09	50012853.25
High	23164	MPRIP	myosin phosphatase Rho interacting protein	50980307	23	20	20	33	1038	118.0	6.39	24127762.84375
High	2023	ENO1	enolase 1	4503571	32	12	10	24	434	47.1	7.39	40195515.8125
High	4839	NOP2	NOP2 nucleolar protein	385198061	24	17	17	38	845	92.8	9.19	49285337.5
High	26064	RAI14	retinoic acid induced 14	224809478	20	15	15	26	983	110.4	6.11	16185254.03125
High	3006	H1-2	H1.2 linker histone, cluster member	4885375	35	10	2	42	213	21.4	10.93	129765697.5
High	2539	G6PD	glucose-6-phosphate dehydrogenase	109389365	33	18	18	41	545	62.4	8.05	47214699.125
High	6133	RPL9	ribosomal protein L9	67944630	57	10	10	26	192	21.9	9.95	283833021.3125
High	3185	HNRNPF	heterogeneous nuclear ribonucleoprotein F	148470406	33	10	8	27	415	45.6	5.58	58515587.9375
High	5976	UPF1	UPF1 RNA helicase and ATPase	18375673	16	16	16	30	1118	123.0	6.68	20017464.5625
High	1891	ECH1	enoyl-CoA hydratase 1	70995211	37	9	9	39	328	35.8	8.0	139319369
High	3187	HNRNPH1	heterogeneous nuclear ribonucleoprotein H1	381342476	32	10	4	30	449	49.2	6.3	62077129.6875
High	5610	EIF2AK2	eukaryotic translation initiation factor 2 alpha kinase 2	208431827	26	13	13	34	551	62.1	8.4	35605163.03125
High	6193	RPS5	ribosomal protein S5	13904870	54	12	12	23	204	22.9	9.72	134674768.125
High	59	ACTA2	actin alpha 2, smooth muscle	213688375	32	12	2	131	377	42.0	5.39	5409522.25
High	114294	LACTB	lactamase beta	26051231	28	15	15	34	547	60.7	8.53	39939611.78125
High	10236	HNRNPR	heterogeneous nuclear ribonucleoprotein R	5031755	24	14	11	30	633	70.9	8.13	12653211.59375
High	3008	H1-4	H1.4 linker histone, cluster member	4885379	32	12	4	46	219	21.9	11.03	20421263.75
High	3007	H1-3	H1.3 linker histone, cluster member	4885377	42	13	5	45	221	22.3	11.02	631369343.4375
High	4904	YBX1	Y-box binding protein 1	34098946	36	8	4	22	324	35.9	9.88	33554127.5
High	6147	RPL23A	ribosomal protein L23a	17105394	46	13	13	54	156	17.7	10.45	264703331.78125
High	7150	TOP1	DNA topoisomerase I	11225260	21	15	15	29	765	90.7	9.31	55378974.9375
High	4008	LMO7	LIM domain 7	221316634	12	10	10	18	1385	158.1	6.29	11250465.890625
High	6129	RPL7	ribosomal protein L7	15431301	44	16	16	63	248	29.2	10.65	453393321.4375
High	55226	NAT10	N-acetyltransferase 10	221316723	18	17	17	26	1025	115.6	8.27	32297090.75
High	2332	FMR1	fragile X messenger ribonucleoprotein 1	4503765	31	17	1	39	632	71.1	7.42	977126.75
High	2130	EWSR1	EWS RNA binding protein 1	253970500	13	8	8	42	661	68.9	9.29	165141853.5625
High	51637	RTRAF	RNA transcription, translation and transport factor	7706322	48	12	12	56	244	28.1	6.65	417599464.0625
High	8531	YBX3	Y-box binding protein 3	224586882	34	8	4	20	372	40.1	9.77	23033205.75
High	6737	TRIM21	tripartite motif containing 21	15208660	23	11	11	25	475	54.1	6.38	41116167.4375
High	6218	RPS17	ribosomal protein S17	4506693	62	10	10	29	135	15.5	9.85	115779937.03125
High	498	ATP5F1A	ATP synthase F1 subunit alpha	50345984	21	9	9	17	553	59.7	9.13	18727681.375
High	1627	DBN1	drebrin 1	18426915	21	10	10	16	649	71.4	4.45	53256100.25
High	1459	CSNK2A2	casein kinase 2 alpha 2	4503097	35	10	10	28	350	41.2	8.56	36997291
High	7431	VIM	vimentin	62414289	25	11	8	28	466	53.6	5.12	13496230.0625
High	7277	TUBA4A	tubulin alpha 4a	17921989	31	11	3	26	448	49.9	5.06	9926750.6875
High	6204	RPS10	ribosomal protein S10	323276700	65	14	13	40	165	18.9	10.15	197404574.8125
High	6125	RPL5	ribosomal protein L5	14591909	37	13	13	36	297	34.3	9.72	204743131.5
High	7086	TKT	transketolase	384475521	24	14	14	28	631	68.8	7.52	45795670.4375
High	100526842	RPL17-C18orf32	RPL17-C18orf32 readthrough	313569822	30	8	8	48	228	26.4	10.1	426072497.65625
High	2332	FMR1	fragile X messenger ribonucleoprotein 1	297374779	31	17	1	39	611	68.9	7.42	64440005.296875
High	6222	RPS18	ribosomal protein S18	11968182	59	15	15	80	152	17.7	10.99	456161561.25
High	808	CALM3	calmodulin 3	58218968	46	9	9	42	149	16.8	4.22	159133047.90625
High	1968	EIF2S3	eukaryotic translation initiation factor 2 subunit gamma	4503507	29	12	12	20	472	51.1	8.4	35183270.34375
High	117246	FTSJ3	FtsJ RNA 2'-O-methyltransferase 3	194097365	14	9	9	21	847	96.5	8.4	14187089.375
High	9782	MATR3	matrin 3	303227926	18	10	10	20	847	94.6	6.25	32219452.8125
High	11346	SYNPO	synaptopodin	40353727	15	10	10	15	903	96.3	9.77	18186015.875
High	1915	EEF1A1	eukaryotic translation elongation factor 1 alpha 1	4503471	27	11	11	38	462	50.1	9.01	147076286.875
High	8661	EIF3A	eukaryotic translation initiation factor 3 subunit A	4503509	14	16	16	26	1382	166.5	6.79	19737133.59375
High	644815	FAM83G	family with sequence similarity 83 member G	115392150	21	18	18	37	823	90.8	6.39	52464307.84375
High	6187	RPS2	ribosomal protein S2	15055539	43	13	13	36	293	31.3	10.24	458550183.15625
High	3329	HSPD1	heat shock protein family D (Hsp60) member 1	41399285	25	14	14	21	573	61.0	5.87	32764306.625
High	8971	H1-10	H1.10 linker histone	5174449	49	11	11	37	213	22.5	10.76	111493625.78125
High	11051	NUDT21	nudix hydrolase 21	5901926	39	9	9	21	227	26.2	8.82	28847714.0625
High	6203	RPS9	ribosomal protein S9	14141193	56	17	17	88	194	22.6	10.65	790352135.171875
High	284119	CAVIN1	caveolae associated protein 1	42734430	27	9	9	17	390	43.5	5.6	19229061.28125
High	3178	HNRNPA1	heterogeneous nuclear ribonucleoprotein A1	14043070	29	12	8	45	372	38.7	9.13	66213206.8125
High	90957	DHX57	DExH-box helicase 57	39777586	11	12	11	20	1386	155.5	7.71	12683500.3125
High	23	ABCF1	ATP binding cassette subfamily F member 1	69354671	17	12	12	20	845	95.9	6.8	13543782.375
High	8761	PABPC4	poly(A) binding protein cytoplasmic 4	208431833	23	13	8	27	660	72.3	9.35	11689028.8125
High	6134	RPL10	ribosomal protein L10	223890243	52	12	12	81	214	24.6	10.08	442376834.296875
High	8607	RUVBL1	RuvB like AAA ATPase 1	4506753	29	9	9	16	456	50.2	6.42	14112876.375
High	4134	MAP4	microtubule associated protein 4	47519639	13	12	12	19	1152	120.9	5.43	84168863.5625
High	10381	TUBB3	tubulin beta 3 class III	50592996	25	10	2	64	450	50.4	4.93	585259.5
High	3850	KRT3	keratin 3	109148552	14	13	1	73	628	64.4	6.48
High	1938	EEF2	eukaryotic translation elongation factor 2	4503483	15	11	10	20	858	95.3	6.83	23700526.875
High	83743	GRWD1	glutamate rich WD repeat containing 1	237820620	26	9	9	24	446	49.4	4.92	22487223.796875
High	64848	YTHDC2	YTH N6-methyladenosine RNA binding protein C2	269847874	14	17	17	24	1430	160.1	8.4	19914425
High	151011	SEPTIN10	septin 10	21945064	24	9	8	24	454	52.6	6.8	25176118.21875
High	6730	SRP68	signal recognition particle 68	24497620	18	10	10	15	627	70.7	8.56	10696152.875
High	57018	CCNL1	cyclin L1	9945320	24	8	7	13	526	59.6	10.7	31341097.1875
High	2521	FUS	FUS RNA binding protein	4826734	16	8	6	62	526	53.4	9.36	301380676.40625
High	301	ANXA1	annexin A1	4502101	34	8	8	15	346	38.7	7.02	11452329.0625
High	10644	IGF2BP2	insulin like growth factor 2 mRNA binding protein 2	64085377	24	11	10	34	599	66.1	8.46	29754539.71875
High	6208	RPS14	ribosomal protein S14	68160922	40	8	8	48	151	16.3	10.05	369977215.96875
High	9584	RBM39	RNA binding motif protein 39	35493811	19	8	8	15	530	59.3	10.1	29780717.75
High	6294	SAFB	scaffold attachment factor B	321267469	16	11	11	21	917	102.8	5.49	18446672.125
High	26608	TBL2	transducin beta like 2	7549793	21	8	8	14	447	49.8	9.44	25924212
High	6192	RPS4Y1	ribosomal protein S4 Y-linked 1	4506727	30	9	2	50	263	29.4	10.24	3356544
High	51386	EIF3L	eukaryotic translation initiation factor 3 subunit L	7705433	18	11	11	16	564	66.7	6.34	17376329.4375
High	9100	USP10	ubiquitin specific peptidase 10	440918695	18	12	12	24	802	87.5	5.27	20845000.90625
High	10399	RACK1	receptor for activated C kinase 1	5174447	36	12	12	26	317	35.1	7.69	132500941.71875
High	4076	CAPRIN1	cell cycle associated protein 1	42558250	27	14	14	54	709	78.3	5.25	288351994.71875
High	10949	HNRNPA0	heterogeneous nuclear ribonucleoprotein A0	5803036	26	5	5	14	305	30.8	9.29	14384107.625
High	51429	SNX9	sorting nexin 9	7706706	20	8	8	17	595	66.6	5.58	23894705.6875
High	220988	HNRNPA3	heterogeneous nuclear ribonucleoprotein A3	34740329	29	12	9	41	378	39.6	9.01	79602045.3125
High	54888	NSUN2	NOP2/Sun RNA methyltransferase 2	39995082	17	10	10	19	767	86.4	6.77	16534477.21875
High	161	AP2A2	adaptor related protein complex 2 subunit alpha 2	338827685	21	17	10	27	940	104.0	6.86	9073739.65625
High	10856	RUVBL2	RuvB like AAA ATPase 2	5730023	25	11	11	18	463	51.1	5.64	14969739.125
High	7534	YWHAZ	tyrosine 3-monooxygenase/tryptophan 5-monooxygenase activation protein zeta	208973244	47	10	6	20	245	27.7	4.79	29070475.25
High	3872	KRT17	keratin 17	4557701	24	11	2	30	432	48.1	5.02	2143506.75
High	6136	RPL12	ribosomal protein L12	4506597	56	9	9	31	165	17.8	9.42	325454926.625
High	5226	PGD	phosphogluconate dehydrogenase	40068518	23	9	9	16	483	53.1	7.23	11981915
High	6202	RPS8	ribosomal protein S8	4506743	41	9	9	46	208	24.2	10.32	259793390.125
High	88	ACTN2	actinin alpha 2	4501893	12	9	1	23	894	103.8	5.45	4772262.125
High	1460	CSNK2B	casein kinase 2 beta	23503295	48	8	8	67	215	24.9	5.55	638735627.46875
High	6194	RPS6	ribosomal protein S6	17158044	42	12	12	43	249	28.7	10.84	406360254.90625
High	57016	AKR1B10	aldo-keto reductase family 1 member B10	223468663	31	11	11	31	316	36.0	7.84	81219435.3125
High	1973	EIF4A1	eukaryotic translation initiation factor 4A1	4503529	29	10	10	24	406	46.1	5.48	24431138.90625
High	23560	GTPBP4	GTP binding protein 4	55953087	22	14	14	29	634	73.9	9.5	31378628.8125
High	1213	CLTC	clathrin heavy chain	4758012	9	12	12	20	1675	191.5	5.69	4575182.5
High	7153	TOP2A	DNA topoisomerase II alpha	19913406	9	13	6	24	1531	174.3	8.72	4371180.21875
High	213	ALB	albumin	4502027	14	10	10	26	609	69.3	6.28	70690435.875
High	6742	SSBP1	single stranded DNA binding protein 1	374671789	64	10	10	30	148	17.2	9.6	198194164.6875
High	26354	GNL3	G protein nucleolar 3	45593130	23	12	12	21	549	62.0	9.16	20769492.6875
High	55661	DDX27	DEAD-box helicase 27	224593278	18	13	13	23	796	89.8	9.28	16972814
High	7284	TUFM	Tu translation elongation factor, mitochondrial	34147630	27	12	12	24	455	49.8	7.61	38862567.75
High	4733	DRG1	developmentally regulated GTP binding protein 1	4758796	31	9	9	15	367	40.5	8.9	10344843.875
High	215	ABCD1	ATP binding cassette subfamily D member 1	7262393	16	10	10	24	745	82.9	8.95	18173179.625
High	6137	RPL13	ribosomal protein L13	15431297	40	13	13	60	211	24.2	11.65	395793947.15625
High	10155	TRIM28	tripartite motif containing 28	5032179	11	6	6	10	835	88.5	5.77	5251424.9375
High	7169	TPM2	tropomyosin 2	42476296	25	9	3	18	284	32.8	4.7	16597660.75
High	6205	RPS11	ribosomal protein S11	4506681	60	10	10	32	158	18.4	10.3	409463846.25
High	2597	GAPDH	glyceraldehyde-3-phosphate dehydrogenase	7669492	28	10	10	26	335	36.0	8.46	86806194.75
High	1828	DSG1	desmoglein 1	119703744	13	10	10	15	1049	113.7	5.03	14608891.0625
High	6154	RPL26	ribosomal protein L26	4506621	46	11	3	42	145	17.2	10.55	439760084.3125
High	3009	H1-5	H1.5 linker histone, cluster member	4885381	37	9	7	19	226	22.6	10.92	45225962
High	50809	HP1BP3	heterochromatin protein 1 binding protein 3	56676330	23	12	12	21	553	61.2	9.67	55341010.875
High	103910	MYL12B	myosin light chain 12B	222144326	51	7	7	42	172	19.8	4.84	60811887.875
High	51631	LUC7L2	LUC7 like 2, pre-mRNA splicing factor	116812577	28	11	7	21	392	46.5	10.01	38141458.34375
High	8402	SLC25A11	solute carrier family 25 member 11	21361114	30	8	8	15	314	34.0	9.91	15996311.65625
High	6727	SRP14	signal recognition particle 14	149999611	41	7	7	17	136	14.6	10.04	52674525.0625
High	847	CAT	catalase	4557014	22	10	10	17	527	59.7	7.39	8309941.90625
High	58472	SQOR	sulfide quinone oxidoreductase	403420580	17	7	7	14	450	49.9	9.11	23479617.3125
High	9961	MVP	major vault protein	19913412	13	10	10	18	893	99.3	5.48	8860601.75
High	9669	EIF5B	eukaryotic translation initiation factor 5B	84043963	11	9	9	14	1220	138.7	5.49	9723199.375
High	7168	TPM1	tropomyosin 1	27597085	29	9	2	18	284	32.8	4.77	13631117.59375
High	26010	SPATS2L	spermatogenesis associated serine rich 2 like	154426312	16	6	6	11	489	54.1	9.63	20873936.3125
High	6731	SRP72	signal recognition particle 72	109638749	18	9	9	15	671	74.6	9.26	11174258.4375
High	6633	SNRPD2	small nuclear ribonucleoprotein D2 polypeptide	4759158	44	6	6	13	118	13.5	9.91	30526114.25
High	1106	CHD2	chromodomain helicase DNA binding protein 2	118421089	10	20	15	33	1828	211.2	8.1	21169292.40625
High	5499	PPP1CA	protein phosphatase 1 catalytic subunit alpha	4506003	30	9	3	14	330	37.5	6.33	10840713.5625
High	51574	LARP7	La ribonucleoprotein 7, transcriptional regulator	388490152	15	8	8	14	589	67.6	9.54	11271237.625
High	54726	OTUD4	OTU deubiquitinase 4	156630992	10	8	8	14	1049	117.0	6.67	9304198.53125
High	23521	RPL13A	ribosomal protein L13a	6912634	49	13	13	52	203	23.6	10.93	613071467.1875
High	126353	MISP	mitotic spindle positioning	27735067	23	14	14	22	679	75.3	6.83	27571002.1875
High	3183	HNRNPC	heterogeneous nuclear ribonucleoprotein C	117190192	25	8	8	18	306	33.7	5.08	76637029.4375
High	2091	FBL	fibrillarin	12056465	26	7	7	14	321	33.8	10.18	19174517.84375
High	55922	NKRF	NFKB repressing factor	291084505	18	12	12	17	705	79.4	8.88	28415849.0625
High	10971	YWHAQ	tyrosine 3-monooxygenase/tryptophan 5-monooxygenase activation protein theta	5803227	35	7	3	16	245	27.7	4.78	11202930
High	8879	SGPL1	sphingosine-1-phosphate lyase 1	31982936	17	8	8	17	568	63.5	9.16	14076955.25
High	5357	PLS1	plastin 1	288915536	20	10	8	20	629	70.2	5.41	10357870.28125
High	4131	MAP1B	microtubule associated protein 1B	153945728	6	10	10	18	2468	270.5	4.81	9239053.8125
High	10908	PNPLA6	patatin like phospholipase domain containing 6	260656037	6	6	6	11	1375	150.9	7.74	6973109.6875
High	196374	KRT78	keratin 78	89357932	18	10	8	16	520	56.8	6.02	7757423.3125
High	1646	AKR1C2	aldo-keto reductase family 1 member C2	45446745	33	11	7	22	323	36.7	7.49	67575515.28125
High	292	SLC25A5	solute carrier family 25 member 5	156071459	31	11	3	32	298	32.8	9.69	576705196.9375
High	5442	POLRMT	RNA polymerase mitochondrial	110618253	9	9	9	16	1230	138.5	8.98	8380187.53125
High	5501	PPP1CC	protein phosphatase 1 catalytic subunit gamma	350276247	24	7	1	12	337	38.5	6.13	1510488.25
High	124801	LSM12	LSM12 homolog	22748747	39	5	5	9	195	21.7	7.74	30892225.25
High	22803	XRN2	5'-3' exoribonuclease 2	18860916	13	9	9	17	950	108.5	7.47	7030429.40625
High	7812	CSDE1	cold shock domain containing E1	338968930	15	11	11	20	844	93.7	6.52	8862880.375
High	6152	RPL24	ribosomal protein L24	4506619	51	12	12	75	157	17.8	11.25	333774887.53125
High	1452	CSNK1A1	casein kinase 1 alpha 1	68303572	26	7	1	18	337	38.9	9.57	15379543.125
High	4637	MYL6	myosin light chain 6	17986258	50	8	6	25	151	16.9	4.65	101246415.09375
High	57062	DDX24	DEAD-box helicase 24	9966805	13	9	9	14	859	96.3	9.06	14700262.125
High	6141	RPL18	ribosomal protein L18	4506607	42	9	9	54	188	21.6	11.72	765478140.9375
High	3181	HNRNPA2B1	heterogeneous nuclear ribonucleoprotein A2/B1	14043072	27	10	9	21	353	37.4	8.95	60480708.84375
High	3801	KIFC3	kinesin family member C3	94536858	11	8	8	12	833	92.7	7.69	5724040.1875
High	6144	RPL21	ribosomal protein L21	18104948	41	8	8	33	160	18.6	10.49	257875586.8125
High	23107	MRPS27	mitochondrial ribosomal protein S27	186928850	21	8	8	15	414	47.6	6.18	13682752.6875
High	27316	RBMX	RNA binding motif protein X-linked	56699409	32	13	13	29	391	42.3	10.05	68603061.9921875
High	11338	U2AF2	U2 small nuclear RNA auxiliary factor 2	6005926	23	9	9	24	475	53.5	9.09	28922637
High	7170	TPM3	tropomyosin 3	24119203	36	10	7	20	248	29.0	4.78	49576690.40625
High	8662	EIF3B	eukaryotic translation initiation factor 3 subunit B	83367072	12	8	8	12	814	92.4	5.0	7642820
High	4000	LMNA	lamin A/C	27436946	14	8	8	12	664	74.1	7.02	10200330.3125
High	7112	TMPO	thymopoietin	4507555	15	8	5	14	694	75.4	7.66	7626575.5625
High	51121	RPL26L1	ribosomal protein L26 like 1	7705813	46	10	2	31	145	17.2	10.55	10250858.75
High	9349	RPL23	ribosomal protein L23	4506605	56	9	9	66	140	14.9	10.51	194462389.9375
High	6207	RPS13	ribosomal protein S13	4506685	53	10	10	70	151	17.2	10.54	536032069.03125
High	6223	RPS19	ribosomal protein S19	4506695	66	12	12	44	145	16.1	10.32	359333685.125
High	6217	RPS16	ribosomal protein S16	4506691	64	12	12	51	146	16.4	10.21	462715258
High	6143	RPL19	ribosomal protein L19	4506609	36	9	9	21	196	23.5	11.47	434022382.125
High	4643	MYO1E	myosin IE	55956916	8	8	6	15	1108	127.0	8.92	8822302.6875
High	3276	PRMT1	protein arginine methyltransferase 1	154759421	27	9	9	18	371	42.4	5.35	11205508.53125
High	51087	YBX2	Y-box binding protein 2	156415990	16	5	1	16	364	38.5	10.8
High	5500	PPP1CB	protein phosphatase 1 catalytic subunit beta	46249376	21	7	3	12	327	37.2	6.19	2620655.6875
High	6311	ATXN2	ataxin 2	171543895	8	8	7	10	1313	140.2	9.57	7206408.125
High	9045	RPL14	ribosomal protein L14	78000183	36	9	9	40	215	23.4	10.93	438189623.9375
High	374454	KRT77	keratin 77	194018511	13	8	4	60	578	61.9	5.99	4631742.25
High	6206	RPS12	ribosomal protein S12	14277700	50	5	5	13	132	14.5	7.21	98453222.625
High	6156	RPL30	ribosomal protein L30	4506631	56	7	7	30	115	12.8	9.63	91919088.625
High	286077	FAM83H	family with sequence similarity 83 member H	157311635	7	5	5	8	1179	127.1	6.99	2374724
High	9188	DDX21	DExD-box helicase 21	50659095	14	9	7	14	783	87.3	9.28	12902215.9375
High	6228	RPS23	ribosomal protein S23	4506701	49	6	6	20	143	15.8	10.49	305121301.75
High	11100	HNRNPUL1	heterogeneous nuclear ribonucleoprotein U like 1	21536326	11	8	8	11	856	95.7	6.92	12627723.5
High	55131	RBM28	RNA binding motif protein 28	187960109	14	10	10	17	759	85.7	9.22	12994072.09375
High	3188	HNRNPH2	heterogeneous nuclear ribonucleoprotein H2	74099697	20	7	2	18	449	49.2	6.3	1734852.8125
High	23176	SEPTIN8	septin 8	149363689	18	9	5	67	483	55.7	6.28	8436035.75
High	9416	DDX23	DEAD-box helicase 23	41327771	17	13	13	23	820	95.5	9.55	14095597.75
High	27339	PRPF19	pre-mRNA processing factor 19	7657381	20	8	8	16	504	55.1	6.61	23492109.65625
High	5052	PRDX1	peroxiredoxin 1	320461711	50	11	10	25	199	22.1	8.13	133418906.25
High	6161	RPL32	ribosomal protein L32	55743130	51	9	9	43	135	15.9	11.33	361846645.5625
High	3326	HSP90AB1	heat shock protein 90 alpha family class B member 1	431822403	15	11	6	18	724	83.2	5.03	16297255.125
High	7168	TPM1	tropomyosin 1	63252904	32	8	3	16	245	28.4	4.77	3612755.125
High	51428	DDX41	DEAD-box helicase 41	21071032	16	10	10	17	622	69.8	6.84	14835297.5
High	9343	EFTUD2	elongation factor Tu GTP binding domain containing 2	385298678	9	7	6	13	972	109.4	5.0	4062336.59375
High	1072	CFL1	cofilin 1	5031635	55	8	7	12	166	18.5	8.09	21861570.625
High	6210	RPS15A	ribosomal protein S15a	71772415	75	11	11	87	130	14.8	10.13	319570734.9375
High	6132	RPL8	ribosomal protein L8	15431306	34	10	10	22	257	28.0	11.03	858306348
High	23367	LARP1	La ribonucleoprotein 1, translational regulator	39725634	14	11	11	17	1019	116.4	9.09	19867630.40625
High	4343	MOV10	Mov10 RISC complex RNA helicase	194272168	11	10	10	18	1003	113.6	8.82	11349199.5
High	29115	SAP30BP	SAP30 binding protein	9994179	24	7	7	11	308	33.9	4.84	18885966.6875
High	23450	SF3B3	splicing factor 3b subunit 3	54112121	8	8	8	15	1217	135.5	5.26	10215365.71875
High	3032	HADHB	hydroxyacyl-CoA dehydrogenase trifunctional multienzyme complex subunit beta	4504327	21	9	9	16	474	51.3	9.41	12798074.5
High	1936	EEF1D	eukaryotic translation elongation factor 1 delta	194239731	22	5	5	11	281	31.1	5.01	20155303.5
High	3860	KRT13	keratin 13	131412225	14	7	2	32	458	49.5	4.96	42756609
High	1965	EIF2S1	eukaryotic translation initiation factor 2 subunit alpha	4758256	30	9	9	18	315	36.1	5.08	22422633.3125
High	506	ATP5F1B	ATP synthase F1 subunit beta	32189394	19	8	8	12	529	56.5	5.4	9734895.25
High	7343	UBTF	upstream binding transcription factor	7657671	11	8	8	15	764	89.4	5.81	11087526.75
High	6229	RPS24	ribosomal protein S24	214010226	19	6	6	57	289	32.4	10.15	137331202.9375
High	6142	RPL18A	ribosomal protein L18a	11415026	44	9	9	48	176	20.7	10.71	228546195.4375
High	6158	RPL28	ribosomal protein L28	13904866	52	9	9	23	137	15.7	12.02	408259423.75
High	8886	DDX18	DEAD-box helicase 18	38327634	16	10	10	12	670	75.4	9.5	19785210.15625
High	6169	RPL38	ribosomal protein L38	78214522	53	7	7	18	70	8.2	10.1	28710508.375
High	293	SLC25A6	solute carrier family 25 member 6	156071462	27	9	1	27	298	32.8	9.74	4314393.5
High	6185	RPN2	ribophorin II	35493916	17	7	7	11	631	69.2	5.69	4294386.53125
High	7417	VDAC2	voltage dependent anion channel 2	296317337	23	6	6	11	309	33.4	7.59	8081642.0625
High	988	CDC5L	cell division cycle 5 like	11067747	11	7	7	14	802	92.2	8.18	13089894.0625
High	1615	DARS1	aspartyl-tRNA synthetase 1	45439306	23	10	10	14	501	57.1	6.55	13980991.625
High	9147	NEMF	nuclear export mediator factor	32130516	11	11	11	17	1076	122.9	6.35	22299522.125
High	84310	C7orf50	chromosome 7 open reading frame 50	197304710	40	5	5	10	194	22.1	9.64	10253230.4375
High	345651	ACTBL2	actin beta like 2	63055057	16	6	1	91	376	42.0	5.59	540982
High	2011	MARK2	microtubule affinity regulating kinase 2	254028234	12	7	7	10	788	87.9	9.72	9085952.21875
High	6135	RPL11	ribosomal protein L11	15431290	40	6	1	21	178	20.2	9.6	16705930
High	2058	EPRS1	glutamyl-prolyl-tRNA synthetase 1	62241042	6	7	7	9	1512	170.5	7.33	4934824
High	10657	KHDRBS1	KH RNA binding domain containing, signal transduction associated 1	5730027	18	7	7	14	443	48.2	8.66	60580949.6875
High	55269	PSPC1	paraspeckle component 1	109240550	14	6	4	12	523	58.7	6.67	2178678
High	6224	RPS20	ribosomal protein S20	4506697	46	6	6	21	119	13.4	9.94	177740656.9375
High	728689	EIF3CL	eukaryotic translation initiation factor 3 subunit C like	153791492	8	6	6	13	914	105.4	5.64	12453564.625
High	10189	ALYREF	Aly/REF export factor	238776833	15	3	3	5	264	27.5	11.05	77881208.5
High	3728	JUP	junction plakoglobin	12056468	15	11	10	18	745	81.7	6.14	18410276.875
High	51806	CALML5	calmodulin like 5	223278387	25	3	3	5	146	15.9	4.44	5313089.5625
High	57509	MTUS1	microtubule associated scaffold protein 1	50348611	6	6	6	11	1270	141.3	7.5	9771536.75
High	9053	MAP7	microtubule associated protein 7	4505101	12	9	8	16	749	84.0	9.61	22755214.0625
High	8857	FCGBP	Fc gamma binding protein	154146262	4	8	8	13	5405	571.6	5.34	5025153.375
High	5093	PCBP1	poly(rC) binding protein 1	222352151	26	6	4	13	356	37.5	7.09	10347358.84375
High	6520	SLC3A2	solute carrier family 3 member 2	61744477	16	8	8	15	631	68.1	5.05	3999040.71875
High	7171	TPM4	tropomyosin 4	4507651	26	9	4	17	248	28.5	4.69	6360990
High	6741	SSB	small RNA binding exonuclease protection factor La	10835067	18	7	7	10	408	46.8	7.12	120561503.5
High	9991	PTBP3	polypyrimidine tract binding protein 3	349732192	13	5	4	8	558	60.4	9.19	9812987.25
High	26156	RSL1D1	ribosomal L1 domain containing 1	118498359	20	9	9	18	490	54.9	10.13	12115970.5625
High	8148	TAF15	TATA-box binding protein associated factor 15	21327701	18	6	4	14	592	61.8	8.02	10009513.5605469
High	5859	QARS1	glutaminyl-tRNA synthetase 1	4826960	9	5	5	9	775	87.7	7.15	1937778.25
High	27044	SND1	staphylococcal nuclease and tudor domain containing 1	77404397	12	9	9	12	910	101.9	7.17	5928286.15625
High	10969	EBNA1BP2	EBNA1 binding protein 2	237649012	21	6	6	10	361	40.7	9.98	11957727.25
High	6160	RPL31	ribosomal protein L31	4506633	52	7	7	24	125	14.5	10.54	426576608.5
High	54863	TOR4A	torsin family 4 member A	116063568	17	6	6	10	423	46.9	9.94	5247774.46875
High	103	ADAR	adenosine deaminase RNA specific	70166852	6	6	6	11	1226	135.9	8.6	6757860.875
High	23076	RRP1B	ribosomal RNA processing 1B	57863269	14	10	10	13	758	84.4	9.76	69294164.296875
High	6227	RPS21	ribosomal protein S21	4506699	71	5	5	12	83	9.1	8.5	20750273.65625
High	6709	SPTAN1	spectrin alpha, non-erythrocytic 1	194595509	4	9	9	11	2477	284.9	5.35	10688759.9375
High	1452	CSNK1A1	casein kinase 1 alpha 1	414144878	27	7	1	18	325	37.5	9.48	1825076.125
High	5981	RFC1	replication factor C subunit 1	325296984	7	8	8	12	1148	128.2	9.36	11017246.5625
High	7532	YWHAG	tyrosine 3-monooxygenase/tryptophan 5-monooxygenase activation protein gamma	21464101	27	6	3	13	247	28.3	4.89	1544536.4375
High	6135	RPL11	ribosomal protein L11	315221152	40	6	1	17	177	20.1	9.6	216472155.5
High	7112	TMPO	thymopoietin	73760405	15	5	2	9	454	50.6	9.38	1033381.625
High	6184	RPN1	ribophorin I	4506675	16	8	8	12	607	68.5	6.38	7736525.875
High	7358	UGDH	UDP-glucose 6-dehydrogenase	4507813	19	7	7	12	494	55.0	7.12	5247136.65625
High	5984	RFC4	replication factor C subunit 4	31881687	23	7	7	14	363	39.7	8.02	11460154.125
High	22998	LIMCH1	LIM and calponin homology domains 1	163310741	10	9	9	11	1083	121.8	6.47	4741999.625
High	9092	SART1	spliceosome associated factor 1, recruiter of U4/U6.U5 tri-snRNP	10863889	7	4	4	8	800	90.2	6.13	17766119.5
High	79697	RIOX1	ribosomal oxygenase 1	106879206	14	7	7	13	641	71.0	6.46	6131377.0625
High	7818	DAP3	death associated protein 3	315434212	11	3	3	6	398	45.5	8.88	5206578.875
High	3315	HSPB1	heat shock protein family B (small) member 1	4504517	30	5	5	10	205	22.8	6.4	14317742.875
High	388697	HRNR	hornerin	57864582	4	5	5	9	2850	282.2	10.04	26783866.203125
High	57661	PHRF1	PHD and ring finger domains 1	221139764	4	5	5	7	1648	178.5	8.95	8018082.6875
High	6155	RPL27	ribosomal protein L27	4506623	54	8	8	43	136	15.8	10.56	219393099.78125
High	9320	TRIP12	thyroid hormone receptor interactor 12	10863903	4	6	6	10	1992	220.3	8.48	2683131.8125
High	55299	BRIX1	biogenesis of ribosomes BRX1	55770900	23	7	7	12	353	41.4	9.92	11057722.25
High	55692	LUC7L	LUC7 like	41393554	18	6	2	10	371	43.7	9.92
High	55907	CMAS	cytidine monophosphate N-acetylneuraminic acid synthetase	8923900	13	5	5	11	434	48.3	7.93	8195388.5
High	5394	EXOSC10	exosome component 10	50301240	10	7	7	12	885	100.8	8.46	8808039.75
High	51202	DDX47	DEAD-box helicase 47	20149629	18	7	7	15	455	50.6	9.1	13882117.875
High	1975	EIF4B	eukaryotic translation initiation factor 4B	50053795	11	5	5	9	611	69.1	5.73	6034035.6875
High	6209	RPS15	ribosomal protein S15	4506687	27	5	5	11	145	17.0	10.39	127193867.125
High	440689	H2BC18	H2B clustered histone 18	238624110	37	5	5	21	134	14.8	10.35	158754119.5625
High	79869	CPSF7	cleavage and polyadenylation specific factor 7	217035102	13	7	7	12	514	56.3	8.87	14947167.625
High	6840	SVIL	supervillin	150417971	4	4	4	7	1788	200.7	6.9	1218596.21875
High	8826	IQGAP1	IQ motif containing GTPase activating protein 1	4506787	5	7	7	10	1657	189.1	6.48	2145920.65625
High	226	ALDOA	aldolase, fructose-bisphosphate A	342187211	17	4	4	6	418	45.2	8.25	3229226.25
High	55695	NSUN5	NOP2/Sun RNA methyltransferase 5	270288816	19	7	7	10	470	51.0	8.65	6247445.0625
High	1937	EEF1G	eukaryotic translation elongation factor 1 gamma	4503481	20	8	8	13	437	50.1	6.67	9763749.125
High	25983	NGDN	neuroguidin	111038128	19	4	4	7	315	35.9	9.57	7933405.625
High	9128	PRPF4	pre-mRNA processing factor 4	24431950	18	8	8	10	522	58.4	7.42	1998659.03125
High	5216	PFN1	profilin 1	4826898	47	5	5	9	140	15.0	8.27	13991755.25
High	1823	DSC1	desmocollin 1	13435361	7	5	5	9	894	99.9	5.43	5294830.71875
High	6230	RPS25	ribosomal protein S25	4506707	30	5	5	17	125	13.7	10.11	204003817.125
High	117159	DCD	dermcidin	16751921	36	6	6	13	110	11.3	6.54	49404577.4375
High	1175	AP2S1	adaptor related protein complex 2 subunit sigma 1	70906430	30	4	4	18	142	17.0	6.18	13036368.3125
High	51663	ZFR	zinc finger RNA binding protein	34101286	5	4	4	7	1074	116.9	9.04	2299291
High	2027	ENO3	enolase 3	301897477	9	3	1	5	434	47.0	7.71
High	10409	BASP1	brain abundant membrane attached signal protein 1	409971425	31	4	4	7	227	22.7	4.63	3229364.375
High	6430	SRSF5	serine and arginine rich splicing factor 5	86991440	21	5	4	9	272	31.2	11.59	12770305.125
High	84946	LTV1	LTV1 ribosome biogenesis factor	21361875	13	4	4	6	475	54.8	4.91	5673943.65625
High	830	CAPZA2	capping actin protein of muscle Z-line subunit alpha 2	5453599	31	6	5	8	286	32.9	5.85	1947158.9375
High	81627	TRMT1L	tRNA methyltransferase 1 like	163792194	10	5	5	9	733	81.7	7.88	7242800.1875
High	488	ATP2A2	ATPase sarcoplasmic/endoplasmic reticulum Ca2+ transporting 2	24638454	7	6	6	9	1042	114.7	5.34	3870812.4375
High	23517	MTREX	Mtr4 exosome RNA helicase	193211480	6	6	6	8	1042	117.7	6.52	7089983.9375
High	3887	KRT81	keratin 81	169790853	10	5	4	8	505	54.9	5.47	11056694.75
High	3945	LDHB	lactate dehydrogenase B	291575128	12	3	3	6	334	36.6	6.05	5258473.9375
High	6233	RPS27A	ribosomal protein S27a	294459921	43	8	8	19	156	18.0	9.64	69991953
High	10056	FARSB	phenylalanyl-tRNA synthetase subunit beta	124028525	14	7	7	11	589	66.1	6.84	3427555.4375
High	56945	MRPS22	mitochondrial ribosomal protein S22	9910244	22	9	9	14	360	41.3	7.9	9476434.125
High	55646	LYAR	Ly1 antibody reactive	224591430	14	4	4	10	379	43.6	9.57	5606263.75
High	1173	AP2M1	adaptor related protein complex 2 subunit mu 1	14917109	14	6	6	16	435	49.6	9.54	44148958
High	9898	UBAP2L	ubiquitin associated protein 2 like	188497758	6	4	4	7	1087	114.5	7.11	6982661.5625
High	9733	SART3	spliceosome associated factor 3, U4/U6 recycling protein	7661952	7	5	5	10	963	109.9	5.57	3456136.375
High	23471	TRAM1	translocation associated membrane protein 1	7657655	11	4	4	10	374	43.0	9.63	21390961.25
High	9775	EIF4A3	eukaryotic translation initiation factor 4A3	7661920	20	7	7	10	411	46.8	6.73	8510130.3125
High	5813	PURA	purine rich element binding protein A	5032007	13	3	3	7	322	34.9	6.44	5764732.125
High	654364	NME1-NME2	NME1-NME2 readthrough	66392203	46	7	7	12	267	30.1	8.92	9099486.875
High	11103	KRR1	KRR1 small subunit processome component homolog	117676403	15	6	6	8	381	43.6	9.77	6320586.875
High	8436	CAVIN2	caveolae associated protein 2	4759082	13	4	4	5	425	47.1	5.21	10091601.875
High	23581	CASP14	caspase 14	6912286	24	7	7	9	242	27.7	5.58	12550876.5625
High	79039	DDX54	DEAD-box helicase 54	164419743	13	10	10	17	882	98.6	10.02	13649164.1875
High	7531	YWHAE	tyrosine 3-monooxygenase/tryptophan 5-monooxygenase activation protein epsilon	5803225	31	7	4	14	255	29.2	4.74	2428896.375
High	170506	DHX36	DEAH-box helicase 36	167830433	8	7	6	12	1008	114.7	7.68	4506783.59375
High	80114	BICC1	BicC family RNA binding protein 1	122937472	10	8	8	12	974	104.8	8.54	44859942.9375
High	55700	MAP7D1	MAP7 domain containing 1	78042577	6	4	3	5	841	92.8	10.11	964080.15625
High	51010	EXOSC3	exosome component 3	50511943	23	4	4	6	275	29.6	8.1	3881919.625
High	57696	DDX55	DEAD-box helicase 55	41327779	8	5	5	11	600	68.5	9.25	5924594.6875
High	22827	PUF60	poly(U) binding splicing factor 60	17978512	11	4	4	5	559	59.8	5.29	2343759.3125
High	224	ALDH3A2	aldehyde dehydrogenase 3 family member A2	73466520	12	5	4	7	508	57.6	8.92	2550643.875
High	5928	RBBP4	RB binding protein 4, chromatin remodeling factor	5032027	9	3	3	5	425	47.6	4.89	2292077.5625
High	5917	RARS1	arginyl-tRNA synthetase 1	15149476	15	8	8	13	660	75.3	6.68	4252435.25
High	79670	TUT7	terminal uridylyl transferase 7	297307111	6	9	9	15	1495	171.1	6.83	4797568.59375
High	5478	PPIA	peptidylprolyl isomerase A	10863927	29	5	3	11	165	18.0	7.81	20930083.5625
High	84284	NTPCR	nucleoside-triphosphatase, cancer-related	14150100	29	4	4	9	190	20.7	9.54	2345530
High	100529097	RPL36A-HNRNPH2	RPL36A-HNRNPH2 readthrough	316983130	21	5	2	15	154	17.7	10.36	49125633.25
High	8894	EIF2S2	eukaryotic translation initiation factor 2 subunit beta	29826335	22	7	7	12	333	38.4	5.8	10979925.40625
High	10992	SF3B2	splicing factor 3b subunit 2	55749531	9	7	7	9	895	100.2	5.67	8840806.75
High	51106	TFB1M	transcription factor B1, mitochondrial	156415992	16	5	5	8	346	39.5	9.26	5237253
High	1500	CTNND1	catenin delta 1	146231940	7	7	7	13	968	108.1	6.23	7764086.375
High	6601	SMARCC2	SWI/SNF related, matrix associated, actin dependent regulator of chromatin subfamily c member 2	21237805	5	4	4	6	1214	132.8	5.69	4044070
High	6733	SRPK2	SRSF protein kinase 2	33188449	10	6	4	12	699	79.0	5.22	7279805.0625
High	55003	PAK1IP1	PAK1 interacting protein 1	55769546	15	4	4	6	392	43.9	8.91	1014107.1875
High	5230	PGK1	phosphoglycerate kinase 1	4505763	15	5	5	8	417	44.6	8.1	2778127.84375
High	23215	PRRC2C	proline rich coiled-coil 2C	115298682	3	7	6	10	2817	308.4	9.07	8014556.5
High	7307	U2AF1	U2 small nuclear RNA auxiliary factor 1	5803207	15	4	4	7	240	27.9	8.81	28047117
High	201161	CENPV	centromere protein V	56118234	15	3	3	4	272	29.7	9.73	3704916.5
High	25873	RPL36	ribosomal protein L36	16117796	42	6	6	71	105	12.2	11.59	235695619.210938
High	7014	TERF2	telomeric repeat binding factor 2	429535832	10	4	4	7	542	59.6	9.35	2195775.65625
High	2193	FARSA	phenylalanyl-tRNA synthetase subunit alpha	4758340	11	5	5	7	508	57.5	7.8	16462520.5625
High	378	ARF4	ADP ribosylation factor 4	4502205	31	5	2	8	180	20.5	7.14	7135678.5625
High	3646	EIF3E	eukaryotic translation initiation factor 3 subunit E	4503521	15	7	7	13	445	52.2	6.04	8428220.1875
High	55210	ATAD3A	ATPase family AAA domain containing 3A	283436220	14	8	8	13	634	71.3	8.98	11775326.78125
High	51495	HACD3	3-hydroxyacyl-CoA dehydratase 3	117168248	12	4	4	9	362	43.1	8.94	8522302.75
High	6432	SRSF7	serine and arginine rich splicing factor 7	72534660	14	3	2	9	238	27.4	11.82	6800538.875
High	51474	LIMA1	LIM domain and actin binding 1	165905589	7	5	5	7	760	85.2	6.76	11831162.75
High	10211	FLOT1	flotillin 1	5031699	13	5	5	8	427	47.3	7.49	3327852.75
High	192111	PGAM5	PGAM family member 5, mitochondrial serine/threonine protein phosphatase	281604136	18	6	6	13	289	32.0	8.68	27552145.6875
High	51747	LUC7L3	LUC7 like 3 pre-mRNA splicing factor	52426743	12	4	4	8	432	51.4	9.79	6051943.40625
High	6627	SNRPA1	small nuclear ribonucleoprotein polypeptide A'	50593002	24	5	5	8	255	28.4	8.62	7370631.5625
High	1994	ELAVL1	ELAV like RNA binding protein 1	38201714	13	4	4	10	326	36.1	9.17	12231692.75
High	5645	PRSS2	serine protease 2	410170220	19	2	1	13	259	28.0	7.08
High	6231	RPS26	ribosomal protein S26	15011936	40	4	4	12	115	13.0	11.0	307705364
High	5985	RFC5	replication factor C subunit 5	6677723	21	6	6	8	340	38.5	7.2	5486900.1875
High	11224	RPL35	ribosomal protein L35	6005860	35	7	7	30	123	14.5	11.05	263928053.3125
High	23378	RRP8	ribosomal RNA processing 8	12758125	16	6	6	7	456	50.7	9.42	6931823.625
High	6434	TRA2B	transformer 2 beta homolog	4759098	14	3	2	6	288	33.6	11.25	6179954.25
High	5358	PLS3	plastin 3	209862851	9	5	3	12	630	70.8	5.6	756013.9375
High	6182	MRPL12	mitochondrial ribosomal protein L12	27436901	23	5	5	13	198	21.3	8.87	11832211.625
High	723790	H2AC19	H2A clustered histone 19	106775678	35	5	3	14	130	14.1	10.9	131320987
High	55920	RCC2	regulator of chromosome condensation 2	209969703	12	5	5	12	522	56.0	8.78	10975557
High	11052	CPSF6	cleavage and polyadenylation specific factor 6	162329583	11	5	5	11	551	59.2	7.15	15014828.125
High	8644	AKR1C3	aldo-keto reductase family 1 member C3	24497583	15	7	3	17	323	36.8	7.94	18286012.5
High	3320	HSP90AA1	heat shock protein 90 alpha family class A member 1	153792590	9	7	3	10	854	98.1	5.16	3640146
High	85865	GTPBP10	GTP binding protein 10	111955139	14	5	5	10	387	42.9	9.03	2707572.90625
High	4288	MKI67	marker of proliferation Ki-67	103472005	4	6	6	10	3256	358.5	9.45	1006751.34375
High	65244	SPATS2	spermatogenesis associated serine rich 2	148746220	12	4	4	10	545	59.5	8.9	8556655.75
High	11340	EXOSC8	exosome component 8	31415882	21	3	3	6	276	30.0	5.3	3120543.625
High	55720	TSR1	TSR1 ribosome maturation factor	39780588	11	7	7	10	804	91.8	7.42	6635294.03125
High	11171	STRAP	serine/threonine kinase receptor associated protein	148727341	14	3	3	5	350	38.4	5.12	1462572.8125
High	9578	CDC42BPB	CDC42 binding protein kinase beta	115527097	4	5	5	9	1711	194.2	6.37	781100.5625
High	2821	GPI	glucose-6-phosphate isomerase	296080693	10	4	4	7	569	64.3	8.91	4412758.78125
High	8370	H4C14	H4 clustered histone 14	4504323	41	4	4	14	103	11.4	11.36	18042347.375
High	3692	EIF6	eukaryotic translation initiation factor 6	392494084	26	4	4	5	245	26.6	4.68	3373080.3125
High	4141	MARS1	methionyl-tRNA synthetase 1	14043022	6	5	5	8	900	101.1	6.16	2875853.65625
High	10772	SRSF10	serine and arginine rich splicing factor 10	16905517	26	6	6	8	262	31.3	11.27	4873477.40625
High	6632	SNRPD1	small nuclear ribonucleoprotein D1 polypeptide	5902102	20	3	3	8	119	13.3	11.56	10347092.5625
High	8575	PRKRA	protein activator of interferon induced protein kinase EIF2AK2	4505581	18	5	5	8	313	34.4	8.41	17693957.5
High	3838	KPNA2	karyopherin subunit alpha 2	4504897	11	4	4	7	529	57.8	5.4	1875090
High	65265	C8orf33	chromosome 8 open reading frame 33	12751497	23	3	3	6	229	25.0	9.95	5427795.25
High	3939	LDHA	lactate dehydrogenase A	260099723	16	6	6	12	361	39.8	8.43	15630951.375
High	6732	SRPK1	SRSF protein kinase 1	47419936	10	6	4	10	655	74.3	6.16	9893880.53125
High	6280	S100A9	S100 calcium binding protein A9	4506773	32	4	4	5	114	13.2	6.13	5740530.375
High	9131	AIFM1	apoptosis inducing factor mitochondria associated 1	4757732	11	5	5	8	613	66.9	8.95	4109394.4375
High	319101	KRT73	keratin 73	28173564	6	5	1	37	540	58.9	7.23
High	377	ARF3	ADP ribosylation factor 3	4502203	27	4	1	6	181	20.6	7.43	1106731.5
High	23404	EXOSC2	exosome component 2	19923403	15	3	3	6	293	32.8	7.5	5174762.75
High	6157	RPL27A	ribosomal protein L27a	4506625	28	5	5	14	148	16.6	11.0	141402348.0625
High	6138	RPL15	ribosomal protein L15	358356404	30	7	7	14	204	24.1	11.62	248162127.25
High	4642	MYO1D	myosin ID	51100974	8	8	8	12	1006	116.1	9.39	8716986.4375
High	26574	AATF	apoptosis antagonizing transcription factor	7657013	11	4	4	6	560	63.1	4.94	2462682.6875
High	55234	SMU1	SMU1 DNA replication regulator and spliceosomal factor	109948304	15	5	5	7	513	57.5	7.18	1669888.53125
High	6166	RPL36AL	ribosomal protein L36a like	4506651	30	4	1	13	106	12.5	10.65	3764679.75
High	23020	SNRNP200	small nuclear ribonucleoprotein U5 subunit 200	40217847	4	7	7	9	2136	244.4	6.06	2187107.125
High	79009	DDX50	DExD-box helicase 50	13129006	10	6	4	10	737	82.5	9.17	1430674.6875
High	2079	ERH	ERH mRNA splicing and mitosis factor	4758302	29	4	4	18	104	12.3	5.92	196042720.125
High	1982	EIF4G2	eukaryotic translation initiation factor 4 gamma 2	289577116	8	6	6	8	907	102.3	7.14	1635022.1875
High	3030	HADHA	hydroxyacyl-CoA dehydrogenase trifunctional multienzyme complex subunit alpha	20127408	6	3	3	6	763	82.9	9.04	1832842.3125
High	27292	DIMT1	DIM1 rRNA methyltransferase and ribosome maturation factor	7657198	17	5	5	9	313	35.2	9.99	4757316.25
High	121551	ABTB3	ankyrin repeat and BTB domain containing 3	65786661	6	6	6	11	1104	120.8	6.83	1721889
High	54931	TRMT10C	tRNA methyltransferase 10C, mitochondrial RNase P subunit	117647226	14	6	6	14	403	47.3	9.36	17460562.75
High	6917	TCEA1	transcription elongation factor A1	5803191	17	5	5	10	301	33.9	8.38	6757820.90625
High	9325	TRIP4	thyroid hormone receptor interactor 4	32189376	12	7	7	9	581	66.1	7.85	5223681
High	6281	S100A10	S100 calcium binding protein A10	4506761	18	2	2	8	97	11.2	7.37	20156401.375
High	55341	LSG1	large 60S subunit nuclear export GTPase 1	223029424	8	5	5	9	658	75.2	6.38	2793503.5
High	4191	MDH2	malate dehydrogenase 2	21735621	17	5	5	9	338	35.5	8.68	3207514.5625
High	3796	KIF2A	kinesin family member 2A	148612849	9	8	7	17	744	84.0	6.37	14853275.703125
High	3295	HSD17B4	hydroxysteroid 17-beta dehydrogenase 4	4504505	10	6	6	10	736	79.6	8.84	1700453.25
High	8570	KHSRP	KH-type splicing regulatory protein	154355000	5	3	3	6	711	73.1	7.3	1761848
High	9859	CEP170	centrosomal protein 170	109255228	3	5	5	7	1584	175.2	7.11	3598636.1875
High	4666	NACA	nascent polypeptide associated complex subunit alpha	333033787	3	2	2	2	925	94.6	5.14	1091778
High	10130	PDIA6	protein disulfide isomerase family A member 6	5031973	10	3	3	5	440	48.1	5.08	2855382
High	6119	RPA3	replication protein A3	4506587	50	5	5	14	121	13.6	5.08	6019464.0625
High	23438	HARS2	histidyl-tRNA synthetase 2, mitochondrial	15029520	10	5	5	11	506	56.9	8.24	7688541.5
High	51776	MAP3K20	mitogen-activated protein kinase kinase kinase 20	82880648	7	4	4	6	800	91.1	7.87	3158776.125
High	55379	LRRC59	leucine rich repeat containing 59	40254924	20	6	6	12	307	34.9	9.57	15047384.6875
High	6146	RPL22	ribosomal protein L22	4506613	37	5	5	14	128	14.8	9.19	177079425.875
High	1981	EIF4G1	eukaryotic translation initiation factor 4 gamma 1	302699247	4	6	6	7	1606	176.1	5.34	4160127.9375
High	8666	EIF3G	eukaryotic translation initiation factor 3 subunit G	49472822	17	5	5	11	320	35.6	6.13	2731395.125
High	79026	AHNAK	AHNAK nucleoprotein	61743954	3	6	6	8	5890	628.7	6.15	1321744
High	3851	KRT4	keratin 4	331999954	10	6	1	47	520	56.1	6.61
High	81608	FIP1L1	factor interacting with PAPOLA and CPSF1	40254978	7	3	3	4	594	66.5	5.59	3184875.75
High	218	ALDH3A1	aldehyde dehydrogenase 3 family member A1	206597441	16	6	5	9	453	50.4	6.54	5946023.875
High	1984	EIF5A	eukaryotic translation initiation factor 5A	219555707	26	3	3	4	184	20.2	7.01	3906183.3125
High	54439	RBM27	RNA binding motif protein 27	168229174	5	5	5	9	1060	118.6	9.19	3592153.1875
High	829	CAPZA1	capping actin protein of muscle Z-line subunit alpha 1	5453597	20	4	3	6	286	32.9	5.69	2106294.25
High	8106	PABPN1	poly(A) binding protein nuclear 1	4758876	12	3	3	5	306	32.7	5.06	5083695.75
High	23451	SF3B1	splicing factor 3b subunit 1	54112117	6	6	6	6	1304	145.7	7.09	5525568.9375
High	54948	MRPL16	mitochondrial ribosomal protein L16	8923448	14	3	3	5	251	28.4	10.13	5073476
High	5644	PRSS1	serine protease 1	4506145	11	2	1	17	247	26.5	6.51	1084874837.9375
High	11034	DSTN	destrin, actin depolymerizing factor	5802966	28	4	3	6	165	18.5	7.85	2384420.3125
High	10940	POP1	POP1 homolog, ribonuclease P/MRP subunit	225007652	4	3	3	5	1024	114.6	9.22	3269067
High	7295	TXN	thioredoxin	50592994	34	4	4	14	105	11.7	4.92	21146850.125
High	6628	SNRPB	small nuclear ribonucleoprotein polypeptides B and B1	38150007	23	4	4	19	240	24.6	11.19	12573871.34375
High	5094	PCBP2	poly(rC) binding protein 2	14141168	19	5	3	9	366	38.6	6.79	4430280.21875
High	10153	CEBPZ	CCAAT enhancer binding protein zeta	42542392	6	5	5	7	1054	120.9	5.94	2346744.03125
High	7052	TGM2	transglutaminase 2	39777597	11	5	5	7	687	77.3	5.22	3431280.375
High	8939	FUBP3	far upstream element binding protein 3	100816392	12	6	6	10	572	61.6	8.38	4607021.46875
High	9329	GTF3C4	general transcription factor IIIC subunit 4	156119605	7	5	5	7	822	91.9	6.65	2041609.25
High	4644	MYO5A	myosin VA	215982791	4	7	6	9	1855	215.3	8.48	3565607.34375
High	3890	KRT84	keratin 84	15431316	7	7	2	38	600	64.8	7.56	1426809.625
High	6711	SPTBN1	spectrin beta, non-erythrocytic 1	112382250	3	5	5	9	2364	274.4	5.57	1904385.1875
High	3980	LIG3	DNA ligase 3	73747829	6	5	5	8	1009	112.8	9.01	2289769.8125
High	55794	DDX28	DEAD-box helicase 28	256773275	13	5	5	9	540	59.5	10.42	2208029.4375
High	23185	LARP4B	La ribonucleoprotein 4B	57634536	10	6	6	7	738	80.5	6.92	4898312.5
High	6426	SRSF1	serine and arginine rich splicing factor 1	5902076	18	4	4	12	248	27.7	10.36	10690994.375
High	113251	LARP4	La ribonucleoprotein 4	283046701	6	3	3	6	724	80.5	6.61	1939362.125
High	6118	RPA2	replication protein A2	4506585	16	5	5	10	270	29.2	6.15	17381592.3125
High	9209	LRRFIP2	LRR binding FLII interacting protein 2	5453726	5	3	3	4	721	82.1	6.95	2060390.0625
High	6050	RNH1	ribonuclease/angiogenin inhibitor 1	42822874	9	3	3	5	461	49.9	4.82	1330596.75
High	84271	POLDIP3	DNA polymerase delta interacting protein 3	29837655	10	3	3	5	421	46.1	9.99	2360417.125
High	140707	BRI3BP	BRI3 binding protein	19923665	14	2	2	4	251	27.8	9.44	1254805
High	22938	SNW1	SNW domain containing 1	6912676	10	4	4	6	536	61.5	9.52	596334.375
High	6232	RPS27	ribosomal protein S27	4506711	30	3	2	13	84	9.5	9.45	21540634.3125
High	4522	MTHFD1	methylenetetrahydrofolate dehydrogenase, cyclohydrolase and formyltetrahydrofolate synthetase 1	222136639	7	5	5	7	935	101.5	7.3	1999531.46875
High	10989	IMMT	inner membrane mitochondrial protein	154354964	7	4	4	6	758	83.6	6.48	2055146.5
High	1650	DDOST	dolichyl-diphosphooligosaccharide--protein glycosyltransferase non-catalytic subunit	20070197	13	6	6	11	456	50.7	6.4	6801955
High	10286	BCAS2	BCAS2 pre-mRNA processing factor	5031653	12	3	3	4	225	26.1	5.66	3163420.125
High	54890	ALKBH5	alkB homolog 5, RNA demethylase	148539642	10	2	2	3	394	44.2	9.09	2697656.1875
High	3891	KRT85	keratin 85	4504935	4	3	2	7	507	55.8	6.55	20512010
High	23016	EXOSC7	exosome component 7	189083688	15	4	4	8	291	31.8	5.19	5102719.625
High	65003	MRPL11	mitochondrial ribosomal protein L11	7705618	35	6	6	12	192	20.7	9.91	6460560.28125
High	9184	BUB3	BUB3 mitotic checkpoint protein	4757880	14	3	3	6	328	37.1	6.84	3428166.75
High	3308	HSPA4	heat shock protein family A (Hsp70) member 4	38327039	8	5	5	8	840	94.3	5.19	910412
High	2950	GSTP1	glutathione S-transferase pi 1	4504183	22	3	3	5	210	23.3	5.64	2682895.375
High	283742	FAM98B	family with sequence similarity 98 member B	109452587	9	3	2	5	433	45.5	8.69	3430042.75
High	10512	SEMA3C	semaphorin 3C	5454048	7	4	4	5	751	85.2	8.69	2287856.3125
High	8731	RNMT	RNA guanine-7 methyltransferase	4506567	12	4	4	6	476	54.8	6.61	3726494.875
High	5074	PAWR	pro-apoptotic WT1 regulator	55769533	9	2	2	4	340	36.5	5.41	1352849.5
High	168850	ZNF800	zinc finger protein 800	39753953	9	6	6	9	664	75.2	9.47	3413310.9375
High	144501	KRT80	keratin 80	125628636	12	4	3	19	452	50.5	5.67	310567.0625
High	84991	RBM17	RNA binding motif protein 17	224549005	14	5	5	8	401	44.9	5.97	6231798.75
High	23272	TASOR	transcription activation suppressor	163838631	5	7	7	8	1512	170.7	6.27	3580786.75
High	4174	MCM5	minichromosome maintenance complex component 5	23510448	11	6	6	7	734	82.2	8.37	5416334.6875
High	55342	STRBP	spermatid perinuclear RNA binding protein	21361745	8	5	2	12	672	73.6	8.72	964687.75
High	6168	RPL37A	ribosomal protein L37a	4506643	37	4	4	9	92	10.3	10.43	94907679.3125
High	92609	TIMM50	translocase of inner mitochondrial membrane 50	48526509	10	3	3	4	456	50.4	9.42	1122139.875
High	7184	HSP90B1	heat shock protein 90 beta family member 1	4507677	9	5	4	6	803	92.4	4.84	1952485.03125
High	11160	ERLIN2	ER lipid raft associated 2	6005721	10	3	3	5	339	37.8	5.62	2142693.3125
High	81844	TRIM56	tripartite motif containing 56	30794216	8	5	5	7	755	81.4	7.74	4603781.5625
High	307	ANXA4	annexin A4	4502105	17	5	4	6	321	36.1	6.13	12170994.6875
High	5645	PRSS2	serine protease 2	4506147	12	2	1	11	247	26.5	4.92
High	3189	HNRNPH3	heterogeneous nuclear ribonucleoprotein H3	14141157	13	4	4	6	346	36.9	6.87	5773254
High	705	BYSL	bystin like	51173724	9	4	4	8	437	49.6	8.12	4785607.375
High	6164	RPL34	ribosomal protein L34	16117789	22	5	5	15	117	13.3	11.47	143616057.5
High	6726	SRP9	signal recognition particle 9	4507217	42	4	4	9	86	10.1	7.97	10228946.875
High	8813	DPM1	dolichyl-phosphate mannosyltransferase subunit 1, catalytic	4503363	17	4	4	5	260	29.6	9.57	2414476.6875
High	831	CAST	calpastatin	109637759	8	4	4	6	750	80.2	5.15	924698.4375
High	7529	YWHAB	tyrosine 3-monooxygenase/tryptophan 5-monooxygenase activation protein beta	21328448	22	5	1	11	246	28.1	4.83	879376.9375
High	1728	NQO1	NAD(P)H quinone dehydrogenase 1	4505415	16	4	4	8	274	30.8	8.88	8449238.4375
High	3301	DNAJA1	DnaJ heat shock protein family (Hsp40) member A1	4504511	16	4	4	6	397	44.8	7.08	2445921.25
High	51065	RPS27L	ribosomal protein S27 like	7705706	29	2	1	15	84	9.5	9.45	14025114
High	282996	RBM20	RNA binding motif protein 20	197276594	5	3	3	4	1227	134.3	5.69	1308954.84375
High	4172	MCM3	minichromosome maintenance complex component 3	394582093	8	5	5	6	853	95.8	5.77	1261141
High	10128	LRPPRC	leucine rich pentatricopeptide repeat containing	31621305	4	5	5	8	1394	157.8	6.13	3099124.71875
High	55319	TMA16	translation machinery associated 16 homolog	153251297	7	1	1	4	203	23.8	9.26	825921.4375
High	54505	DHX29	DExH-box helicase 29	67782362	4	4	4	5	1369	155.1	8.09	2613147.90625
High	8539	API5	apoptosis inhibitor 5	219283152	11	5	5	7	524	59.0	7.34	1414400.59375
High	388698	FLG2	filaggrin 2	62122917	1	3	3	5	2391	247.9	8.31	10369174.375
High	22943	DKK1	dickkopf WNT signaling pathway inhibitor 1	7110719	13	3	3	5	266	28.7	8.4	3383014.5
High	4542	MYO1F	myosin IF	27544941	3	3	1	6	1098	124.8	9.11	884286.75
High	23212	RRS1	ribosome biogenesis regulator 1 homolog	14719402	13	5	5	7	365	41.2	10.7	2072362.71875
High	5982	RFC2	replication factor C subunit 2	31563534	10	4	4	6	354	39.1	6.44	8918735.875
High	6165	RPL35A	ribosomal protein L35a	16117791	55	8	8	24	110	12.5	11.06	257892565.375
High	3336	HSPE1	heat shock protein family E (Hsp10) member 1	4504523	35	3	3	7	102	10.9	8.92	5023986.125
High	832	CAPZB	capping actin protein of muscle Z-line subunit beta	4826659	20	5	5	6	272	30.6	6.0	6322004.25
High	56647	BCCIP	BRCA2 and CDKN1A interacting protein	7706581	10	2	2	2	322	36.2	4.69	1490166.46875
High	79029	AFG2B	AFG2 AAA ATPase homolog B	229577436	8	5	5	6	753	80.7	8.09	1028494.875
High	6176	RPLP1	ribosomal protein lateral stalk subunit P1	4506669	37	2	2	5	114	11.5	4.32	53543872
High	11331	PHB2	prohibitin 2	221307584	13	3	3	6	299	33.3	9.83	1609060.0625
High	3376	IARS1	isoleucyl-tRNA synthetase 1	94721241	6	7	7	11	1262	144.4	6.15	2421583.9375
High	84129	ACAD11	acyl-CoA dehydrogenase family member 11	38505218	6	3	3	6	780	87.2	8.02	2243581.4375
High	65109	UPF3B	UPF3B regulator of nonsense mediated mRNA decay	18375528	14	5	5	6	483	57.7	9.48	5958920.5
High	5954	RCN1	reticulocalbin 1	4506455	9	3	3	4	331	38.9	5.0	2849085.5625
High	9093	DNAJA3	DnaJ heat shock protein family (Hsp40) member A3	205360838	11	4	4	5	480	52.5	9.26	3193704.53125
High	64432	MRPS25	mitochondrial ribosomal protein S25	14028877	22	3	3	6	173	20.1	8.82	2223811.0625
High	10482	NXF1	nuclear RNA export factor 1	15487670	6	3	3	4	619	70.1	8.51	2324744.875
High	996	CDC27	cell division cycle 27	167466177	4	3	3	4	830	92.6	7.12	264525.78125
High	64794	DDX31	DEAD-box helicase 31	17505907	4	3	3	4	851	94.0	9.99	905416.96875
High	1662	DDX10	DEAD-box helicase 10	13514831	5	4	4	5	875	100.8	8.63	1245375.125
High	3191	HNRNPL	heterogeneous nuclear ribonucleoprotein L	52632383	6	4	4	6	589	64.1	8.22	18468255.5
High	5393	EXOSC9	exosome component 9	77812672	7	3	3	5	456	50.8	5.3	4042059.6875
High	1475	CSTA	cystatin A	4885165	31	2	2	3	98	11.0	5.5	1057135.75
High	23223	RRP12	ribosomal RNA processing 12 homolog	223278379	4	5	5	8	1297	143.6	8.75	6380569.5
High	140465	MYL6B	myosin light chain 6B	313851001	22	4	2	8	208	22.8	5.73
High	6949	TCOF1	treacle ribosome biogenesis factor 1	207113160	3	4	4	6	1488	152.0	9.04	23455221.6875
High	5317	PKP1	plakophilin 1	53729346	5	4	4	5	747	82.8	9.13	3748928.53125
High	6626	SNRPA	small nuclear ribonucleoprotein polypeptide A	4759156	21	6	4	11	282	31.3	9.83	14155040.875
High	3837	KPNB1	karyopherin subunit beta 1	19923142	3	2	2	2	876	97.1	4.78	511410.09375
High	6428	SRSF3	serine and arginine rich splicing factor 3	4506901	23	4	3	8	164	19.3	11.65	20658244.375
High	9987	HNRNPDL	heterogeneous nuclear ribonucleoprotein D like	14110407	10	4	2	7	420	46.4	9.57	4680054.0625
High	3182	HNRNPAB	heterogeneous nuclear ribonucleoprotein A/B	55956919	10	3	2	5	332	35.9	6.95	5263045.25
High	114793	FMNL2	formin like 2	52485606	4	4	4	6	1092	124.0	7.66	753333.25
High	388115	CCDC9B	coiled-coil domain containing 9B	155029552	10	4	4	6	534	57.3	9.13	2334301.0625
High	8667	EIF3H	eukaryotic translation initiation factor 3 subunit H	4503515	18	5	5	7	352	39.9	6.54	6449138.84375
High	11187	PKP3	plakophilin 3	6005830	7	5	5	8	797	87.0	9.32	3406610.0625
High	23234	DNAJC9	DnaJ heat shock protein family (Hsp40) member C9	27597059	16	3	3	3	260	29.9	5.73	2219943.59375
High	91663	MYADM	myeloid associated differentiation marker	66932929	12	3	3	5	322	35.3	8.15	4734911.5
High	8665	EIF3F	eukaryotic translation initiation factor 3 subunit F	4503519	7	2	2	4	357	37.5	5.45	3040131.1875
High	1933	EEF1B2	eukaryotic translation elongation factor 1 beta 2	83376130	10	2	2	2	225	24.7	4.67	4329095.25
High	1105	CHD1	chromodomain helicase DNA binding protein 1	68299795	5	9	4	13	1710	196.6	7.14	1313964.09375
High	2010	EMD	emerin	4557553	22	4	4	7	254	29.0	5.5	5363081.40625
High	8650	NUMB	NUMB endocytic adaptor protein	54144625	6	4	3	7	651	70.8	8.51	5230120.5625
High	10480	EIF3M	eukaryotic translation initiation factor 3 subunit M	23397429	5	1	1	2	374	42.5	5.63	1814573.75
High	7536	SF1	splicing factor 1	42544130	4	3	3	3	639	68.3	8.98	2588271.125
High	55149	MTPAP	mitochondrial poly(A) polymerase	190194365	9	5	5	7	582	66.1	9.04	4525704.75
High	51008	ASCC1	activating signal cointegrator 1 complex subunit 1	311771710	11	4	4	6	400	45.5	5.54	4934101.625
High	5250	SLC25A3	solute carrier family 25 member 3	6031192	14	5	5	7	362	40.1	9.38	11358186.84375
High	8815	BANF1	BAF nuclear assembly factor 1	221316573	40	2	2	3	89	10.1	6.09	2259255.625
High	10360	NPM3	nucleophosmin/nucleoplasmin 3	6857818	9	1	1	2	178	19.3	4.63	1062563.625
High	6317	SERPINB3	serpin family B member 3	5902072	12	4	4	6	390	44.5	6.81	2964228.1875
High	6234	RPS28	ribosomal protein S28	4506715	30	2	2	7	69	7.8	10.7	22018203.25
High	55183	RIF1	replication timing regulatory factor 1	56676335	2	3	3	5	2472	274.3	5.52	1516896.125
High	6576	SLC25A1	solute carrier family 25 member 1	374717343	16	5	5	8	318	35.0	9.99	4544215.59375
High	708	C1QBP	complement C1q binding protein	4502491	5	2	2	5	282	31.3	4.84	3619329
High	2936	GSR	glutathione-disulfide reductase	50301238	13	5	5	6	522	56.2	8.5	5235992.125
High	6201	RPS7	ribosomal protein S7	4506741	22	5	5	23	194	22.1	10.1	220271067
High	55339	WDR33	WD repeat domain 33	56243590	3	4	4	6	1336	145.8	9.17	3534820.5
High	27332	ZNF638	zinc finger protein 638	357933602	3	4	4	4	1978	220.5	6.38	1776968.875
High	11168	PSIP1	PC4 and SRSF1 interacting protein 1	190014588	6	3	3	6	530	60.1	9.13	3607512
High	2040	STOM	stomatin	38016911	16	3	3	5	288	31.7	7.88	2137739
High	9567	GTPBP1	GTP binding protein 1	82546879	7	4	4	5	669	72.4	8.34	2308327.09375
High	54870	QRICH1	glutamine rich 1	38570099	4	3	3	5	776	86.4	5.87	3982670.15625
High	908	CCT6A	chaperonin containing TCP1 subunit 6A	4502643	8	3	3	4	531	58.0	6.68
High	55697	VAC14	VAC14 component of PIKFYVE complex	39780552	7	5	5	10	782	87.9	6.13	3781253.5
High	64960	MRPS15	mitochondrial ribosomal protein S15	16554611	15	5	5	9	257	29.8	10.48	6517890.15625
High	51248	PDZD11	PDZ domain containing 11	7706025	33	3	3	5	140	16.1	7.21	444928.71875
High	5983	RFC3	replication factor C subunit 3	4506489	7	2	2	4	356	40.5	8.34	3251917.8125
High	27067	STAU2	staufen double-stranded RNA binding protein 2	256418995	6	3	3	7	570	62.6	9.61	3575004.625
High	1468	SLC25A10	solute carrier family 25 member 10	401461821	17	4	4	6	296	32.1	9.35	1287957.4375
High	10556	RPP30	ribonuclease P/MRP subunit p30	157151755	15	5	5	9	322	35.5	9.61	1735959.0625
High	1153	CIRBP	cold inducible RNA binding protein	4502847	27	3	3	4	172	18.6	9.51	3563040.5
High	4350	MPG	N-methylpurine DNA glycosylase	62632769	13	3	3	5	298	32.8	9.57	1423537.34375
High	51649	MRPS23	mitochondrial ribosomal protein S23	16554604	23	4	4	7	190	21.8	8.9	6319207.25
High	4088	SMAD3	SMAD family member 3	5174513	8	3	3	5	425	48.1	7.15	6303965.75
High	9330	GTF3C3	general transcription factor IIIC subunit 3	6912398	5	4	4	5	886	101.2	5.07	3103013.90625
High	10694	CCT8	chaperonin containing TCP1 subunit 8	48762932	5	2	2	3	548	59.6	5.6	996480.6875
High	10165	SLC25A13	solute carrier family 25 member 13	237649019	5	4	2	6	676	74.3	8.62	2486751.0625
High	5814	PURB	purine rich element binding protein B	15147219	17	3	3	4	312	33.2	5.43	4026226.125
High	1642	DDB1	damage specific DNA binding protein 1	148529014	5	4	4	7	1140	126.9	5.26	1223062.75
High	10294	DNAJA2	DnaJ heat shock protein family (Hsp40) member A2	5031741	11	4	4	4	412	45.7	6.48	6926634
High	92521	SPECC1	sperm antigen with calponin homology and coiled-coil domains 1	343478203	4	3	3	4	1068	118.5	6.7
High	56252	YLPM1	YLP motif containing 1	146134388	3	4	4	6	2146	241.5	6.55	432123.5
High	3184	HNRNPD	heterogeneous nuclear ribonucleoprotein D	14110420	8	3	2	6	355	38.4	7.81	7989433
High	80335	WDR82	WD repeat domain 82	147904340	14	5	5	10	313	35.1	7.69	4664625.0625
High	9181	ARHGEF2	Rho/Rac guanine nucleotide exchange factor 2	253735775	4	4	4	6	986	111.5	7.27	1946968.46875
High	720	C4A	complement C4A (Rodgers blood group)	410170896	2	3	3	5	1744	192.7	7.08	5884366.625
High	476	ATP1A1	ATPase Na+/K+ transporting subunit alpha 1	21361181	4	3	3	5	1023	112.8	5.49	642955.875
High	84656	GLYR1	glyoxylate reductase 1 homolog	40556376	5	2	2	3	553	60.5	9.17	1372218.625
High	3005	H1-0	H1.0 linker histone	4885371	12	2	2	4	194	20.9	10.84	8229665.5
High	57326	PBXIP1	PBX homeobox interacting protein 1	19923830	8	5	5	6	731	80.6	5.33	2003654.8125
High	4940	OAS3	2'-5'-oligoadenylate synthetase 3	45007007	6	6	6	10	1087	121.1	8.4	3825171.1875
High	54853	WDR55	WD repeat domain 55	38327642	13	3	3	5	383	42.1	4.94	1180888.5625
High	10557	RPP38	ribonuclease P/MRP subunit p38	388240806	19	5	5	9	283	31.8	9.92	3117547
High	7913	DEK	DEK proto-oncogene	4503249	8	3	3	6	375	42.6	8.56	4282352.375
High	6625	SNRNP70	small nuclear ribonucleoprotein U1 subunit 70	29568103	10	4	4	6	437	51.5	9.94	5370802.9375
High	5111	PCNA	proliferating cell nuclear antigen	33239451	10	2	2	4	261	28.8	4.69	1028139.6875
High	51144	HSD17B12	hydroxysteroid 17-beta dehydrogenase 12	7705855	9	2	2	3	312	34.3	9.32	1029391.6875
High	5413	SEPTIN5	septin 5	9945439	7	2	2	4	369	42.8	6.67	3319122.875
High	5034	P4HB	prolyl 4-hydroxylase subunit beta	20070125	8	4	4	6	508	57.1	4.87	1490277.5625
High	11056	DDX52	DExD-box helicase 52	38569505	6	3	3	5	599	67.5	9.67	1075478.875
High	56915	EXOSC5	exosome component 5	47174864	13	3	3	5	235	25.2	7.59	5171539.625
High	55037	PTCD3	pentatricopeptide repeat domain 3	38683855	5	3	3	6	689	78.5	6.42	4177036.1875
High	2197	FAU	FAU ubiquitin like and ribosomal protein S30 fusion	4503659	8	2	2	15	133	14.4	10.17	32617542.4375
High	7001	PRDX2	peroxiredoxin 2	32189392	19	3	2	6	198	21.9	5.97	1244541.875
High	2562	GABRB3	gamma-aminobutyric acid type A receptor subunit beta3	12548788	5	2	2	3	473	54.3	9.1	1047898.4375
High	55964	SEPTIN3	septin 3	156602655	13	4	4	6	358	40.7	7.2	3022001.6875
High	118460	EXOSC6	exosome component 6	17402904	10	2	2	5	272	28.2	6.28	1326466.5625
High	28957	MRPS28	mitochondrial ribosomal protein S28	7661730	23	3	3	5	187	20.8	9.1	4340455.8125
High	8890	EIF2B4	eukaryotic translation initiation factor 2B subunit delta	187607323	6	3	3	5	543	59.6	9.42	1988049.625
High	8604	SLC25A12	solute carrier family 25 member 12	21361103	6	4	2	9	678	74.7	8.38	2628562.4375
High	55854	ZC3H15	zinc finger CCCH-type containing 15	118150660	8	3	3	5	426	48.6	5.31	2326522.9375
High	63931	MRPS14	mitochondrial ribosomal protein S14	11559927	12	1	1	2	128	15.1	11.41	695579.0625
High	64425	POLR1E	RNA polymerase I subunit E	11968047	16	5	5	7	419	47.2	8.94	4782303.625
High	84164	ASCC2	activating signal cointegrator 1 complex subunit 2	20270253	5	4	4	7	757	86.3	5.16	2567351.40625
High	55075	UACA	uveal autoantigen with coiled-coil domains and ankyrin repeats	59850762	2	3	3	4	1416	162.4	7.03	1797852.4375
High	4057	LTF	lactotransferrin	54607120	7	4	4	7	710	78.1	8.12	3691978.84375
High	64949	MRPS26	mitochondrial ribosomal protein S26	14269586	18	4	4	7	205	24.2	10.39	3891846.625
High	64963	MRPS11	mitochondrial ribosomal protein S11	16554609	22	4	4	7	194	20.6	10.81	3239348.9375
High	10131	TRAP1	TNF receptor associated protein 1	155722983	2	1	1	2	704	80.1	8.21	5459793.5
High	4833	NME4	NME/NM23 nucleoside diphosphate kinase 4	4826862	20	4	4	6	187	20.6	10.29	5269560.75
High	84864	RIOX2	ribosomal oxygenase 2	110227621	5	2	2	4	465	52.8	6.7	2228941.1875
High	2314	FLII	FLII actin remodeling protein	4503743	5	6	6	9	1269	144.7	6.05	1676155.25
High	10952	SEC61B	SEC61 translocon subunit beta	5803165	26	2	2	3	96	10.0	11.56	2694255.5
High	55178	MRM3	mitochondrial rRNA methyltransferase 3	8922534	6	2	2	3	420	47.0	8.73	3440251.25
High	84833	ATP5MK	ATP synthase membrane subunit k	330340389	26	1	1	2	58	6.5	9.76	937535.9375
High	57819	LSM2	LSM2 homolog, U6 small nuclear RNA and mRNA degradation associated	10863977	20	1	1	2	95	10.8	6.52	484779.46875
High	6159	RPL29	ribosomal protein L29	4506629	14	2	2	6	159	17.7	11.66	186597335
High	64976	MRPL40	mitochondrial ribosomal protein L40	26638659	12	2	2	3	206	24.5	9.63	2893969.625
High	5318	PKP2	plakophilin 2	148664226	6	4	4	6	881	97.4	9.33	999618.09375
High	54502	RBM47	RNA binding motif protein 47	148833513	9	4	4	7	593	64.1	7.68	1946527.5
High	55638	SYBU	syntabulin	153090205	5	3	3	5	663	72.3	6.25	1320454.1875
High	157769	FAM91A1	family with sequence similarity 91 member A1	84000432	4	3	3	4	838	93.9	6.39	2410396.6875
High	7874	USP7	ubiquitin specific peptidase 7	150378533	3	3	3	5	1102	128.2	5.55	1577422.03125
High	29896	TRA2A	transformer 2 alpha homolog	9558733	11	3	2	4	282	32.7	11.27	1331886.25
High	7922	SLC39A7	solute carrier family 39 member 7	117553619	4	2	2	4	469	50.1	6.87	21936847.25
High	689	BTF3	basic transcription factor 3	83641885	9	1	1	2	206	22.2	9.38	854651.5
High	47	ACLY	ATP citrate lyase	38569421	4	3	3	5	1101	120.8	7.33	1087375.03125
High	85364	ZCCHC3	zinc finger CCHC-type containing 3	29648305	15	3	3	3	403	43.5	8.53	1694202.625
High	6275	S100A4	S100 calcium binding protein A4	9845516	37	5	5	8	101	11.7	6.11	9178597.5
High	54433	GAR1	GAR1 ribonucleoprotein	15011916	15	4	3	11	217	22.3	10.92	6043953.1875
High	6605	SMARCE1	SWI/SNF related, matrix associated, actin dependent regulator of chromatin, subfamily e, member 1	21264355	7	2	2	2	411	46.6	4.88	505815.59375
High	3015	H2AZ1	H2A.Z variant histone 1	4504255	20	3	1	10	128	13.5	10.58
High	81550	TDRD3	tudor domain containing 3	225703106	6	3	3	5	744	83.1	9.0	6171140.5
High	3028	HSD17B10	hydroxysteroid 17-beta dehydrogenase 10	4758504	16	3	3	5	261	26.9	7.78	1500022.875
High	10270	AKAP8	A-kinase anchoring protein 8	5031579	3	1	1	1	692	76.1	5.15
High	11083	DIDO1	death inducer-obliterator 1	301129170	3	6	6	7	2240	243.7	7.88	11246725.625
High	29997	NOP53	NOP53 ribosome biogenesis factor	239787829	8	3	3	3	478	54.4	10.32
High	84687	PPP1R9B	protein phosphatase 1 regulatory subunit 9B	140972063	5	3	3	4	817	89.3	4.97	537089.25
High	23481	PES1	pescadillo ribosomal biogenesis factor 1	7657455	6	4	4	7	588	68.0	7.33	1434184.875
High	10285	SMNDC1	survival motor neuron domain containing 1	5032113	13	2	2	3	238	26.7	7.24	688648.1875
High	10808	HSPH1	heat shock protein family H (Hsp110) member 1	42544159	3	2	2	3	858	96.8	5.39	1303585.9375
High	6749	SSRP1	structure specific recognition protein 1	4507241	4	2	2	4	709	81.0	6.87	984588
High	5514	PPP1R10	protein phosphatase 1 regulatory subunit 10	25777671	3	2	2	3	940	99.0	9.17	782686.75
High	5757	PTMA	prothymosin alpha	151101407	22	2	2	3	111	12.2	3.78	4329635.5
High	10262	SF3B4	splicing factor 3b subunit 4	5032069	7	2	2	3	424	44.4	8.56	392076.90625
High	7965	AIMP2	aminoacyl tRNA synthetase complex interacting multifunctional protein 2	11125770	13	3	3	4	320	35.3	8.22	785338.53125
High	4673	NAP1L1	nucleosome assembly protein 1 like 1	21327708	12	3	3	5	391	45.3	4.46	1458225.125
High	7419	VDAC3	voltage dependent anion channel 3	208879465	8	2	2	5	284	30.8	8.66	1060595.21875
High	4281	MID1	midline 1	300797132	5	3	3	5	667	75.2	6.8	1698751.21875
High	118	ADD1	adducin 1	29826321	6	3	3	4	768	84.3	5.96	1298482.6875
High	9926	LPGAT1	lysophosphatidylglycerol acyltransferase 1	7661996	9	3	3	3	370	43.1	8.92	1518414.0625
High	5304	PIP	prolactin induced protein	4505821	23	3	3	5	146	16.6	8.05	3992050.125
High	2923	PDIA3	protein disulfide isomerase family A member 3	21361657	7	3	3	4	505	56.7	6.35	864359.71875
High	284110	GSDMA	gasdermin A	150456463	5	1	1	2	445	49.3	5.29
High	217	ALDH2	aldehyde dehydrogenase 2 family member	25777732	8	3	2	4	517	56.3	7.05	4108199
High	324	APC	APC regulator of WNT signaling pathway	189011566	1	2	2	3	2843	311.5	7.8	576551.3125
High	5202	PFDN2	prefoldin subunit 2	12408675	17	2	2	4	154	16.6	6.58	656564.3125
High	10946	SF3A3	splicing factor 3a subunit 3	5803167	4	2	2	3	501	58.8	5.38	1249322.34375
High	84298	LLPH	LLP homolog, long-term synaptic facilitation factor	14150124	11	1	1	2	129	15.2	10.37	1692664.5625
High	5646	PRSS3	serine protease 3	170296790	4	1	1	35	304	32.5	7.49	56699561.9375
High	4638	MYLK	myosin light chain kinase	116008192	1	2	2	3	1914	210.6	6.15	559680.625
High	2956	MSH6	mutS homolog 6	4504191	2	3	3	5	1360	152.7	6.9	704358.0625
High	196441	ZFC3H1	zinc finger C3H1-type containing	87116683	2	3	3	3	1989	226.2	8.13
High	1374	CPT1A	carnitine palmitoyltransferase 1A	73623030	4	3	3	3	773	88.3	8.65	323353.46875
High	57466	SCAF4	SR-related CTD associated factor 4	40789229	2	2	2	4	1147	125.8	9.55	1308983.59375
High	6629	SNRPB2	small nuclear ribonucleoprotein polypeptide B2	38149981	12	3	1	6	225	25.5	9.72	116940952
High	513	ATP5F1D	ATP synthase F1 subunit delta	50345991	8	1	1	2	168	17.5	5.49	1101048
High	114823	LENG8	leukocyte receptor cluster member 8	24308382	4	2	2	3	800	88.1	9.11
High	22948	CCT5	chaperonin containing TCP1 subunit 5	24307939	3	1	1	2	541	59.6	5.66	613325.0625
High	9790	BMS1	BMS1 ribosome biogenesis factor	224589071	2	3	3	4	1282	145.7	6.44	2803049.0625
High	25824	PRDX5	peroxiredoxin 5	6912238	20	3	3	4	214	22.0	8.57	417534.3125
High	5589	PRKCSH	protein kinase C substrate 80K-H	48255889	2	1	1	2	528	59.4	4.41	686867.375
High	9589	WTAP	WT1 associated protein	395455090	6	2	2	2	396	44.2	5.19
High	79169	C1orf35	chromosome 1 open reading frame 35	13236559	9	2	2	3	263	29.4	10.02	1412957.875
High	23094	SIPA1L3	signal induced proliferation associated 1 like 3	71143119	2	2	2	3	1781	194.5	8.32	814467.5625
High	1499	CTNNB1	catenin beta 1	148233338	5	4	3	7	781	85.4	5.86	3752945.84375
High	9129	PRPF3	pre-mRNA processing factor 3	4758556	6	4	4	7	683	77.5	9.5	2612561.78125
High	5955	RCN2	reticulocalbin 2	426214088	4	1	1	1	335	39.1	4.45
High	9253	NUMBL	NUMB like endocytic adaptor protein	10863899	4	2	1	4	609	64.9	8.85	1169215.75
High	89777	SERPINB12	serpin family B member 12	17998551	8	2	2	3	405	46.2	5.53	905070.4375
High	8241	RBM10	RNA binding motif protein 10	325120986	3	3	3	4	995	110.3	6.28	3040595.5625
High	55095	SAMD4B	sterile alpha motif domain containing 4B	55742695	2	1	1	1	694	75.4	6.83
High	6431	SRSF6	serine and arginine rich splicing factor 6	20127499	9	4	2	8	344	39.6	11.43	14176211
High	9524	TECR	trans-2,3-enoyl-CoA reductase	24475816	9	3	3	4	308	36.0	9.45	2297512.375
High	55795	PCID2	PCI domain containing 2	384871581	6	2	2	3	453	52.1	8.47	1764636.75
High	3146	HMGB1	high mobility group box 1	4504425	13	2	2	4	215	24.9	5.74	1729158.625
High	1591	CYP24A1	cytochrome P450 family 24 subfamily A member 1	55770850	8	4	4	5	514	58.8	8.75	2963643.0625
High	114991	ZNF618	zinc finger protein 618	124286830	5	3	3	4	861	95.6	7.12	1616199.375
High	52	ACP1	acid phosphatase 1	4757714	24	3	3	4	158	18.0	6.74	3819367.75
High	64965	MRPS9	mitochondrial ribosomal protein S9	33188463	5	2	2	2	396	45.8	9.51	4325213.875
High	25930	PTPN23	protein tyrosine phosphatase non-receptor type 23	24308073	2	3	3	5	1636	178.9	6.92	1012203.6875
High	4677	NARS1	asparaginyl-tRNA synthetase 1	4758762	5	2	2	3	548	62.9	6.25	1103243.40625
High	55651	NHP2	NHP2 ribonucleoprotein	8923444	12	1	1	1	153	17.2	8.22
High	7756	ZNF207	zinc finger protein 207	148612835	5	2	2	4	494	52.7	9.1	3522946.3125
High	7053	TGM3	transglutaminase 3	189458821	8	5	5	8	693	76.6	5.86	2710262.15625
High	9052	GPRC5A	G protein-coupled receptor class C group 5 member A	4506403	4	1	1	1	357	40.2	8.15
High	800	CALD1	caldesmon 1	44680105	6	3	3	4	793	93.2	5.66	337724.0625
High	124540	MSI2	musashi RNA binding protein 2	20373175	9	2	2	2	328	35.2	8.48	362699.1875
High	3933	LCN1	lipocalin 1	357933617	13	2	2	4	176	19.2	5.58	1405660.75
High	9328	GTF3C5	general transcription factor IIIC subunit 5	170763508	9	3	3	4	526	60.3	7.08	388231.125
High	509	ATP5F1C	ATP synthase F1 subunit gamma	50345988	8	2	2	2	298	33.0	9.22	1326921.875
High	55133	SRBD1	S1 RNA binding domain 1	221136781	5	5	5	9	995	111.7	8.72	3226648.3125
High	51593	SRRT	serrate, RNA effector molecule	58331218	5	4	4	6	876	100.6	5.96	2713139.5
High	9255	AIMP1	aminoacyl tRNA synthetase complex interacting multifunctional protein 1	215490011	6	2	2	4	336	37.0	8.65	520711.09375
High	5069	PAPPA	pappalysin 1	38045915	2	2	2	3	1627	180.9	6.18	604750.375
High	143471	PSMA8	proteasome 20S subunit alpha 8	68303561	10	2	2	3	256	28.5	8.98
High	25871	NEPRO	nucleolus and neural progenitor protein	68299770	4	2	2	3	567	64.5	9.74	506866.3125
High	7127	TNFAIP2	TNF alpha induced protein 2	26051240	5	3	3	4	654	72.6	6.46	1464760.125
High	1314	COPA	COPI coat complex subunit alpha	148536855	3	3	3	4	1233	139.2	7.59	965409.96875
High	7416	VDAC1	voltage dependent anion channel 1	4507879	11	2	2	4	283	30.8	8.54	1472089.375
High	27335	EIF3K	eukaryotic translation initiation factor 3 subunit K	10801345	11	2	2	3	218	25.0	4.93	2967748
High	6745	SSR1	signal sequence receptor subunit 1	169404009	7	2	2	4	286	32.2	4.49	3539316.125
High	645	BLVRB	biliverdin reductase B	4502419	7	1	1	2	206	22.1	7.65	1236285.25
High	9231	DLG5	discs large MAGUK scaffold protein 5	95089461	3	4	4	5	1919	213.7	7.42	441170.6875
High	54499	TMCO1	transmembrane and coiled-coil domains 1	371872752	9	2	2	3	239	27.1	10.26	3780564.875
High	3956	LGALS1	galectin 1	4504981	19	3	3	5	135	14.7	5.5	4982868.375
High	3735	KARS1	lysyl-tRNA synthetase 1	194272210	5	3	3	4	625	71.5	6.81	402408.21875
High	653499	LGALS7B	galectin 7B	109948279	10	1	1	2	136	15.1	7.62
High	55825	PECR	peroxisomal trans-2-enoyl-CoA reductase	19923817	9	2	2	3	303	32.5	8.81	286759.03125
High	231	AKR1B1	aldo-keto reductase family 1 member B	4502049	10	5	5	9	316	35.8	6.98	24852541.25
High	114034	TOE1	target of EGR1, exonuclease	156564398	6	2	2	4	510	56.5	7.18	355967.625
High	1267	CNP	2',3'-cyclic nucleotide 3' phosphodiesterase	94721261	10	4	4	6	421	47.5	9.07	4756720.4375
High	4650	MYO9B	myosin IXB	33356170	2	2	2	2	2157	243.2	8.75	404193.78125
High	124995	MRPL10	mitochondrial ribosomal protein L10	22547125	9	2	2	3	271	30.3	9.25	2073577.0625
High	57488	ESYT2	extended synaptotagmin 2	45387945	4	3	3	5	893	98.8	8.68
High	29894	CPSF1	cleavage and polyadenylation specific factor 1	56676371	2	3	3	4	1443	160.8	6.4	4011522.625
High	90459	ERI1	exoribonuclease 1	31543184	7	2	2	4	349	40.0	6.7	892368.9375
High	79736	TEFM	transcription elongation factor, mitochondrial	134053959	14	5	5	5	360	41.7	9.32	2244803.6875
High	6418	SET	SET nuclear proto-oncogene	170763500	7	2	2	2	290	33.5	4.32	610870.3125
High	84319	CMSS1	cms1 ribosomal small subunit homolog	269847744	8	2	2	4	279	31.9	9.19	2048078.25
High	6647	SOD1	superoxide dismutase 1	4507149	9	1	1	2	154	15.9	6.13	1911890.125
High	27161	AGO2	argonaute RISC catalytic component 2	29171734	5	3	3	3	859	97.1	9.19
High	54914	FOCAD	focadhesin	150456451	2	3	3	4	1801	199.9	6.62	1780887.875
High	6596	HLTF	helicase like transcription factor	21071054	4	4	4	5	1009	113.9	8.6	2172160.21875
High	9521	EEF1E1	eukaryotic translation elongation factor 1 epsilon 1	4758862	6	1	1	2	174	19.8	8.54	1200985.875
High	166378	AFG2A	AFG2 AAA ATPase homolog A	157671927	4	3	3	4	893	97.8	5.66	374312.65625
High	23435	TARDBP	TAR DNA binding protein	6678271	4	1	1	2	414	44.7	6.19
High	54512	EXOSC4	exosome component 4	9506689	13	3	3	3	245	26.4	6.52	6191944.1875
High	64434	NOM1	nucleolar protein with MIF4G domain 1	61097912	3	2	2	3	860	96.2	8.1	1546487.75
High	221	ALDH3B1	aldehyde dehydrogenase 3 family member B1	238814371	5	2	1	4	468	51.8	7.62	661396.9375
High	6648	SOD2	superoxide dismutase 2	67782307	6	1	1	2	222	24.7	8.25	1629517.5
High	51154	MRTO4	MRT4 homolog, ribosome maturation factor	18490987	8	2	2	3	239	27.5	8.29	1306465.75
High	308	ANXA5	annexin A5	4502107	9	3	3	5	320	35.9	5.05	1136410
High	114483834	ABCF2-H2BK1	ABCF2-H2BK1 readthrough	10947137	4	2	2	3	634	72.4	7.49	2876428.25
High	80349	SKIC8	SKI8 subunit of superkiller complex	13376840	13	3	3	4	305	33.6	5.47	590184.125
High	10291	SF3A1	splicing factor 3a subunit 1	5032087	2	1	1	1	793	88.8	5.22	1304536.875
High	27346	TMEM97	transmembrane protein 97	109948302	10	2	2	4	176	20.8	9.38	2824452
High	79657	RPAP3	RNA polymerase II associated protein 3	225735591	2	1	1	2	665	75.7	6.84
High	10713	USP39	ubiquitin specific peptidase 39	376319199	5	2	2	3	565	65.3	8.91
High	51651	PTRH2	peptidyl-tRNA hydrolase 2	7706351	16	2	2	4	179	19.2	8.73	2946446.75
High	54552	GNL3L	G protein nucleolar 3 like	296317324	4	2	2	2	582	65.5	8.44	1671831.3125
High	54464	XRN1	5'-3' exoribonuclease 1	110624792	2	3	3	3	1706	194.0	7.21	276063.90625
High	2181	ACSL3	acyl-CoA synthetase long chain family member 3	42794754	4	3	3	4	720	80.4	8.38	1417624.8125
High	9601	PDIA4	protein disulfide isomerase family A member 4	4758304	2	1	1	2	645	72.9	5.07	816805.6875
High	26227	PHGDH	phosphoglycerate dehydrogenase	23308577	5	2	2	3	533	56.6	6.71	475009
High	64783	RBM15	RNA binding motif protein 15	47933339	3	2	2	2	977	107.1	10.08	1314482.65625
High	3915	LAMC1	laminin subunit gamma 1	145309326	1	1	1	1	1609	177.5	5.12
High	3927	LASP1	LIM and SH3 protein 1	5453710	9	2	2	4	261	29.7	7.05	1063113.375
High	51073	MRPL4	mitochondrial ribosomal protein L4	22547138	5	1	1	2	311	34.9	9.72	756917.375
High	57492	ARID1B	AT-rich interaction domain 1B	297207099	2	4	4	6	2249	237.5	6.68	2101450.34375
High	115677	NOSTRIN	nitric oxide synthase trafficking	284172477	6	2	2	2	563	64.3	9.0	674318.1875
High	23350	U2SURP	U2 snRNP associated SURP domain containing	122937227	4	4	4	6	1029	118.2	8.47	6758216.25
High	221154	MICU2	mitochondrial calcium uptake 2	22749443	3	1	1	2	434	49.6	9.09	484508.84375
High	342538	NACA2	nascent polypeptide associated complex subunit alpha 2	40548328	7	1	1	1	215	23.2	4.73	6940709.5
High	60488	MRPS35	mitochondrial ribosomal protein S35	16950603	8	3	3	4	323	36.8	8.24	4187924.75
High	9448	MAP4K4	mitogen-activated protein kinase kinase kinase kinase 4	336020355	3	3	3	3	1273	144.9	7.49	759606.28125
High	6500	SKP1	S-phase kinase associated protein 1	25777713	11	2	1	3	163	18.6	4.54	2917760.75
High	23041	MON2	MON2 homolog, regulator of endosome-to-Golgi trafficking	114326552	3	4	4	5	1717	190.2	6.06
High	30968	STOML2	stomatin like 2	7305503	5	1	1	2	356	38.5	7.39	419403.03125
High	3417	IDH1	isocitrate dehydrogenase (NADP(+)) 1	28178825	3	1	1	3	414	46.6	7.01
High	191	AHCY	adenosylhomocysteinase	9951915	7	3	3	3	432	47.7	6.34	1433263.9375
High	125950	RAVER1	ribonucleoprotein, PTB binding 1	123173757	6	3	3	6	756	79.5	8.92	4330837.6875
High	100526740	ATP5MF-PTCD1	ATP5MF-PTCD1 readthrough	311893396	2	1	1	2	749	84.1	8.72	1989282.75
High	230	ALDOC	aldolase, fructose-bisphosphate C	4885063	6	1	1	2	364	39.4	6.87
High	57519	STARD9	StAR related lipid transfer domain containing 9	270265793	0	2	2	3	4700	516.0	6.32	990770.8125
High	1041	CDSN	corneodesmosin	67782356	3	1	1	2	529	51.5	8.44	2684095.25
High	5621	PRNP	prion protein	122056628	8	2	2	4	253	27.6	9.0	4087293.625
High	3925	STMN1	stathmin 1	224451142	7	1	1	2	174	19.8	7.02	405822.8125
High	9217	VAPB	VAMP associated protein B and C	4759302	12	2	2	2	243	27.2	7.3	967381.8125
High	9879	DDX46	DEAD-box helicase 46	41327773	2	2	2	4	1031	117.3	9.29	529572.75
High	10614	HEXIM1	HEXIM P-TEFb complex subunit 1	5453682	4	1	1	2	359	40.6	4.89	764349.4375
High	740	MRPL49	mitochondrial ribosomal protein L49	4826649	8	1	1	1	166	19.2	9.45	617162.25
High	57099	AVEN	apoptosis and caspase activation inhibitor	9966841	11	3	3	6	362	38.5	4.98	1920812.09375
High	3836	KPNA1	karyopherin subunit alpha 1	222144293	4	2	1	2	538	60.2	5.01	627764.875
High	81669	CCNL2	cyclin L2	88758580	10	3	2	4	520	58.1	10.26
High	2109	ETFB	electron transfer flavoprotein subunit beta	62420877	5	2	2	2	346	37.4	7.17	875658.25
High	9791	PTDSS1	phosphatidylserine synthase 1	7662647	3	1	1	2	473	55.5	8.43	1592018.75
High	8683	SRSF9	serine and arginine rich splicing factor 9	4506903	10	2	2	3	221	25.5	8.65	2922674.125
High	10102	TSFM	Ts translation elongation factor, mitochondrial	171846268	5	1	1	1	325	35.4	8.38	681957.0625
High	7415	VCP	valosin containing protein	6005942	4	2	2	3	806	89.3	5.26	305425.90625
High	4528	MTIF2	mitochondrial translational initiation factor 2	53729339	5	3	3	4	727	81.3	7.15	698735.375
High	1476	CSTB	cystatin B	4503117	24	2	2	2	98	11.1	7.56	334507.59375
High	64763	ZNF574	zinc finger protein 574	154744870	2	1	1	1	896	98.8	8.07
High	339230	CCDC137	coiled-coil domain containing 137	40548332	9	3	3	4	289	33.2	10.93	857193.0625
High	6599	SMARCC1	SWI/SNF related, matrix associated, actin dependent regulator of chromatin subfamily c member 1	188536047	4	2	2	2	1105	122.8	5.76
High	6728	SRP19	signal recognition particle 19	4507213	10	1	1	1	144	16.1	9.85
High	6429	SRSF4	serine and arginine rich splicing factor 4	21361282	5	3	1	8	494	56.6	11.52	1691169.875
High	8664	EIF3D	eukaryotic translation initiation factor 3 subunit D	4503523	2	1	1	3	548	63.9	6.05	1115034.875
High	10523	CHERP	calcium homeostasis endoplasmic reticulum protein	119226260	1	1	1	1	916	103.6	9.04	1293729.125
High	51108	METTL9	methyltransferase like 9	116014336	8	2	2	2	318	36.5	7.36	849696.8125
High	64759	TNS3	tensin 3	65288071	2	3	3	3	1445	155.2	6.81	5490415.5
High	80318	GKAP1	G kinase anchoring protein 1	20127642	4	1	1	2	366	42.1	8.82	1048871.75
High	80201	HKDC1	hexokinase domain containing 1	156151420	2	2	2	3	917	102.4	7.24	1204859.9375
High	998	CDC42	cell division cycle 42	89903012	9	1	1	1	191	21.2	6.55
High	6278	S100A7	S100 calcium binding protein A7	115298657	11	1	1	2	101	11.5	6.77	1494244.75
High	54954	FAM120C	family with sequence similarity 120C	157388908	3	3	3	5	1096	120.5	9.03	2857277.875
High	26097	CHTOP	chromatin target of PRMT1	331028739	5	1	1	1	249	26.5	12.23	459047.59375
High	2171	FABP5	fatty acid binding protein 5	4557581	13	2	2	3	135	15.2	7.01	2946086.3125
High	28987	NOB1	NIN1 (RPN12) binding protein 1 homolog	7661532	5	2	2	2	412	46.6	7.18	2028255
High	55161	TMEM33	transmembrane protein 33	224589127	8	2	2	4	247	28.0	9.7	1848061.125
High	79922	MRM1	mitochondrial rRNA methyltransferase 1	40068479	6	2	2	4	353	38.6	7.94	2172895.875
High	1508	CTSB	cathepsin B	22538437	5	1	1	1	339	37.8	6.3
High	80777	CYB5B	cytochrome b5 type B	83921614	8	1	1	1	150	16.7	4.97
High	6634	SNRPD3	small nuclear ribonucleoprotein D3 polypeptide	4759160	15	2	2	6	126	13.9	10.32	6628571.5
High	30846	EHD2	EH domain containing 2	21361462	4	2	2	3	543	61.1	6.46	453732.28125
High	4782	NFIC	nuclear factor I C	350529396	5	2	2	4	508	55.6	8.38	2497404.5
High	10240	MRPS31	mitochondrial ribosomal protein S31	186928854	6	1	1	2	395	45.3	9.29
High	5700	PSMC1	proteasome 26S subunit, ATPase 1	24430151	3	1	1	2	440	49.2	6.21	652320.1875
High	51187	RSL24D1	ribosomal L24 domain containing 1	10047102	7	1	1	1	163	19.6	9.98	666942.875
High	1453	CSNK1D	casein kinase 1 delta	20149530	5	2	1	3	415	47.3	9.74	745238.5625
High	813	CALU	calumenin	314122177	10	2	2	3	323	38.0	4.63	3585734.875
High	64083	GOLPH3	golgi phosphoprotein 3	11545859	5	1	1	1	298	33.8	6.44	321370.84375
High	6668	SP2	Sp2 transcription factor	125625357	5	2	2	3	613	64.9	9.92	916971.375
High	92856	IMP4	IMP U3 small nucleolar ribonucleoprotein 4	15529982	7	2	2	3	291	33.7	9.47	1388295.25
High	7991	TUSC3	tumor suppressor candidate 3	30410788	5	2	2	3	348	39.7	9.91	3482739.25
High	1192	CLIC1	chloride intracellular channel 1	14251209	5	1	1	1	241	26.9	5.17
High	92906	HNRNPLL	heterogeneous nuclear ribonucleoprotein L like	20149709	4	2	2	3	542	60.0	7.72	1023149.15625
High	10606	PAICS	phosphoribosylaminoimidazole carboxylase and phosphoribosylaminoimidazolesuccinocarboxamide synthase	119220559	2	1	1	2	432	47.9	7.69	478610.625
High	26589	MRPL46	mitochondrial ribosomal protein L46	26667177	5	1	1	1	279	31.7	7.05	1473214.25
High	57402	S100A14	S100 calcium binding protein A14	10190712	14	1	1	1	104	11.7	5.24
High	1495	CTNNA1	catenin alpha 1	55770844	1	1	1	3	906	100.0	6.29	861180
High	90102	PHLDB2	pleckstrin homology like domain family B member 2	197313732	3	3	3	4	1253	142.1	7.43	1821052.3125
High	23513	SCRIB	scribble planar cell polarity protein	355390313	1	2	2	2	1655	177.6	5.1	714995.6875
High	140564	APOBEC3D	apolipoprotein B mRNA editing enzyme catalytic subunit 3D	187608816	3	1	1	2	386	46.6	8.4	1635465.75
High	692312	PPAN-P2RY11	PPAN-P2RY11 readthrough	99028871	3	2	2	3	794	87.9	9.51	2161375
High	5977	DPF2	double PHD fingers 2	5454004	5	2	2	3	391	44.1	6.33	662501.6875
High	1738	DLD	dihydrolipoamide dehydrogenase	91199540	2	1	1	2	509	54.1	7.85	2121775
High	1465	CSRP1	cysteine and glycine rich protein 1	302191615	8	1	1	2	193	20.6	8.57	2213760.5
High	9904	RBM19	RNA binding motif protein 19	226497734	1	1	1	2	960	107.3	6.54
High	10667	FARS2	phenylalanyl-tRNA synthetase 2, mitochondrial	5729820	2	1	1	2	451	52.3	7.46	706199.875
High	6586	SLIT3	slit guidance ligand 3	429836873	2	2	2	3	1530	168.4	7.65	597883.5625
High	23133	PHF8	PHD finger protein 8	296531349	2	2	2	3	1060	117.8	8.72	2864537
High	7514	XPO1	exportin 1	4507943	3	2	2	2	1071	123.3	6.06
High	26057	ANKRD17	ankyrin repeat domain 17	38683807	1	2	2	2	2603	274.1	6.52	777849.78125
High	51021	MRPS16	mitochondrial ribosomal protein S16	7705626	12	2	2	4	137	15.3	9.5	6197390.625
High	55611	OTUB1	OTU deubiquitinase, ubiquitin aldehyde binding 1	109148508	6	1	1	1	271	31.3	4.94
High	1992	SERPINB1	serpin family B member 1	13489087	6	2	2	3	379	42.7	6.28	330681.6875
High	7444	VRK2	VRK serine/threonine kinase 2	194440709	3	1	1	2	508	58.1	8.84	430987.625
High	51081	MRPS7	mitochondrial ribosomal protein S7	186928852	10	2	2	5	242	28.1	9.99	1590395.125
High	22985	ACIN1	apoptotic chromatin condensation inducer 1	7662238	2	2	2	2	1341	151.8	6.43	6741176.0625
High	51520	LARS1	leucyl-tRNA synthetase 1	108773810	1	1	1	2	1176	134.4	7.3	253632.5
High	55173	MRPS10	mitochondrial ribosomal protein S10	16554607	7	1	1	1	201	23.0	8.0	875374.75
High	6612	SUMO3	small ubiquitin like modifier 3	48928058	12	1	1	2	103	11.6	5.49	1889882.5
High	23524	SRRM2	serine/arginine repetitive matrix 2	118572613	1	2	2	4	2752	299.4	12.06	719383.625
High	54958	TMEM160	transmembrane protein 160	8923477	12	2	2	3	188	19.6	8.03	1752777.625
High	8476	CDC42BPA	CDC42 binding protein kinase alpha	30089962	1	1	1	2	1719	195.8	6.46
High	64802	NMNAT1	nicotinamide nucleotide adenylyltransferase 1	20070321	8	2	2	4	279	31.9	8.87	1392495.21875
High	23633	KPNA6	karyopherin subunit alpha 6	6912478	4	2	1	3	536	60.0	4.98	998760.15625
High	1727	CYB5R3	cytochrome b5 reductase 3	284448551	4	1	1	1	334	38.2	6.9	630164.5
High	1025	CDK9	cyclin dependent kinase 9	4502747	3	1	1	3	372	42.8	8.79	301549.84375
High	9060	PAPSS2	3'-phosphoadenosine 5'-phosphosulfate synthase 2	62912492	2	1	1	1	619	69.9	8.03
High	25929	GEMIN5	gem nuclear organelle associated protein 5	157739942	1	2	2	3	1508	168.5	6.62	666759.1875
High	5110	PCMT1	protein-L-isoaspartate (D-aspartate) O-methyltransferase	354983493	4	1	1	2	286	30.3	6.73	512982.09375
High	10890	RAB10	RAB10, member RAS oncogene family	256222019	6	1	1	2	200	22.5	8.38	403074.78125
High	6499	SKIC2	SKI2 subunit of superkiller complex	67782311	1	1	1	1	1246	137.7	6.06
High	11198	SUPT16H	SPT16 homolog, facilitates chromatin remodeling subunit	6005757	2	1	1	1	1047	119.8	5.66	730959.0625
High	126792	B3GALT6	beta-1,3-galactosyltransferase 6	116268097	3	1	1	2	329	37.1	9.66
High	4976	OPA1	OPA1 mitochondrial dynamin like GTPase	224831253	3	2	2	3	1015	117.7	7.77
High	10095	ARPC1B	actin related protein 2/3 complex subunit 1B	5031601	3	1	1	1	372	40.9	8.35
High	3911	LAMA5	laminin subunit alpha 5	21264602	1	2	2	3	3695	399.5	7.02	464248.21875
High	5356	PLRG1	pleiotropic regulator 1	4505895	6	2	2	3	514	57.2	9.17	897226.953125
High	24148	PRPF6	pre-mRNA processing factor 6	40807485	2	2	2	3	941	106.9	8.25	904735.34375
High	8495	PPFIBP2	PPFIA binding protein 2	170784854	1	1	1	1	876	98.4	6.21	560428.625
High	2319	FLOT2	flotillin 2	94538362	3	1	1	1	428	47.0	5.25
High	79677	SMC6	structural maintenance of chromosomes 6	214010216	1	1	1	1	1091	126.2	6.99
High	4809	SNU13	small nuclear ribonucleoprotein 13	51317376	9	1	1	1	128	14.2	8.46
High	10209	EIF1	eukaryotic translation initiation factor 1	5032133	15	1	1	1	113	12.7	7.44
High	23168	RTF1	RTF1 homolog, Paf1/RNA polymerase II complex component	195976782	3	2	2	3	710	80.3	8.15	1294780.78125
High	147339	ARK2N	arkadia (RNF111) N-terminal like PKA signaling regulator 2N	21450814	3	1	1	1	404	43.4	4.88	641619.875
High	11214	AKAP13	A-kinase anchoring protein 13	31563330	1	2	2	2	2817	307.7	5.2
High	3396	MRPL58	mitochondrial ribosomal protein L58	4557657	6	1	1	1	206	23.6	10.07	420291.0625
High	2782	GNB1	G protein subunit beta 1	11321585	5	2	2	2	340	37.4	6.0	3055424.0625
High	10611	PDLIM5	PDZ and LIM domain 5	374093208	1	1	1	2	625	67.7	8.37	319974.46875
High	11091	WDR5	WD repeat domain 5	16554629	8	2	2	2	334	36.6	8.27	857572.5625
High	55139	ANKZF1	ankyrin repeat and zinc finger peptidyl tRNA hydrolase 1	109150435	2	1	1	1	726	80.9	8.41
High	51692	CPSF3	cleavage and polyadenylation specific factor 3	7706427	3	2	2	3	684	77.4	5.6	833474.4375
High	79954	NOL10	nucleolar protein 10	171460958	4	3	3	4	688	80.3	8.46	1977841.53125
High	8480	RAE1	ribonucleic acid export 1	62739173	4	1	1	2	368	40.9	7.83
High	2768	GNA12	G protein subunit alpha 12	42476111	3	1	1	2	381	44.3	9.83	949680
High	64969	MRPS5	mitochondrial ribosomal protein S5	13994259	7	3	3	3	430	48.0	9.92	5333527.4375
High	23246	BOP1	BOP1 ribosomal biogenesis factor	21327667	3	2	2	2	746	83.6	6.19	323453.28125
High	64283	ARHGEF28	Rho guanine nucleotide exchange factor 28	295148073	2	2	2	3	1731	194.4	6.09
High	372	ARCN1	archain 1	11863154	4	2	2	2	511	57.2	6.21	1100732
High	6747	SSR3	signal sequence receptor subunit 3	6005884	8	1	1	1	185	21.1	9.61
High	10576	CCT2	chaperonin containing TCP1 subunit 2	5453603	5	2	2	2	535	57.5	6.46	475037.875
High	4190	MDH1	malate dehydrogenase 1	312283701	6	2	2	2	352	38.6	7.71
High	8668	EIF3I	eukaryotic translation initiation factor 3 subunit I	4503513	5	1	1	2	325	36.5	5.64	520993.8125
High	3798	KIF5A	kinesin family member 5A	45446749	1	1	1	1	1032	117.3	5.9
High	1736	DKC1	dyskerin pseudouridine synthase 1	4503337	5	2	2	2	514	57.6	9.42	2082888.9375
High	2771	GNAI2	G protein subunit alpha i2	4504041	5	2	2	3	355	40.4	5.54	2651472.84375
High	54453	RIN2	Ras and Rab interactor 2	336088636	2	2	2	3	944	105.5	6.58	1321021.5
High	57669	EPB41L5	erythrocyte membrane protein band 4.1 like 5	40254949	2	1	1	2	733	81.8	6.58
High	85453	TSPYL5	TSPY like 5	49410495	6	2	2	3	417	45.1	9.54	1940608.875
High	5965	RECQL	RecQ like helicase	14591904	4	2	2	2	649	73.4	7.88	1359824
High	6235	RPS29	ribosomal protein S29	4506717	27	4	4	10	56	6.7	10.13	40432213.5
High	79829	NAA40	N-alpha-acetyltransferase 40, NatD catalytic subunit	189571650	5	1	1	1	237	27.2	7.39
High	7798	LUZP1	leucine zipper protein 1	216548091	2	2	2	3	1076	120.2	8.5	577388
High	79017	GGCT	gamma-glutamylcyclotransferase	13129018	5	1	1	2	188	21.0	5.14	1092335.125
High	1400	CRMP1	collapsin response mediator protein 1	62422571	5	3	3	3	686	74.2	6.86	5777697.5
High	2886	GRB7	growth factor receptor bound protein 7	334883159	3	1	1	2	555	62.1	8.73	517418.59375
High	960	CD44	CD44 molecule (Indian blood group)	48255935	2	1	1	1	742	81.5	5.33	439660.5
High	5962	RDX	radixin	386781571	3	2	2	3	604	71.0	6.71	654673.25
High	2975	GTF3C1	general transcription factor IIIC subunit 1	101943240	1	2	2	3	2109	238.7	7.3	716241.3125
High	26093	CCDC9	coiled-coil domain containing 9	7661690	2	1	1	2	531	59.7	5.4	890067.1875
High	7203	CCT3	chaperonin containing TCP1 subunit 3	63162572	2	1	1	1	545	60.5	6.49
High	3508	IGHMBP2	immunoglobulin mu DNA binding protein 2	119392094	2	2	2	4	993	109.1	8.97	750482.15625
High	29927	SEC61A1	SEC61 translocon subunit alpha 1	7019415	2	1	1	2	476	52.2	8.06
High	9588	PRDX6	peroxiredoxin 6	4758638	9	1	1	2	224	25.0	6.38
High	10849	POLR1G	RNA polymerase I subunit G	6912246	4	1	1	2	510	55.0	8.51	364224.125
High	10885	WDR3	WD repeat domain 3	5803221	3	2	2	2	943	106.0	6.64
High	56902	PNO1	partner of NOB1 homolog	10047140	7	2	2	4	252	27.9	9.73	2591895.25
High	1509	CTSD	cathepsin D	4503143	2	1	1	2	412	44.5	6.54	1214413.75
High	3688	ITGB1	integrin subunit beta 1	19743819	1	1	1	1	801	88.8	5.48	831603
High	10749	KIF1C	kinesin family member 1C	40254834	2	2	2	2	1103	122.9	6.9	1088979.875
High	51434	ANAPC7	anaphase promoting complex subunit 7	212549736	3	1	1	1	599	66.8	5.64	547114.6875
High	51642	MRPL48	mitochondrial ribosomal protein L48	7706333	6	1	1	2	212	23.9	8.98	701500.75
High	55623	THUMPD1	THUMP domain containing 1	42476024	4	1	1	1	353	39.3	7.88
High	115939	TSR3	TSR3 ribosome maturation factor	47777330	4	1	1	2	312	33.6	6.87	460418.78125
High	55110	MAGOHB	mago homolog B, exon junction complex subunit	8922331	7	1	1	1	148	17.3	6.39
High	54840	APTX	aprataxin	305410829	3	1	1	1	356	40.7	9.17	1137986.5
High	10558	SPTLC1	serine palmitoyltransferase long chain base subunit 1	5454084	3	1	1	2	473	52.7	6.01	962735.1875
High	90070	LACRT	lacritin	15187164	8	1	1	2	138	14.2	5.5	1622786.375
High	6167	RPL37	ribosomal protein L37	4506641	14	2	2	6	97	11.1	11.74	23191800
High	22913	RALY	RALY heterogeneous nuclear ribonucleoprotein	8051631	8	3	3	3	306	32.4	9.17	3303901.84375
High	84135	UTP15	UTP15 small subunit processome component	50980309	4	2	2	2	518	58.4	9.11	493992.84375
High	27258	LSM3	LSM3 homolog, U6 small nuclear RNA and mRNA degradation associated	7657315	12	1	1	2	102	11.8	4.7	525132.0625
High	84295	PHF6	PHD finger protein 6	62865858	4	2	2	3	365	41.3	8.68	12694190
High	80012	PHC3	polyhomeotic homolog 3	148612879	1	1	1	1	995	107.4	6.55
High	25998	IBTK	inhibitor of Bruton tyrosine kinase	57863304	2	2	2	3	1353	150.4	7.71	1057884.25
High	57187	THOC2	THO complex subunit 2	125656165	1	1	1	1	1593	182.7	8.44
High	1466	CSRP2	cysteine and glycine rich protein 2	4503101	5	1	1	2	193	20.9	8.62	1580318.875
High	55660	PRPF40A	pre-mRNA processing factor 40 homolog A	151301228	1	1	1	2	930	105.9	7.99	396284.40625
High	54865	GPATCH4	G-patch domain containing 4 (gene/pseudogene)	33356552	3	1	1	1	375	42.6	9.31	3933132.5
High	11012	KLK11	kallikrein related peptidase 11	21618357	2	1	1	12	282	31.0	8.94	18847578.9375
High	51566	ARMCX3	armadillo repeat containing X-linked 3	29540566	3	1	1	1	379	42.5	8.37	468747.59375
High	5214	PFKP	phosphofructokinase, platelet	11321601	3	2	2	3	784	85.5	7.55
High	5591	PRKDC	protein kinase, DNA-activated, catalytic subunit	126032350	1	4	4	5	4097	465.2	7.17	995831.125
High	123263	MTFMT	mitochondrial methionyl-tRNA formyltransferase	164663775	3	1	1	2	389	43.8	9.66	665127.0625
High	5576	PRKAR2A	protein kinase cAMP-dependent type II regulatory subunit alpha	4758958	6	2	2	3	404	45.5	5.07	1115895.625
High	10432	RBM14	RNA binding motif protein 14	5454064	1	1	1	2	669	69.4	9.67	1908764.125
High	37	ACADVL	acyl-CoA dehydrogenase very long chain	394025723	5	3	3	4	678	72.9	8.75
High	22954	TRIM32	tripartite motif containing 32	153792582	2	1	1	1	653	71.9	6.98
High	27303	RBMS3	RNA binding motif single stranded interacting protein 3	51317355	3	1	1	1	437	47.8	8.03
High	539	ATP5PO	ATP synthase peripheral stalk subunit OSCP	4502303	5	1	1	2	213	23.3	9.96	471370.71875
High	222194	RSBN1L	round spermatid basic protein 1 like	158534055	2	1	1	2	846	94.8	8.78
High	328	APEX1	apurinic/apyrimidinic endodeoxyribonuclease 1	346644849	3	1	1	1	318	35.5	8.12	688335.4375
High	55970	GNG12	G protein subunit gamma 12	51036603	22	1	1	2	72	8.0	8.97
High	8350	H3C1	H3 clustered histone 1	4504281	17	3	3	5	136	15.4	11.12	23474795.75
High	84061	MAGT1	magnesium transporter 1	215983058	5	2	2	3	367	41.5	9.94	5281193.75
High	29767	TMOD2	tropomodulin 2	7657647	6	2	2	2	351	39.6	5.27	2928523
High	8812	CCNK	cyclin K	150417989	4	1	1	2	580	64.2	8.41
High	6183	MRPS12	mitochondrial ribosomal protein S12	16950591	12	2	2	3	138	15.2	10.29	3892780.34375
High	128611	ZNF831	zinc finger protein 831	123701326	1	1	1	1	1677	177.8	8.34
High	10528	NOP56	NOP56 ribonucleoprotein	32483374	4	2	2	2	594	66.0	9.19
High	11284	PNKP	polynucleotide kinase 3'-phosphatase	31543419	3	1	1	1	521	57.0	8.46
High	90550	MCU	mitochondrial calcium uniporter	24308400	5	1	1	1	351	39.8	8.65	3307785.75
High	2558	GABRA5	gamma-aminobutyric acid type A receptor subunit alpha5	259013560	2	1	1	1	462	52.1	9.16
High	38	ACAT1	acetyl-CoA acetyltransferase 1	4557237	3	1	1	2	427	45.2	8.85	535981.0625
High	11137	PWP1	PWP1 homolog, endonuclein	5902034	2	1	1	2	501	55.8	4.77	2320658
High	11261	CHP1	calcineurin like EF-hand protein 1	6005731	6	1	1	2	195	22.4	5.1
High	79882	ZC3H14	zinc finger CCCH-type containing 14	40804742	4	2	2	2	736	82.8	7.31	311120.25
High	10135	NAMPT	nicotinamide phosphoribosyltransferase	5031977	2	1	1	2	491	55.5	7.15	707152.3125
High	10147	SUGP2	SURP and G-patch domain containing 2	224282119	1	1	1	1	1082	120.1	7.28
High	2280	FKBP1A	FKBP prolyl isomerase 1A	17149836	12	1	1	1	108	11.9	8.16	919185.375
High	2617	GARS1	glycyl-tRNA synthetase 1	116805340	3	2	2	3	739	83.1	7.03	1200955.09375
High	821	CANX	calnexin	66933005	3	1	1	1	592	67.5	4.6
High	170954	PPP1R18	protein phosphatase 1 regulatory subunit 18	199559805	3	1	1	2	613	67.9	5.4
High	1434	CSE1L	chromosome segregation 1 like	29029559	2	2	2	3	971	110.3	5.77	321227.6875
High	5414	SEPTIN4	septin 4	377652331	3	2	1	3	493	56.6	6.55	2175018
High	10180	RBM6	RNA binding motif protein 6	5032033	1	1	1	1	1123	128.6	6.32
High	10199	MPHOSPH10	M-phase phosphoprotein 10	31317305	3	1	1	1	681	78.8	4.86
High	81875	ISG20L2	interferon stimulated exonuclease gene 20 like 2	13569960	4	1	1	2	353	39.1	9.94	635726
High	3419	IDH3A	isocitrate dehydrogenase (NAD(+)) 3 catalytic subunit alpha	5031777	3	1	1	1	366	39.6	6.92
High	22944	KIN	Kin17 DNA and RNA binding protein	13124883	3	1	1	2	393	45.3	8.95	575590.625
High	55915	LANCL2	LanC like glutathione S-transferase 2	8923911	2	1	1	2	450	50.8	7.43
High	54566	EPB41L4B	erythrocyte membrane protein band 4.1 like 4B	110624790	2	1	1	1	900	99.7	9.04	568961.5
High	3920	LAMP2	lysosomal associated membrane protein 2	169790833	2	1	1	1	411	45.1	5.91	833094.6875
High	58155	PTBP2	polypyrimidine tract binding protein 2	10863997	2	1	1	12	531	57.5	8.66	6658141.6875
High	51490	SPOUT1	SPOUT domain containing methyltransferase 1	38679912	3	1	1	1	376	42.0	7.43
High	4069	LYZ	lysozyme	4557894	6	1	1	1	148	16.5	9.16	1708796.625
High	581	BAX	BCL2 associated X, apoptosis regulator	4757838	6	1	1	2	218	24.2	7.9	477570.78125
High	25979	DHRS7B	dehydrogenase/reductase 7B	20149619	5	1	1	1	325	35.1	9.55	239949.625
High	3839	KPNA3	karyopherin subunit alpha 3	34485722	2	1	1	1	521	57.8	4.94
High	85456	TNKS1BP1	tankyrase 1 binding protein 1	110556636	1	2	2	2	1729	181.7	4.86
High	79159	NOL12	nucleolar protein 12	13236553	4	1	1	1	213	24.6	10.23	507644.5
High	90850	ZNF598	zinc finger protein 598, E3 ubiquitin ligase	409264581	2	1	1	1	904	98.6	8.4
High	51191	HERC5	HECT and RLD domain containing E3 ubiquitin protein ligase 5	110825982	2	2	2	3	1024	116.8	7.65	813111.5625
High	6637	SNRPG	small nuclear ribonucleoprotein polypeptide G	4507133	16	1	1	1	76	8.5	8.88
High	64978	MRPL38	mitochondrial ribosomal protein L38	169636418	5	2	2	2	380	44.6	7.53	975600.28125
High	3159	HMGA1	high mobility group AT-hook 1	22208971	22	2	2	3	107	11.7	10.32	3809633.875
High	11021	RAB35	RAB35, member RAS oncogene family	5803135	5	1	1	2	201	23.0	8.29	1869730.125
High	51096	UTP18	UTP18 small subunit processome component	118344456	2	1	1	1	556	62.0	8.76
High	2039	DMTN	dematin actin binding protein	166706879	3	1	1	1	405	45.5	8.88	444368.15625
High	9645	MICAL2	microtubule associated monooxygenase, calponin and LIM domain containing 2	7662284	1	1	1	1	1124	126.6	8.65
High	10787	NCKAP1	NCK associated protein 1	45545411	1	1	1	1	1134	129.4	6.68	538104.4375
High	654483	BOLA2B	bolA family member 2B	85797673	11	1	1	1	152	16.9	8.19
High	55717	WDR11	WD repeat domain 11	13324688	1	1	1	18	1224	136.6	6.92	4296871.1875
High	57647	DHX37	DEAH-box helicase 37	29029601	1	1	1	1	1157	129.5	8.1	990958.4375
High	26292	MYCBP	MYC binding protein	57242777	9	1	1	2	103	12.0	5.91	1792258.5
High	5479	PPIB	peptidylprolyl isomerase B	4758950	10	3	2	4	216	23.7	9.41	12655367
High	7345	UCHL1	ubiquitin C-terminal hydrolase L1	21361091	4	1	1	2	223	24.8	5.48	1863457
High	727	C5	complement C5	38016947	1	2	2	2	1676	188.2	6.52	793334.34375
High	8940	TOP3B	DNA topoisomerase III beta	4507635	2	2	2	2	862	96.6	8.12	677164.9375
High	7726	TRIM26	tripartite motif containing 26	338753391	2	1	1	1	539	62.1	5.03	274099.40625
High	1894	ECT2	epithelial cell transforming 2	385198079	3	2	2	2	914	103.4	7.71	269916.65625
High	10092	ARPC5	actin related protein 2/3 complex subunit 5	394025704	12	2	2	3	154	16.6	6.02	3579332.625
High	5861	RAB1A	RAB1A, member RAS oncogene family	4758988	8	1	1	1	205	22.7	6.21
High	400506	KNOP1	lysine rich nucleolar protein 1	111607441	2	1	1	1	458	51.6	9.86	1318503.625
High	5245	PHB1	prohibitin 1	4505773	8	2	2	2	272	29.8	5.76
High	55230	USP40	ubiquitin specific peptidase 40	41055953	1	1	1	2	1247	141.5	5.71	514800.875
High	6635	SNRPE	small nuclear ribonucleoprotein polypeptide E	4507129	12	1	1	5	92	10.8	9.44	5228227.875
High	383	ARG1	arginase 1	346986435	7	2	2	3	330	35.6	7.21	561108.25
High	91452	ACBD5	acyl-CoA binding domain containing 5	203098629	2	1	1	2	525	58.9	5.26	798989.75
High	51726	DNAJB11	DnaJ heat shock protein family (Hsp40) member B11	7706495	3	1	1	1	358	40.5	6.18	852800.75
High	26999	CYFIP2	cytoplasmic FMR1 interacting protein 2	116805788	1	1	1	2	1253	145.6	7.05
High	400	ARL1	ADP ribosylation factor like GTPase 1	4502227	5	1	1	2	181	20.4	5.72	428093.75
High	6015	RING1	ring finger protein 1	51479192	3	1	1	2	406	42.4	5.62	1178780.375
High	54386	TERF2IP	TERF2 interacting protein	52627149	7	1	1	1	399	44.2	4.73	1167748.125
High	9921	RNF10	ring finger protein 10	34452681	2	1	1	2	811	89.9	6.92
High	7515	XRCC1	X-ray repair cross complementing 1	190684675	3	2	2	3	633	69.5	6.28
High	987	LRBA	LPS responsive beige-like anchor protein	148233596	0	1	1	4	2863	318.9	5.6	6400836.5
High	85439	STON2	stonin 2	374093219	1	1	1	5	920	102.8	5.5	5381194
High	6950	TCP1	t-complex 1	57863257	2	1	1	2	556	60.3	6.11	456948.75
High	22919	MAPRE1	microtubule associated protein RP/EB family member 1	6912494	8	2	2	2	268	30.0	5.14	85678.140625
High	100129271	KPLCE	KPRP N-terminal and LCE C-terminal like protein	67003568	3	1	1	2	250	26.2	7.97	1953507.125
High	10367	MICU1	mitochondrial calcium uptake 1	116256483	4	2	2	4	478	54.5	8.27	700200.4375
High	23543	RBFOX2	RNA binding fox-1 homolog 2	133925803	6	2	2	2	451	47.3	6.55
High	6888	TALDO1	transaldolase 1	5803187	3	1	1	3	337	37.5	6.81	468453.40625
High	6631	SNRPC	small nuclear ribonucleoprotein polypeptide C	4507127	6	1	1	2	159	17.4	9.67	1708977
High	26284	ERAL1	Era like 12S mitochondrial rRNA chaperone 1	24307899	6	2	2	2	437	48.3	8.84	1074946
High	9276	COPB2	COPI coat complex subunit beta 2	4758032	1	1	1	2	906	102.4	5.27	390336.75
High	3954	LETM1	leucine zipper and EF-hand containing transmembrane protein 1	6912482	4	3	3	3	739	83.3	6.7	601234.515625
High	643677	CCDC168	coiled-coil domain containing 168	226246554	0	2	2	4	7081	801.4	8.79	7545197.8125
High	51200	CPA4	carboxypeptidase A4	61743916	2	1	1	2	421	47.3	6.7	605873.375
High	65993	MRPS34	mitochondrial ribosomal protein S34	13027604	12	2	2	6	218	25.6	9.98	1752959.125
High	114882	OSBPL8	oxysterol binding protein like 8	18079218	1	1	1	1	889	101.1	6.96
High	8193	DPF1	double PHD fingers 1	205830430	5	1	1	26	414	46.8	7.2	2594873456.625
High	501	ALDH7A1	aldehyde dehydrogenase 7 family member A1	188035924	3	1	1	1	539	58.5	7.99
High	5690	PSMB2	proteasome 20S subunit beta 2	4506195	5	1	1	2	201	22.8	7.02	386141.375
High	53981	CPSF2	cleavage and polyadenylation specific factor 2	34101288	1	1	1	2	782	88.4	5.11	798173.4375
High	8634	RTCA	RNA 3'-terminal phosphate cyclase	195927044	3	1	1	2	379	40.7	8.34	1322275.375
High	375248	ANKRD36	ankyrin repeat domain 36	256222280	0	1	1	1	1941	217.3	8.66	2417121.25
High	25865	PRKD2	protein kinase D2	120659785	2	2	2	2	878	96.7	6.84	17657278
High	57222	ERGIC1	endoplasmic reticulum-golgi intermediate compartment 1	72534712	6	2	2	2	290	32.6	7.06	652117.9375
High	7919	DDX39B	DExD-box helicase 39B	18375623	4	2	2	2	428	49.0	5.67	933650.40625
High	6636	SNRPF	small nuclear ribonucleoprotein polypeptide F	4507131	15	1	1	2	86	9.7	4.67	626139.5625
High	1613	DAPK3	death associated protein kinase 3	4557511	3	1	1	1	454	52.5	6.89
High	26019	UPF2	UPF2 regulator of nonsense mediated mRNA decay	18375676	1	2	2	4	1272	147.7	5.69	1042635.90625
High	6237	RRAS	RAS related	5454028	5	1	1	1	218	23.5	6.93	1099990.5
High	10664	CTCF	CCCTC-binding factor	5729790	1	1	1	1	727	82.7	6.96	1542467.5
High	10248	POP7	POP7 homolog, ribonuclease P/MRP subunit	153791431	11	1	1	2	140	15.6	8.94	301520.84375
High	8732	RNGTT	RNA guanylyltransferase and 5'-phosphatase	134142828	2	1	1	2	597	68.5	8.13	6966565.5
High	51116	MRPS2	mitochondrial ribosomal protein S2	7705805	7	3	3	5	296	33.2	9.26	2331967
High	57648	KIAA1522	KIAA1522	112734870	2	2	2	2	1094	113.0	10.02	1328424
High	79066	METTL16	methyltransferase 16, N6-methyladenosine	122114654	2	1	1	1	562	63.6	7.85	635474.625
High	55272	IMP3	IMP U3 small nucleolar ribonucleoprotein 3	8922794	14	2	2	2	184	21.8	9.5	1330049.5
High	29093	MRPL22	mitochondrial ribosomal protein L22	21265040	6	1	1	1	206	23.6	9.94
High	51329	ARL6IP4	ADP ribosylation factor like GTPase 6 interacting protein 4	507834119	3	1	1	1	421	44.9	10.93
High	84717	HDGFL2	HDGF like 2	48255931	2	1	1	2	671	74.3	7.49
High	5822	PWP2	PWP2 small subunit processome component	48762926	2	1	1	2	919	102.4	6.15	6562178
High	1977	EIF4E	eukaryotic translation initiation factor 4E	194578909	3	1	1	2	248	28.8	6.42	2054776.375
High	10575	CCT4	chaperonin containing TCP1 subunit 4	38455427	3	1	1	1	539	57.9	7.83	562187.5
High	23613	ZMYND8	zinc finger MYND-type containing 8	34335262	1	1	1	2	1188	131.5	6.65
High	5562	PRKAA1	protein kinase AMP-activated catalytic subunit alpha 1	94557299	2	1	1	1	574	65.5	8.22	614493.25
High	3993	LLGL2	LLGL scribble cell polarity complex component 2	73427803	2	2	2	4	1020	113.4	7.52	808578
High	55201	MAP1S	microtubule associated protein 1S	50428935	1	1	1	1	1059	112.1	7.3
High	23597	ACOT9	acyl-CoA thioesterase 9	81295407	4	2	2	5	448	50.8	8.53	2335734.9375
High	79875	THSD4	thrombospondin type 1 domain containing 4	94536854	3	2	2	2	1018	112.4	7.65	3045583.1875
High	2968	GTF2H4	general transcription factor IIH subunit 4	4504201	5	2	2	3	462	52.2	9.04
High	120	ADD3	adducin 3	9943848	2	1	1	1	706	79.1	6.32
High	3430	IFI35	interferon induced protein 35	306922358	6	1	1	1	288	31.8	6.09
High	10730	YME1L1	YME1 like 1 ATPase	21327685	3	2	2	3	773	86.4	8.76	413908.9375
High	54606	DDX56	DEAD-box helicase 56	9506931	3	2	2	2	547	61.6	9.26	292412.3125
High	28973	MRPS18B	mitochondrial ribosomal protein S18B	7662645	6	1	1	1	258	29.4	9.38	293103.59375
High	8407	TAGLN2	transgelin 2	469608410	5	1	1	2	220	24.4	8.25	417090.875
High	2745	GLRX	glutaredoxin	343887376	10	1	1	2	106	11.8	8.09	607131.3125
High	4645	MYO5B	myosin VB	122937345	1	2	1	2	1848	213.5	7.2	6907953.5
High	7317	UBA1	ubiquitin like modifier activating enzyme 1	23510340	2	1	1	1	1058	117.8	5.76
High	10465	PPIH	peptidylprolyl isomerase H	5454154	12	3	1	6	177	19.2	8.07
High	51170	HSD17B11	hydroxysteroid 17-beta dehydrogenase 11	142976729	6	1	1	2	300	32.9	9.07
High	54454	ATAD2B	ATPase family AAA domain containing 2B	153792536	1	1	1	2	1458	164.8	6.8
High	481	ATP1B1	ATPase Na+/K+ transporting subunit beta 1	4502277	5	1	1	2	303	35.0	8.53	638010.0625
High	7296	TXNRD1	thioredoxin reductase 1	148277071	4	1	1	1	649	70.9	7.39
High	2071	ERCC3	ERCC excision repair 3, TFIIH core complex helicase subunit	4557563	1	1	1	2	782	89.2	7.23	409490.375
High	221092	HNRNPUL2	heterogeneous nuclear ribonucleoprotein U like 2	118601081	2	2	2	3	747	85.1	4.91	2118600
High	6277	S100A6	S100 calcium binding protein A6	7657532	17	2	2	3	90	10.2	5.48	22240092
High	29088	MRPL15	mitochondrial ribosomal protein L15	7661806	6	1	1	1	296	33.4	10.01
High	4513	COX2	cytochrome c oxidase subunit II	251831110	4	1	1	2	227	25.5	4.82	792798.125
High	5717	PSMD11	proteasome 26S subunit, non-ATPase 11	394953908	2	1	1	1	422	47.4	6.48	338547.125
High	10607	TBL3	transducin beta like 3	19913369	2	1	1	1	808	89.0	6.9
High	11315	PARK7	Parkinsonism associated deglycase	183227678	7	2	2	3	189	19.9	6.79	2716931.875
High	9874	TLK1	tousled like kinase 1	33636698	1	1	1	2	766	86.6	8.72	602487.25
High	51491	NOP16	NOP16 nucleolar protein	374858051	10	2	2	2	237	27.4	10.2	3357038.125
High	54665	RSBN1	round spermatid basic protein 1	38683851	2	1	1	1	802	90.0	8.6
High	9933	PUM3	pumilio RNA binding family member 3	109948283	1	1	1	1	648	73.5	9.64
High	9689	BZW1	basic leucine zipper and W2 domains 1	333470719	2	1	1	1	451	51.2	6.62
High	2108	ETFA	electron transfer flavoprotein subunit alpha	4503607	7	2	2	2	333	35.1	8.38	36679764
High	54460	MRPS21	mitochondrial ribosomal protein S21	16950593	14	1	1	1	87	10.7	10.21
High	113026	PLCD3	phospholipase C delta 3	19115964	3	2	2	2	789	89.2	6.98	804218.3125
High	27257	LSM1	LSM1 homolog, mRNA degradation associated	7657313	12	1	1	1	133	15.2	5.22	626049.1875
High	8500	PPFIA1	PTPRF interacting protein alpha 1	4505983	1	1	1	1	1202	135.7	6.29
High	5720	PSME1	proteasome activator subunit 1	30581141	5	1	1	2	250	28.6	6.71	273096.1875
High	54477	PLEKHA5	pleckstrin homology domain containing A5	374349211	2	2	2	2	1282	146.8	7.65	436803.125
High	5706	PSMC6	proteasome 26S subunit, ATPase 6	195539395	4	1	1	2	403	45.8	7.78
High	5825	ABCD3	ATP binding cassette subfamily D member 3	4506341	2	1	1	2	659	75.4	9.36	372716.21875
High	7051	TGM1	transglutaminase 1	4507475	2	1	1	1	817	89.7	6.04	1030658.8125
High	4258	MGST2	microsomal glutathione S-transferase 2	324120893	10	1	1	2	147	16.6	9.55
High	51575	ESF1	ESF1 nucleolar pre-rRNA processing protein homolog	444909146	2	1	1	1	851	98.7	5.11
High	65095	KRI1	KRI1 homolog	145580615	1	1	1	2	709	83.2	5.17	929512.625
High	64778	FNDC3B	fibronectin type III domain containing 3B	205360934	1	1	1	1	1204	132.8	5.95	275866.03125
High	8533	COPS3	COP9 signalosome subunit 3	23238222	3	1	1	1	423	47.8	6.65	1259064.25
High	79171	RBM42	RNA binding motif protein 42	21359951	3	2	2	2	480	50.4	9.63	837112.5
High	10726	NUDC	nuclear distribution C, dynein complex regulator	5729953	2	1	1	1	331	38.2	5.38
High	29087	THYN1	thymocyte nuclear protein 1	83267861	3	1	1	1	225	25.7	9.25	267936.875
High	65062	TMEM237	transmembrane protein 237	113205075	4	1	1	1	408	45.5	6.47
High	10813	UTP14A	UTP14A small subunit processome component	21361348	1	1	1	2	771	87.9	7.87
High	10113	PREB	prolactin regulatory element binding	7019503	4	1	1	2	417	45.4	7.88
High	5036	PA2G4	proliferation-associated 2G4	124494254	2	1	1	2	394	43.8	6.55	803705.3125
High	79751	SLC25A22	solute carrier family 25 member 22	300796991	4	1	1	1	323	34.4	9.29
High	51510	CHMP5	charged multivesicular body protein 5	189409150	3	1	1	5	219	24.6	4.83	2374128.25
High	4176	MCM7	minichromosome maintenance complex component 7	33469968	4	2	2	2	719	81.3	6.46	322887.46875
High	83871	RAB34	RAB34, member RAS oncogene family	222144319	8	2	2	2	316	35.2	8.63
High	2969	GTF2I	general transcription factor IIi	14670350	1	1	1	1	998	112.3	6.39
High	54769	DIRAS2	DIRAS family GTPase 2	21703367	6	1	1	1	199	22.5	8.76	1421191.625
High	85313	PPIL4	peptidylprolyl isomerase like 4	20911035	3	1	1	2	492	57.2	5.92
High	22980	TCF25	transcription factor 25	14149657	2	1	1	1	676	76.6	6.35
High	6594	SMARCA1	SWI/SNF related, matrix associated, actin dependent regulator of chromatin, subfamily a, member 1	21071044	1	1	1	2	1054	122.5	8.09
High	51535	PPHLN1	periphilin 1	48255929	6	3	3	3	458	52.7	9.11	4169400.5
High	5709	PSMD3	proteasome 26S subunit, non-ATPase 3	25777612	4	2	2	2	534	60.9	8.44	2817923.75
High	56478	EIF4ENIF1	eukaryotic translation initiation factor 4E nuclear import factor 1	256818796	1	1	1	2	985	108.1	8.32
High	389541	LAMTOR4	late endosomal/lysosomal adaptor, MAPK and MTOR activator 4	56606127	10	1	1	1	99	10.7	6.54	27666374
High	23644	EDC4	enhancer of mRNA decapping 4	45827771	1	1	1	2	1401	151.6	5.86	318335.625
High	161424	NOP9	NOP9 nucleolar protein	28212272	4	2	2	2	636	69.4	7.28	931697.0625
High	51422	PRKAG2	protein kinase AMP-activated non-catalytic subunit gamma 2	33186925	2	1	1	2	569	63.0	9.35	733736.3125
High	220	ALDH1A3	aldehyde dehydrogenase 1 family member A3	153266822	4	2	1	2	512	56.1	7.25	2082381.375
High	55971	BAIAP2L1	BAR/IMD domain containing adaptor protein 2 like 1	32171238	1	1	1	2	511	56.8	8.68	608500.625
High	22927	HABP4	hyaluronan binding protein 4	157676331	2	1	1	2	413	45.8	7.46	2199021.75
High	8880	FUBP1	far upstream element binding protein 1	17402900	2	1	1	1	644	67.5	7.61
High	9761	MLEC	malectin	7661948	4	1	1	1	292	32.2	5.41	588770.375
High	10226	PLIN3	perilipin 3	255958282	4	1	1	2	434	47.0	5.44
High	11004	KIF2C	kinesin family member 2C	166795250	2	2	1	3	725	81.3	7.83	3746920.75
High	642	BLMH	bleomycin hydrolase	4557367	2	1	1	2	455	52.5	6.27	600348.625
High	10392	NOD1	nucleotide binding oligomerization domain containing 1	5174617	1	1	1	2	953	107.6	7.11	15115416
High	100423062	IGLL5	immunoglobulin lambda like polypeptide 5	295986608	4	1	1	2	214	23.0	8.84	13188639
High	1397	CRIP2	cysteine rich protein 2	399498490	8	2	2	4	282	30.2	8.22	25473802
High	2976	GTF3C2	general transcription factor IIIC subunit 2	78482617	1	1	1	2	911	100.6	7.31	1834030.625
High	9532	BAG2	BAG cochaperone 2	4757834	10	2	2	2	211	23.8	6.7	1317396.71875
High	8621	CDK13	cyclin dependent kinase 13	145309302	1	1	1	1	1512	164.8	9.69	422813.34375
High	8697	CDC23	cell division cycle 23	118402596	2	1	1	1	597	68.8	7.02	320443.40625
High	25959	KANK2	KN motif and ankyrin repeat domains 2	258613875	1	1	1	2	859	91.9	5.63	677948.375
High	677	ZFP36L1	ZFP36 ring finger protein like 1	347659013	3	1	1	1	407	43.8	9.41
High	8895	CPNE3	copine 3	4503015	2	1	1	1	537	60.1	5.85	441355.875
High	23360	FNBP4	formin binding protein 4	158534059	1	1	1	2	1017	110.2	4.74	358621.1875
High	51163	DBR1	debranching RNA lariats 1	56549113	2	1	1	2	544	61.5	5.47	403622.90625
High	7174	TPP2	tripeptidyl peptidase 2	186972143	1	1	1	2	1249	138.3	6.32	412436.65625
High	57215	THAP11	THAP domain containing 11	40354197	3	1	1	2	314	34.4	8.98	800696.75
High	100288520	USP17L15	ubiquitin specific peptidase 17 like family member 15	379643059	1	1	1	1	559	63.3	8.43	446669728
High	51013	EXOSC1	exosome component 1	7705612	6	1	1	2	195	21.4	8.24	961585.75
High	64928	MRPL14	mitochondrial ribosomal protein L14	55769543	7	1	1	1	145	15.9	10.24	526715.25
High	10929	SRSF8	serine and arginine rich splicing factor 8	15055543	3	1	1	2	282	32.3	11.72	1856818.625
High	9446	GSTO1	glutathione S-transferase omega 1	4758484	4	1	1	2	241	27.5	6.6	336163.40625
High	10939	AFG3L2	AFG3 like matrix AAA peptidase subunit 2	300192933	1	1	1	2	797	88.5	8.66	178432.125
High	4659	PPP1R12A	protein phosphatase 1 regulatory subunit 12A	219842212	1	1	1	1	1030	115.2	5.4	444801.59375
High	9497	SLC4A7	solute carrier family 4 member 7	134288865	1	1	1	1	1214	136.0	6.71	641849.875
High	4686	NCBP1	nuclear cap binding protein subunit 1	4505343	1	1	1	1	790	91.8	6.43	828884.625
High	5209	PFKFB3	6-phosphofructo-2-kinase/fructose-2,6-biphosphatase 3	4758900	3	1	1	1	520	59.6	8.21	24605936
High	9520	NPEPPS	aminopeptidase puromycin sensitive	158937236	1	1	1	1	919	103.2	5.72
High	10527	IPO7	importin 7	5453998	1	1	1	2	1038	119.4	4.82	544550.3125
High	10963	STIP1	stress induced phosphoprotein 1	5803181	2	1	1	1	543	62.6	6.8
High	64897	C12orf43	chromosome 12 open reading frame 43	12597631	9	1	1	2	262	28.2	9.42
High	29889	GNL2	G protein nucleolar 2	7019419	2	1	1	1	731	83.6	9.25	412597.125
High	55701	ARHGEF40	Rho guanine nucleotide exchange factor 40	50843837	1	1	1	1	1519	164.6	6.15
High	3550	IK	IK cytokine	125988409	1	1	1	2	557	65.6	6.64	955846.3125
High	5515	PPP2CA	protein phosphatase 2 catalytic subunit alpha	4506017	3	1	1	1	309	35.6	5.54	691453.625
High	51650	MRPS33	mitochondrial ribosomal protein S33	16950597	8	1	1	2	106	12.6	10.11	616331.1875
High	57332	CBX8	chromobox 8	10190682	2	1	1	2	389	43.4	9.91	1155699
High	11010	GLIPR1	GLI pathogenesis related 1	110825980	6	1	1	1	266	30.3	8.48	11573185
High	1503	CTPS1	CTP synthase 1	148491070	5	2	2	4	591	66.6	6.46	202699.625
High	79590	MRPL24	mitochondrial ribosomal protein L24	22035590	4	1	1	1	216	24.9	9.29	358052.1875
High	4282	MIF	macrophage migration inhibitory factor	4505185	10	1	1	1	115	12.5	7.88
High	5684	PSMA3	proteasome 20S subunit alpha 3	4506183	5	1	1	1	255	28.4	5.33	1213418.5
High	58477	SRPRB	SRP receptor subunit beta	284795266	5	1	1	2	271	29.7	9.04
High	144100	PLEKHA7	pleckstrin homology domain containing A7	239047795	1	1	1	1	1121	127.1	9.35
High	2965	GTF2H1	general transcription factor IIH subunit 1	214831601	2	1	1	1	548	62.0	8.66	456585.09375
High	9896	FIG4	FIG4 phosphoinositide 5-phosphatase	7662034	1	1	1	1	907	103.6	6.92	266289.1875
Medium	2581	GALC	galactosylceramidase	83281450	2	1	1	1	685	77.0	6.64
Medium	55750	AGK	acylglycerol kinase	8922701	3	1	1	2	422	47.1	8.09
Medium	100131390	SP9	Sp9 transcription factor	223646113	4	1	1	2	484	48.9	8.76	1034750
Medium	51454	GULP1	GULP PTB domain containing engulfment adaptor 1	7705318	3	1	1	2	304	34.5	7.9	1541305.125
Medium	94081	SFXN1	sideroflexin 1	23618867	3	1	1	1	322	35.6	9.07
Medium	6598	SMARCB1	SWI/SNF related, matrix associated, actin dependent regulator of chromatin, subfamily b, member 1	27545326	4	1	1	1	385	44.1	6.23
Medium	10605	PAIP1	poly(A) binding protein interacting protein 1	17511255	2	1	1	2	479	53.5	4.81	674788
Medium	7025	NR2F1	nuclear receptor subfamily 2 group F member 1	5032173	2	1	1	2	423	46.1	8.25
Medium	6595	SMARCA2	SWI/SNF related, matrix associated, actin dependent regulator of chromatin, subfamily a, member 2	48255900	1	1	1	1	1590	181.2	7.2
Medium	2665	GDI2	GDP dissociation inhibitor 2	6598323	3	1	1	2	445	50.6	6.47	773574.125
Medium	54780	NSMCE4A	NSE4 homolog A, SMC5-SMC6 complex component	269846904	3	1	1	1	385	44.3	5.38
Medium	8140	SLC7A5	solute carrier family 7 member 5	71979932	5	2	2	3	507	55.0	7.72	467756.21875
Medium	2926	GRSF1	G-rich RNA sequence binding factor 1	149193321	2	1	1	2	480	53.1	6.19	307757.4375
Medium	6249	CLIP1	CAP-Gly domain containing linker protein 1	351542242	0	1	1	1	1438	162.1	5.36	3209581.25
Medium	130916	MTERF4	mitochondrial transcription termination factor 4	42740903	4	1	1	1	381	43.9	4.82
Medium	10314	LANCL1	LanC like glutathione S-transferase 1	212274477	3	1	1	1	399	45.3	7.75	820575.5625
Medium	51455	REV1	REV1 DNA directed polymerase	7706681	1	1	1	4	1251	138.2	8.51	7451487.75
Medium	55082	ARGLU1	arginine and glutamate rich 1	134152708	5	2	2	2	273	33.2	10.35	1969485.5625
Medium	5705	PSMC5	proteasome 26S subunit, ATPase 5	24497435	3	1	1	1	406	45.6	7.55	345392.71875
Medium	10171	RCL1	RNA terminal phosphate cyclase like 1	157426877	4	2	2	3	373	40.8	9.26	1226748.875
Medium	26263	FBXO22	F-box protein 22	22547149	3	1	1	1	403	44.5	7.03
Medium	118487	CHCHD1	coiled-coil-helix-coiled-coil-helix domain containing 1	42558252	14	1	1	1	118	13.5	10.21
Medium	7414	VCL	vinculin	7669550	1	1	1	1	1134	123.7	5.66	577268.6875
Medium	5957	RCVRN	recoverin	4506459	6	1	1	2	200	23.1	5.16	813024.6875
Medium	5887	RAD23B	RAD23 homolog B, nucleotide excision repair protein	4506387	2	1	1	1	409	43.1	4.84	962531.375
Medium	81930	KIF18A	kinesin family member 18A	148612831	1	1	1	1	898	102.2	8.91	650114.0625
Medium	56925	LXN	latexin	194473714	4	1	1	1	222	25.7	5.78
Medium	54555	DDX49	DEAD-box helicase 49	31542656	2	1	1	1	483	54.2	9.06
Medium	9793	CKAP5	cytoskeleton associated protein 5	57164942	1	1	1	2	2032	225.4	7.8
Medium	51373	MRPS17	mitochondrial ribosomal protein S17	7705425	7	1	1	2	130	14.5	9.85	806823.6875
Medium	54915	YTHDF1	YTH N6-methyladenosine RNA binding protein F1	31377750	6	1	1	1	559	60.8	8.79
Medium	84449	ZNF333	zinc finger protein 333	20336724	2	1	1	2	665	75.5	7.94
Medium	3039	HBA1	hemoglobin subunit alpha 1	4504347	6	1	1	1	142	15.2	8.68
Medium	64319	FBRS	fibrosin	157364934	2	1	1	1	460	48.4	9.95	673810.875
Medium	85395	SLX9	SLX9 ribosome biogenesis factor	17158023	6	1	1	1	230	25.4	11.08	738896.5625
Medium	23603	CORO1C	coronin 1C	157412328	2	1	1	1	527	58.9	7.75	497053.75
Medium	3655	ITGA6	integrin subunit alpha 6	119395740	1	1	1	1	1091	122.0	6.8	903524.3125
Medium	8878	SQSTM1	sequestosome 1	4505571	3	1	1	1	440	47.7	5.22
Medium	9748	SLK	STE20 like kinase	41281453	1	1	1	3	1235	142.6	5.15	65983724
Medium	23770	FKBP8	FKBP prolyl isomerase 8	52630440	4	1	1	1	413	44.6	4.84
Medium	2036	EPB41L1	erythrocyte membrane protein band 4.1 like 1	30061489	1	1	1	1	881	98.4	5.62	824327.5
Medium	100526693	ARPC4-TTLL3	ARPC4-TTLL3 readthrough	311771694	1	1	1	2	625	71.7	5.88	326812.1875
Medium	63929	XPNPEP3	X-prolyl aminopeptidase 3	11559925	1	1	1	2	507	57.0	6.83	1984860.75
Medium	56262	LRRC8A	leucine rich repeat containing 8 VRAC subunit A	187829877	1	1	1	2	810	94.1	7.94	305960.5
Medium	54935	DUSP23	dual specificity phosphatase 23	56786144	5	1	1	1	150	16.6	8.21	187843.671875
Medium	27037	TRMT2A	tRNA methyltransferase 2 homolog A	51173878	3	2	2	2	625	68.7	7.94
Medium	79576	NKAP	NFKB activating protein	168229156	2	1	1	1	415	47.1	10.11	1214762
Medium	7429	VIL1	villin 1	194394237	2	1	1	1	827	92.6	6.39
Medium	143879	KBTBD3	kelch repeat and BTB domain containing 3	38327518	1	1	1	6	612	69.8	5.35	4935591
Medium	29789	OLA1	Obg like ATPase 1	58761500	3	1	1	3	396	44.7	7.81
Medium	9804	TOMM20	translocase of outer mitochondrial membrane 20	7657257	9	1	1	1	145	16.3	8.6	2214275
Medium	3421	IDH3G	isocitrate dehydrogenase (NAD(+)) 3 non-catalytic subunit gamma	4758582	3	1	1	2	393	42.8	8.5	2001925.875
Medium	8458	TTF2	transcription termination factor 2	40807471	1	1	1	2	1162	129.5	8.37	22691488
Medium	54882	ANKHD1	ankyrin repeat and KH domain containing 1	46519151	3	1	1	1	616	63.8	4.49
Medium	6282	S100A11	S100 calcium binding protein A11	5032057	7	1	1	2	105	11.7	7.12	2773802.25
Medium	1659	DHX8	DEAH-box helicase 8	4826690	1	2	2	3	1220	139.2	8.32	537173.8125
Medium	7167	TPI1	triosephosphate isomerase 1	226529917	8	2	2	4	286	30.8	5.92	4490210.21875
Medium	55119	PRPF38B	pre-mRNA processing factor 38B	166235169	3	2	2	2	546	64.4	10.54	1725280
Medium	4140	MARK3	microtubule affinity regulating kinase 3	193083125	2	1	1	1	753	84.4	9.57
Medium	83640	RAMAC	RNA guanine-7 methyltransferase activating subunit	13899289	7	1	1	2	118	14.4	8.94
Medium	10574	CCT7	chaperonin containing TCP1 subunit 7	5453607	1	1	1	2	543	59.3	7.65	370011.125
Medium	7464	CORO2A	coronin 2A	209529711	2	1	1	2	525	59.7	8.05
Medium	51639	SF3B6	splicing factor 3b subunit 6	7706326	6	1	1	1	125	14.6	9.38	2184294.5
Medium	1743	DLST	dihydrolipoamide S-succinyltransferase	19923748	3	2	2	2	453	48.7	8.95
Medium	2312	FLG	filaggrin	60097902	0	1	1	2	4061	434.9	9.25	6090934.5
Medium	22874	PLEKHA6	pleckstrin homology domain containing A6	37595548	1	1	1	1	1048	117.1	9.1	552725.125
Medium	6925	TCF4	transcription factor 4	342672059	4	1	1	1	773	83.3	7.47	2040888.875
Medium	51602	NOP58	NOP58 ribonucleoprotein	7706254	2	1	1	1	529	59.5	8.92
Medium	30850	CDR2L	cerebellar degeneration related protein 2 like	154759283	2	1	1	2	465	53.0	6.01	305193.34375
Medium	6689	SPIB	Spi-B transcription factor	345842499	4	1	1	1	231	25.6	10.43	3810515.25
Medium	9397	NMT2	N-myristoyltransferase 2	4758816	1	1	1	1	498	56.9	7.58	524391
Medium	2483	FRG1	FSHD region gene 1	4758404	6	1	1	1	258	29.2	9.01
Medium	54955	AIRIM	AFG2 interacting ribosome maturation factor	8923469	4	1	1	1	203	23.4	5.67	452849.71875
Medium	22894	DIS3	DIS3 homolog, exosome endoribonuclease and 3'-5' exoribonuclease	190014623	1	1	1	1	958	108.9	7.14	1483392
Medium	84154	RPF2	ribosome production factor 2 homolog	39930469	3	1	1	2	306	35.6	9.99	786524.0625
Medium	8853	ASAP2	ArfGAP with SH3 domain, ankyrin repeat and PH domain 2	4502249	1	1	1	1	1006	111.6	6.68
Medium	5584	PRKCI	protein kinase C iota	133908623	1	1	1	1	596	68.2	5.85	1309949.25
Medium	10632	ATP5MG	ATP synthase membrane subunit g	51479156	13	1	1	2	103	11.4	9.64	587393.375
Medium	84266	ALKBH7	alkB homolog 7	14150066	4	1	1	1	221	24.5	7.11	726788.4375
Medium	7412	VCAM1	vascular cell adhesion molecule 1	4507875	1	1	1	1	739	81.2	5.22	16527467
Medium	84726	PRRC2B	proline rich coiled-coil 2B	149192855	1	2	1	2	2229	242.8	8.34	253915.828125
Medium	84959	UBASH3B	ubiquitin associated and SH3 domain containing B	24497612	2	1	1	1	649	72.6	6.93
Medium	85445	CNTNAP4	contactin associated protein family member 4	116284404	1	1	1	3	1308	145.2	6.68	82360632
Medium	84181	CHD6	chromodomain helicase DNA binding protein 6	29244924	1	2	1	2	2715	305.2	6.27	750504.75
Medium	7517	XRCC3	X-ray repair cross complementing 3	153946430	3	1	1	1	346	37.8	8.48	2589748.25
Medium	5692	PSMB4	proteasome 20S subunit beta 4	22538467	3	1	1	1	264	29.2	5.97
Medium	2247	FGF2	fibroblast growth factor 2	153285461	3	1	1	2	288	30.8	11.18	467216.0625
Medium	6603	SMARCD2	SWI/SNF related, matrix associated, actin dependent regulator of chromatin, subfamily d, member 2	148536864	2	1	1	1	531	58.9	9.64
Medium	2806	GOT2	glutamic-oxaloacetic transaminase 2	73486658	2	1	1	2	430	47.5	9.01	784741.625
Medium	114824	PNMA5	PNMA family member 5	296531422	2	1	1	1	448	49.9	6.73	358592.09375
Medium	10284	SAP18	Sin3A associated protein 18	215490089	5	1	1	1	172	19.5	9.8	1205409.375
Medium	79080	CCDC86	coiled-coil domain containing 86	13129104	2	1	1	1	360	40.2	10.33	438480.59375
Medium	3148	HMGB2	high mobility group box 2	194688135	6	1	1	1	209	24.0	7.81	417490.34375
Medium	27436	EML4	EMAP like 4	19923497	1	1	1	1	981	108.8	6.32
Medium	667	DST	dystonin	221316618	0	2	1	3	5675	649.1	5.99	967005.375
Medium	57530	CGN	cingulin	16262452	1	1	1	8	1203	137.0	5.52	2729750.75
Medium	54520	CCDC93	coiled-coil domain containing 93	82775371	1	1	1	1	631	73.2	8.15	215314.03125
Medium	526	ATP6V1B2	ATPase H+ transporting V1 subunit B2	19913428	2	1	1	1	511	56.5	5.81
Medium	284106	CISD3	CDGSH iron sulfur domain 3	211057411	9	1	1	1	127	14.2	10.55	352363.4375
Medium	4154	MBNL1	muscleblind like splicing regulator 1	46411166	2	1	1	1	388	41.8	8.9	396930.25
Medium	140688	NOL4L	nucleolar protein 4 like	378404903	1	1	1	2	680	74.2	5.77	462821.9375
Medium	10179	RBM7	RNA binding motif protein 7	9994185	4	1	1	1	266	30.5	9.57
Medium	154796	AMOT	angiomotin	166064029	1	1	1	2	1084	118.0	7.64
Medium	4697	NDUFA4	NDUFA4 mitochondrial complex associated	4505357	12	1	1	1	81	9.4	9.38	776058.4375
Medium	7019	TFAM	transcription factor A, mitochondrial	4507401	4	1	1	1	246	29.1	9.72	822868.625
Medium	28954	REM1	RRAD and GEM like GTPase 1	20070266	4	1	1	1	298	32.9	8.79
Medium	25994	HIGD1A	HIG1 hypoxia inducible domain family member 1A	153085470	19	1	1	1	93	10.1	9.79
Medium	64218	SEMA4A	semaphorin 4A	300863074	2	1	1	1	761	83.5	6.84	419906.71875
Medium	149986	LSM14B	LSM family member 14B	148839362	3	1	1	1	385	42.0	9.69
Medium	10716	TBR1	T-box brain transcription factor 1	5730081	2	1	1	1	682	74.0	7.33
Medium	64318	NOC3L	NOC3 like DNA replication regulator	20806097	1	1	1	1	800	92.5	9.17	3998056.25
Medium	79802	HHIPL2	HHIP like 2	124248546	1	1	1	1	724	80.7	9.01	1121703.625
Medium	55959	SULF2	sulfatase 2	240255483	1	1	1	1	870	100.4	9.17	219731.28125
Medium	9260	PDLIM7	PDZ and LIM domain 7	11496885	2	1	1	1	457	49.8	8.41	507483.21875
Medium	340307	CTAGE6	CTAGE family member 6	146262005	1	1	1	5	777	87.8	5.16	164951484.5
Medium	6923	ELOB	elongin B	46276893	4	1	1	1	161	17.9	6.1	753119.8125
Medium	54737	MPHOSPH8	M-phase phosphoprotein 8	41055989	1	1	1	1	860	97.1	6.06
Medium	22897	CEP164	centrosomal protein 164	115648142	1	1	1	2	1460	164.2	5.36	14589293
Medium	23460	ABCA6	ATP binding cassette subfamily A member 6	27436953	1	1	1	1	1617	184.2	7.36
Medium	201595	STT3B	STT3 oligosaccharyltransferase complex catalytic subunit B	30578410	1	1	1	2	826	93.6	8.91	802856.3125
Medium	22989	MYH15	myosin heavy chain 15	150010558	1	1	1	1	1946	224.5	5.85
Medium	9143	SYNGR3	synaptogyrin 3	6631112	5	1	1	1	229	24.5	8.18
Medium	60626	RIC8A	RIC8 guanine nucleotide exchange factor A	27883866	1	1	1	3	537	60.3	5.33	51341771
Medium	5832	ALDH18A1	aldehyde dehydrogenase 18 family member A1	21361368	1	1	1	4	795	87.2	7.12	4310939.75
Medium	57805	CCAR2	cell cycle and apoptosis regulator 2	24432106	1	1	1	2	923	102.8	5.22
Medium	23528	ZNF281	zinc finger protein 281	6912752	1	1	1	1	895	96.9	8.48	787461.5
Medium	23293	SMG6	SMG6 nonsense mediated mRNA decay factor	115511020	1	1	1	1	1419	160.4	7.05	761980.75
Medium	27065	NSG1	neuronal vesicle trafficking associated 1	91932788	4	1	1	1	185	20.9	5.72	925130.4375
Medium	10152	ABI2	abl interactor 2	109689723	3	1	1	1	475	52.4	6.01	1193232.75
Medium	3614	IMPDH1	inosine monophosphate dehydrogenase 1	34328930	2	1	1	1	599	64.3	7.02
Medium	84986	ARHGAP19	Rho GTPase activating protein 19	67906814	3	1	1	1	494	55.7	9.36	2480790.5
Medium	57175	CORO1B	coronin 1B	65787364	1	1	1	1	489	54.2	5.88	3580566.75
Medium	6837	MED22	mediator complex subunit 22	19557695	6	1	1	1	200	22.2	4.68
Medium	54814	QPCTL	glutaminyl-peptide cyclotransferase like	92110027	3	1	1	1	382	42.9	9.82
Medium	60412	EXOC4	exocyst complex component 4	82546830	1	1	1	1	974	110.4	6.49
Medium	81502	HM13	histocompatibility minor 13	30581111	2	1	1	1	426	46.8	7.23
Medium	9810	RNF40	ring finger protein 40	7662230	1	1	1	1	1001	113.6	6.29
Low	85302	FBF1	Fas binding factor 1	122937382	1	1	1	1	1133	125.4	7.01
Low	54885	TBC1D8B	TBC1 domain family member 8B	38570101	1	1	1	2	1120	128.6	5.95	965948.375
Low	1431	CS	citrate synthase	38327625	2	1	1	1	466	51.7	8.32	329676
Low	5156	PDGFRA	platelet derived growth factor receptor alpha	5453870	1	1	1	1	1089	122.6	5.17
Low	8924	HERC2	HECT and RLD domain containing E3 ubiquitin protein ligase 2	126032348	0	1	1	1	4834	526.9	6.28	405332.6875
Low	51337	THEM6	thioesterase superfamily member 6	7706200	4	1	1	1	208	23.9	9.55
Low	27241	BBS9	Bardet-Biedl syndrome 9	38569434	1	1	1	2	887	99.2	5.55	7926524.5
Low	81689	ISCA1	iron-sulfur cluster assembly 1	52426768	5	1	1	1	129	14.2	9.07	789530
Low	9124	PDLIM1	PDZ and LIM domain 1	13994151	3	1	1	1	329	36.0	7.02	436116.03125
Low	4216	MAP3K4	mitogen-activated protein kinase kinase kinase 4	55956904	0	1	1	1	1608	181.6	6.3	520417.375
Low	11179	ZNF277	zinc finger protein 277	126723501	2	1	1	2	450	52.8	5.34	1025714.4375
Low	5519	PPP2R1B	protein phosphatase 2 scaffold subunit Abeta	32455244	2	1	1	1	667	73.5	5.07	576298
Low	10541	ANP32B	acidic nuclear phosphoprotein 32 family member B	5454088	2	1	1	1	251	28.8	4.06
Low	22955	SCMH1	Scm polycomb group protein homolog 1	72534680	1	1	1	1	660	73.3	9.25	519193.34375
Low	7407	VARS1	valyl-tRNA synthetase 1	5454158	1	1	1	2	1264	140.4	7.59
Low	285367	RPUSD3	RNA pseudouridine synthase D3	216548145	4	1	1	1	351	38.4	10.32
Low	1401	CRP	C-reactive protein	55770842	3	1	1	1	224	25.0	5.63	382664.5625
Low	22794	CASC3	CASC3 exon junction complex subunit	15721939	1	1	1	1	703	76.2	6.48	271970.78125
Low	5747	PTK2	protein tyrosine kinase 2	27886593	1	1	1	1	1074	121.6	6.58	1035296.5625
Low	5160	PDHA1	pyruvate dehydrogenase E1 subunit alpha 1	291084742	3	1	1	1	428	47.5	8.54	457297.0625
Low	325	APCS	amyloid P component, serum	4502133	3	1	1	2	223	25.4	6.54	1126023.875
Low	3833	KIFC1	kinesin family member C1	167555110	2	1	1	1	673	73.7	8.98
Low	27236	ARFIP1	ADP ribosylation factor interacting protein 1	71040094	3	1	1	2	373	41.7	6.7	651470.5625
Low	151050	KANSL1L	KAT8 regulatory NSL complex subunit 1 like	40217794	1	1	1	1	987	112.2	8.44
Low	1778	DYNC1H1	dynein cytoplasmic 1 heavy chain 1	33350932	0	1	1	1	4646	532.1	6.4	1462779.625
Low	63932	STEEP1	STING1 ER exit protein 1	11545813	6	1	1	1	222	25.6	8.73	604526.6875
Low	64951	MRPS24	mitochondrial ribosomal protein S24	15721937	5	1	1	1	167	19.0	9.38
Low	221496	LEMD2	LEM domain nuclear envelope protein 2	31044432	2	1	1	1	503	56.9	9.0
Low	25957	PNISR	PNN interacting serine and arginine rich protein	154146223	1	1	1	2	805	92.5	10.02	986619.875
Low	115426	UHRF2	ubiquitin like with PHD and ring finger domains 2	23312364	1	1	1	1	802	89.9	8.21	855307.9375
Low	22824	HSPA4L	heat shock protein family A (Hsp70) member 4 like	31541941	1	1	1	17	839	94.5	5.88	75180732.375
Low	115004	CGAS	cyclic GMP-AMP synthase	115511030	2	1	1	1	522	58.8	9.48
Low	51182	HSPA14	heat shock protein family A (Hsp70) member 14	82880658	1	1	1	1	509	54.8	5.59	140793.109375
Low	495	ATP4A	ATPase H+/K+ transporting subunit alpha	51944966	2	1	1	1	1035	114.0	5.81	825685.6875
Low	9582	APOBEC3B	apolipoprotein B mRNA editing enzyme catalytic subunit 3B	393715117	5	1	1	1	382	45.9	6.25
Low	113	ADCY7	adenylate cyclase 7	4557255	1	1	1	1	1080	120.2	8.12
Low	5523	PPP2R3A	protein phosphatase 2 regulatory subunit B''alpha	19923229	1	1	1	2	1150	130.2	5.21
Low	51070	NOSIP	nitric oxide synthase interacting protein	401709927	7	1	1	1	301	33.2	8.82
Low	1718	DHCR24	24-dehydrocholesterol reductase	13375618	2	1	1	1	516	60.1	8.16
Low	7556	ZNF10	zinc finger protein 10	21314662	2	1	1	1	573	66.4	8.32	659345.875
Low	28974	C19orf53	chromosome 19 open reading frame 53	7661742	7	1	1	2	99	10.6	11.55	1290150.625
Low	60509	AGBL5	AGBL carboxypeptidase 5	118421091	1	1	1	2	886	97.5	9.17
Low	8632	DNAH17	dynein axonemal heavy chain 17	256542310	0	1	1	1	4462	509.0	5.72
Low	5598	MAPK7	mitogen-activated protein kinase 7	209529736	1	1	1	1	816	88.3	5.88
Low	7589	ZSCAN21	zinc finger and SCAN domain containing 21	27544931	2	1	1	1	473	53.6	7.72
Low	27445	PCLO	piccolo presynaptic cytomatrix protein	150378539	0	1	1	2	5142	560.4	6.47	5357758.5
Low	55914	ERBIN	erbb2 interacting protein	358679318	1	1	1	1	1419	158.9	5.63
Low	1825	DSC3	desmocollin 3	148539846	1	1	1	1	896	99.9	6.1	403911.65625
Low	55689	YEATS2	YEATS domain containing 2	33620755	0	1	1	1	1422	150.7	8.98	3220907.5
Low	11222	MRPL3	mitochondrial ribosomal protein L3	6005862	2	1	1	1	348	38.6	9.48	359758.625
Low	7045	TGFBI	transforming growth factor beta induced	4507467	2	1	1	1	683	74.6	7.71
Low	154664	ABCA13	ATP binding cassette subfamily A member 13	31657092	0	1	1	1	5058	575.8	6.46
Low	414194	CCNYL2	cyclin Y like 2 (pseudogene)	410169827	5	1	1	1	312	36.3	6.46
Low	57644	MYH7B	myosin heavy chain 7B	114842389	1	1	1	1	1983	225.7	6.14	1673499.375
Low	4143	MAT1A	methionine adenosyltransferase 1A	4557737	2	1	1	1	395	43.6	6.29	1719736.875
Low	64423	INF2	inverted formin 2	149999380	1	1	1	1	1249	135.5	5.38	234902.921875
Low	317705	VN1R5	vomeronasal 1 receptor 5 (gene/pseudogene)	27777675	2	1	1	2	357	40.8	9.2	1325173.25
Low	7355	SLC35A2	solute carrier family 35 member A2	73808086	6	1	1	2	242	25.2	10.54	658053.6875
Low	6744	ITPRID2	ITPR interacting domain containing 2	194363771	0	1	1	1	1259	138.3	5.19	3862137.5
Low	10121	ACTR1A	actin related protein 1A	5031569	2	1	1	5	376	42.6	6.64	518777204
Low	2260	FGFR1	fibroblast growth factor receptor 1	291327497	1	1	1	2	853	95.3	6.34	1861555.125
Low	22873	DZIP1	DAZ interacting zinc finger protein 1	39725957	2	1	1	1	867	98.6	6.15
Low	113220	KIF12	kinesin family member 12	19923949	2	1	1	1	513	56.6	9.04
Low	728340	GTF2H2C	GTF2H2 family member C	148922852	2	1	1	2	395	44.4	6.6	295987.96875
Low	57481	KIAA1210	KIAA1210	154090979	1	1	1	1	1709	186.9	8.51
Low	6838	SURF6	surfeit 6	19557702	2	1	1	1	361	41.4	10.64	1281416.875
Low	348654	GEN1	GEN1 Holliday junction 5' flap endonuclease	194018535	1	1	1	1	908	102.8	7.81
Low	10988	METAP2	methionyl aminopeptidase 2	5803092	4	1	1	1	478	52.9	5.82	4831950.5
Low	161003	STOML3	stomatin like 3	21686995	2	1	1	2	291	32.1	8.63	2246680.5
Low	51101	ZC2HC1A	zinc finger C2HC-type containing 1A	223555989	2	1	1	1	325	35.1	9.82
Low	2747	GLUD2	glutamate dehydrogenase 2	31377775	1	1	1	1	558	61.4	8.46
Low	23064	SETX	senataxin	113722133	0	1	1	1	2677	302.7	7.17	739888
Low	9295	SRSF11	serine and arginine rich splicing factor 11	4759100	4	1	1	1	484	53.5	10.52
Low	8655	DYNLL1	dynein light chain LC8-type 1	83267868	8	1	1	2	89	10.4	7.4	18358582
Low	50485	SMARCAL1	SWI/SNF related, matrix associated, actin dependent regulator of chromatin, subfamily a like 1	187761314	1	1	1	1	954	105.9	9.06	2010154.25
Low	23158	TBC1D9	TBC1 domain family member 9	139394668	1	1	1	1	1266	143.1	5.31	810897.1875
Low	23469	PHF3	PHD finger protein 3	7662018	0	1	1	1	2039	229.3	6.96
Low	6622	SNCA	synuclein alpha	225690604	6	1	1	1	140	14.5	4.7	815954.8125
Low	83737	ITCH	itchy E3 ubiquitin protein ligase	380420335	1	1	1	1	903	102.7	6.3	331980.4375
Low	10123	ARL4C	ADP ribosylation factor like GTPase 4C	6552296	8	1	1	2	192	21.5	9.09
Low	10898	CPSF4	cleavage and polyadenylation specific factor 4	5729939	3	1	1	1	269	30.2	8.31
Low	149233	IL23R	interleukin 23 receptor	24430212	1	1	1	4	629	71.7	5.49	1763042.375
Low	6059	ABCE1	ATP binding cassette subfamily E member 1	108773784	2	1	1	1	599	67.3	8.34	3022077.5
Low	2595	GANC	glucosidase alpha, neutral C	66346737	1	1	1	1	914	104.3	6.23	13000450
Low	79759	ZNF668	zinc finger protein 668	289547682	1	1	1	1	642	70.5	8.92	419584.34375
Low	158427	TSTD2	thiosulfate sulfurtransferase like domain containing 2	111038120	3	1	1	1	516	58.2	7.2
Low	9033	PKD2L1	polycystin 2 like 1, transient receptor potential cation channel	33598944	1	1	1	1	805	91.9	5.48	6116172
Low	1769	DNAH8	dynein axonemal heavy chain 8	332688227	0	1	1	1	4707	538.3	6.13	1092947.375
Low	1605	DAG1	dystroglycan 1	294997308	1	1	1	1	895	97.5	8.56	1436576.25
Low	79783	SUGCT	succinyl-CoA:glutarate-CoA transferase	300863124	2	1	1	1	471	51.2	8.5
Low	205147	AMER3	APC membrane recruitment protein 3	157427667	2	1	1	1	861	90.4	5.69	920581.1875
Low	5872	RAB13	RAB13, member RAS oncogene family	4506363	3	1	1	1	203	22.8	9.19	781956.75
Low	146177	VWA3A	von Willebrand factor A domain containing 3A	218505703	1	1	1	2	1184	133.9	8.46	10332472
Low	84253	GARNL3	GTPase activating Rap/RanGAP domain like 3	207448705	1	1	1	1	1013	112.8	7.65	1021003.9375
Low	219927	MRPL21	mitochondrial ribosomal protein L21	31652226	5	1	1	1	205	22.8	9.89	473475.4375
Low	1581	CYP7A1	cytochrome P450 family 7 subfamily A member 1	166295200	3	1	1	1	504	57.6	8.24	1195518.75
Low	25804	LSM4	LSM4 homolog, U6 small nuclear RNA and mRNA degradation associated	6912486	5	1	1	1	139	15.3	9.99
Low	55246	CCDC25	coiled-coil domain containing 25	108936950	7	1	1	1	208	24.5	6.8	9660518
Low	10897	YIF1A	Yip1 interacting factor homolog A, membrane trafficking protein	170932464	2	1	1	2	293	32.0	8.95	39603733
Low	4846	NOS3	nitric oxide synthase 3	40254422	0	1	1	1	1203	133.2	7.27	1138376.875
Low	23120	ATP10B	ATPase phospholipid transporting 10B (putative)	149944474	0	1	1	2	1461	165.3	6.89	2356992.25
Low	56652	TWNK	twinkle mtDNA helicase	39725942	2	1	1	1	684	77.1	8.98
Low	23214	XPO6	exportin 6	46049063	1	1	1	3	1125	128.8	6.35	1799385.125
Low	64784	CRTC3	CREB regulated transcription coactivator 3	110431354	2	1	1	2	619	66.9	6.84
Low	347527	ARSH	arylsulfatase family member H	58743319	1	1	1	1	562	63.5	8.18
Low	134218	DNAJC21	DnaJ heat shock protein family (Hsp40) member C21	68077168	1	1	1	2	576	67.1	5.64	1050255.75
Low	3034	HAL	histidine ammonia-lyase	4504333	2	1	1	1	657	72.7	6.95
Low	9356	SLC22A6	solute carrier family 22 member 6	20070188	1	1	1	2	563	61.8	8.76	3309624.25
Low	124857	WFIKKN2	WAP, follistatin/kazal, immunoglobulin, kunitz and netrin domain containing 2	28212222	2	1	1	1	576	63.9	6.21
Low	25790	CFAP45	cilia and flagella associated protein 45	81295816	1	1	1	1	551	65.7	8.9
Low	29066	ZC3H7A	zinc finger CCCH-type containing 7A	27414497	1	1	1	1	971	110.5	7.3
Low	4112	MAGEB1	MAGE family member B1	29171711	3	1	1	2	347	39.0	8.44	3710262.1875
Low	4926	NUMA1	nuclear mitotic apparatus protein 1	71361682	0	1	1	3	2115	238.1	5.78	5911327
Low	27072	VPS41	VPS41 subunit of HOPS complex	114199475	1	1	1	2	854	98.5	5.85	17784350
Low	54437	SEMA5B	semaphorin 5B	373432659	1	1	1	1	1205	131.8	7.81
Low	54849	DEF8	differentially expressed in FDCP 8 homolog	46447820	3	1	1	1	512	58.7	6.52
Low	98	ACYP2	acylphosphatase 2	20149322	8	1	1	1	99	11.1	9.5
Low	9652	SKIC3	SKI3 subunit of superkiller complex	7662078	1	1	1	1	1564	175.4	7.53	283365.65625
Low	57691	KIAA1586	KIAA1586	55741653	2	1	1	4	787	89.6	7.74	991119.625
Low	79654	HECTD3	HECT domain E3 ubiquitin protein ligase 3	157738609	1	1	1	2	861	97.1	5.64	11604472
Low	2335	FN1	fibronectin 1	47132557	1	1	1	1	2477	272.2	5.5
Low	11080	DNAJB4	DnaJ heat shock protein family (Hsp40) member B4	6631085	2	1	1	1	337	37.8	8.5	803429.5
Low	23301	EHBP1	EH domain binding protein 1	217330568	0	1	1	2	1231	139.9	5.35	88591.25
Low	119765	OR4B1	olfactory receptor family 4 subfamily B member 1	53793679	3	1	1	1	309	34.4	7.61	1450467.375
Low	146754	DNAH2	dynein axonemal heavy chain 2	75677365	0	1	1	1	4427	507.4	6.37	43666380
Low	3071	NCKAP1L	NCK associated protein 1 like	34485727	2	1	1	1	1127	128.1	6.86	7555967.5
Low	3916	LAMP1	lysosomal associated membrane protein 1	112380628	2	1	1	1	417	44.9	8.75	461894.125
Low	375056	MIA3	MIA SH3 domain ER export factor 3	122891870	0	1	1	1	1907	213.6	4.84
Low	167691	LCA5	lebercilin LCA5	170650672	1	1	1	1	697	80.5	7.68
Low	50804	MYEF2	myelin expression factor 2	33620747	2	1	1	1	600	64.1	8.87
Low	148327	CREB3L4	cAMP responsive element binding protein 3 like 4	364023827	3	1	1	1	395	43.4	5.43	539189.625
Low	83741	TFAP2D	transcription factor AP-2 delta	151301211	2	1	1	2	452	49.5	8.16	25697612
Low	133522	PPARGC1B	PPARG coactivator 1 beta	289577088	1	1	1	1	1023	113.2	5.02
Low	5558	PRIM2	DNA primase subunit 2	41349495	1	1	1	2	509	58.8	7.91
Low	706	TSPO	translocator protein	375065827	5	1	1	1	169	18.8	9.36
Low	79983	POF1B	POF1B actin binding protein	193794853	2	1	1	1	589	68.0	6.32
Low	26153	KIF26A	kinesin family member 26A	150170699	0	1	1	3	1882	194.5	8.81	18485006
Low	9948	WDR1	WD repeat domain 1	9257257	1	1	1	1	606	66.2	6.65
Low	718	C3	complement C3	115298678	0	1	1	1	1663	187.0	6.4	778324.8125
Low	4308	TRPM1	transient receptor potential cation channel subfamily M member 1	354721145	1	1	1	1	1642	186.4	7.14	1909076.375
Low	23325	WASHC4	WASH complex subunit 4	40018629	2	1	1	1	1173	136.3	7.44	1091638.125
Low	5682	PSMA1	proteasome 20S subunit alpha 1	23110935	3	1	1	1	269	30.2	6.99	365978.75
Low	9685	CLINT1	clathrin interactor 1	307078123	1	1	1	1	643	70.3	6.58
Low	725	C4BPB	complement component 4 binding protein beta	62912468	5	1	1	1	252	28.3	5.14
Low	55837	EAPP	E2F associated phosphoprotein	117938268	6	1	1	1	285	32.7	5.12
Low	1871	E2F3	E2F transcription factor 3	4503433	1	1	1	1	465	49.1	5.44
Low	3075	CFH	complement factor H	62739186	1	1	1	1	1231	139.0	6.62	1203441.75
Low	1603	DAD1	defender against cell death 1	4503253	9	1	1	1	113	12.5	7.08
Low	162989	DEDD2	death effector domain containing 2	396941648	2	1	1	1	326	36.2	8.97	904933.1875
Low	283629	TSSK4	testis specific serine kinase 4	296317364	2	1	1	1	338	38.4	8.69	412357.03125
Low	345930	ECT2L	epithelial cell transforming 2 like	303523305	1	1	1	1	904	104.8	8.4	7483131
Low	10935	PRDX3	peroxiredoxin 3	5802974	3	1	1	1	256	27.7	7.78	2218402.75
Low	727957	MROH1	maestro heat like repeat family member 1	150010654	1	1	1	1	1641	181.2	6.89
Low	79754	ASB13	ankyrin repeat and SOCS box containing 13	22208957	3	1	1	1	278	30.0	6.81	492039.6875
Low	309	ANXA6	annexin A6	71773329	2	1	1	1	673	75.8	5.6
Low	7404	UTY	ubiquitously transcribed tetratricopeptide repeat containing, Y-linked	384871626	1	1	1	1	1444	160.1	7.9	434838.40625
Low	2189	FANCG	FA complementation group G	4759336	1	1	1	2	622	68.5	5.47	10098926
Low	8412	BCAR3	BCAR3 adaptor protein, NSP family member	387157909	1	1	1	1	825	92.5	7.96
Low	4772	NFATC1	nuclear factor of activated T cells 1	27502386	1	1	1	1	930	100.3	6.6	811204
Low	285527	FRYL	FRY like transcription coactivator	119874201	0	1	1	2	3013	339.4	5.58	645213.25
Low	140735	DYNLL2	dynein light chain LC8-type 2	18087855	8	1	1	1	89	10.3	7.37	685247.8125
Low	5890	RAD51B	RAD51 paralog B	46255039	2	1	1	1	384	42.2	5.69	69774048
Low	6585	SLIT1	slit guidance ligand 1	188528675	0	1	1	1	1534	167.8	6.57	1313445.375
Low	169200	TMEM64	transmembrane protein 64	223555958	2	1	1	1	380	39.6	8.41	19227150
Low	1785	DNM2	dynamin 2	56549121	1	1	1	1	870	98.0	7.44
Low	270	AMPD1	adenosine monophosphate deaminase 1	289547500	1	1	1	2	780	90.2	6.99	5336628.5
Low	138716	RPP25L	ribonuclease P/MRP subunit p25 like	22325372	6	1	1	1	163	17.6	10.3	633994.625
Low	3248	HPGD	15-hydroxyprostaglandin dehydrogenase	31542939	3	1	1	1	266	29.0	5.86	315353.84375
Low	339834	IHO1	interactor of HORMAD1 1	206597549	2	1	1	1	594	66.3	8.28	731272.5625
Low	7283	TUBG1	tubulin gamma 1	31543831	2	1	1	1	451	51.1	6.14
Low	80789	INTS5	integrator complex subunit 5	44771201	1	1	1	1	1019	107.9	7.05	819382.6875
Low	83692	CD99L2	CD99 molecule like 2	336176103	3	1	1	1	272	28.9	5.07
Low	1837	DTNA	dystrobrevin alpha	42718005	2	1	1	1	743	83.8	6.89	3290815
Low	55567	DNAH3	dynein axonemal heavy chain 3	24308169	0	1	1	1	4116	470.5	6.43	1166800
Low	80174	DBF4B	DBF4 zinc finger B	22035682	2	1	1	1	615	67.2	8.34	2936894
Low	100526794	NT5C1B-RDH14	NT5C1B-RDH14 readthrough	312283682	1	1	1	6	650	73.2	6.86	1677305.75
Low	27000	DNAJC2	DnaJ heat shock protein family (Hsp40) member C2	94538370	2	1	1	1	621	72.0	8.7
Low	56257	MEPCE	methylphosphate capping enzyme	47271406	2	1	1	1	689	74.3	9.57
Low	685	BTC	betacellulin	4502461	4	1	1	1	178	19.7	8.15	849057.0625
Low	55812	SPATA7	spermatogenesis associated 7	94536848	1	1	1	2	599	67.7	6.29	10682420.5
Low	340359	KLHL38	kelch like family member 38	194097389	3	1	1	1	581	65.5	7.93	8453854
Low	23031	MAST3	microtubule associated serine/threonine kinase 3	150170729	1	1	1	1	1309	143.0	8.06	583723.8125
Low	4773	NFATC2	nuclear factor of activated T cells 2	27886541	1	1	1	1	925	100.1	7.28
Low	56005	MYDGF	myeloid derived growth factor	33457348	3	1	1	2	173	18.8	6.68
Low	26278	SACS	sacsin molecular chaperone	163659918	0	1	1	1	4579	520.8	7.05	974847.0625
Low	26154	ABCA12	ATP binding cassette subfamily A member 12	30795238	0	1	1	2	2595	293.0	7.75	890612.5625
Low	113146	AHNAK2	AHNAK nucleoprotein 2	156766050	0	1	1	1	5795	616.2	5.36	17774274
Low	22838	RNF44	ring finger protein 44	7662486	2	1	1	1	432	47.7	6.89	1870034.5
Low	6396	SEC13	SEC13 homolog, nuclear pore and COPII coat complex component	34335134	3	1	1	1	322	35.5	5.48
Low	51560	RAB6B	RAB6B, member RAS oncogene family	96975097	7	1	1	1	208	23.4	5.53
Low	91746	YTHDC1	YTH N6-methyladenosine RNA binding protein C1	72534750	1	1	1	1	727	84.6	6.23
Low	285282	RABL3	RAB, member of RAS oncogene family like 3	62751417	3	1	1	2	236	26.4	7.11	5555142
Low	57103	TIGAR	TP53 induced glycolysis regulatory phosphatase	9966849	3	1	1	1	270	30.0	7.69	199220.3125
Low	200373	CFAP221	cilia and flagella associated protein 221	402513679	1	1	1	1	840	96.8	8.62	15519056
Low	285855	RPL7L1	ribosomal protein L7 like 1	50053872	4	1	1	1	246	28.6	10.51	393306.6875
Low	140679	SLC32A1	solute carrier family 32 member 1	17999520	1	1	1	1	525	57.4	6.64	880267.3125
Low	8669	EIF3J	eukaryotic translation initiation factor 3 subunit J	83281438	4	1	1	1	258	29.0	4.83
Low	23303	KIF13B	kinesin family member 13B	46852172	0	1	1	1	1826	202.7	5.88	660453.5
Low	55510	DDX43	DEAD-box helicase 43	222352149	1	1	1	1	648	72.8	8.75	10057540
Low	3908	LAMA2	laminin subunit alpha 2	28559088	0	1	1	2	3122	343.7	6.4	29547804
Low	8871	SYNJ2	synaptojanin 2	26190608	1	1	1	1	1496	165.4	7.34	1156244.5
Low	8545	CGGBP1	CGG triplet repeat binding protein 1	305855078	5	1	1	1	167	18.8	8.95
Low	4862	NPAS2	neuronal PAS domain protein 2	22027471	1	1	1	2	824	91.7	6.81	1847926.125
Low	56102	PCDHGB3	protocadherin gamma subfamily B, 3	11128033	1	1	1	2	929	101.2	5.01	4564057
Low	50674	NEUROG3	neurogenin 3	68989258	6	1	1	1	214	23.1	9.5
Low	2289	FKBP5	FKBP prolyl isomerase 5	224809329	3	1	1	1	457	51.2	5.9
Low	341116	MS4A10	membrane spanning 4-domains A10	167466260	4	1	1	1	267	29.7	8.95	1633893.5
Low	158399	ZNF483	zinc finger protein 483	190014620	2	1	1	1	744	85.0	8.57
Low	84918	LRP11	LDL receptor related protein 11	239787919	2	1	1	1	500	53.3	6.47	1535293.875
Low	10915	TCERG1	transcription elongation regulator 1	21327715	1	1	1	1	1098	123.8	8.65	84520080
Low	23650	TRIM29	tripartite motif containing 29	17402909	2	1	1	1	588	65.8	7.15
Low	676	BRDT	bromodomain testis associated	338797757	1	1	1	1	951	108.2	9.0	21932094
Low	79074	C2orf49	chromosome 2 open reading frame 49	13129094	6	1	1	1	232	25.8	9.74	666424.4375
Low	2051	EPHB6	EPH receptor B6	194097332	1	1	1	1	1021	110.6	6.65	1264920
Low	57718	PPP4R4	protein phosphatase 4 regulatory subunit 4	17402886	2	1	1	1	873	99.4	7.8
Low	10438	C1D	C1D nuclear receptor corepressor	298231256	6	1	1	1	141	16.0	9.03	1323024.625
Low	92714	ARRDC1	arrestin domain containing 1	22748653	3	1	1	1	433	46.0	7.02
Low	56181	MTFR1L	mitochondrial fission regulator 1 like	153251766	3	1	1	1	292	31.9	6.1
Low	7163	TPD52	tumor protein D52	70608172	7	1	1	1	224	24.3	4.83	304349.28125
Low	58517	RBM25	RNA binding motif protein 25	55741709	1	1	1	1	843	100.1	6.32	211405.03125
Low	166614	DCLK2	doublecortin like kinase 2	306774095	1	1	1	1	783	85.3	8.53
Low	7453	WARS1	tryptophanyl-tRNA synthetase 1	47419916	3	1	1	1	471	53.1	6.23
Low	90025	UBE3D	ubiquitin protein ligase E3D	42734397	2	1	1	1	389	43.6	8.13	276998.6875
Low	56987	BBX	BBX high mobility group box domain containing	217035121	1	1	1	1	941	105.1	8.79	487002.8125
Low	29080	CCDC59	coiled-coil domain containing 59	156142178	4	1	1	1	241	28.7	9.88
Low	11254	SLC6A14	solute carrier family 6 member 14	6005715	2	1	1	1	642	72.1	8.19	437512.625
Low	80133	MROH9	maestro heat like repeat family member 9	254692913	2	1	1	1	861	98.3	7.06
Low	165904	XIRP1	xin actin binding repeat containing 1	40255272	1	1	1	1	1843	198.4	6.15	533638.125
Low	8892	EIF2B2	eukaryotic translation initiation factor 2B subunit beta	7657058	2	1	1	1	351	39.0	6.16	303858.5
Low	91179	SCARF2	scavenger receptor class F member 2	24586659	3	1	1	1	870	92.4	8.44	1788013.875
Low	25834	MGAT4C	MGAT4 family member C	166197698	1	1	1	1	478	56.0	8.16	1748535.75
Low	3914	LAMB3	laminin subunit beta 3	189083719	1	1	1	1	1172	129.5	7.21
Low	11141	IL1RAPL1	interleukin 1 receptor accessory protein like 1	7657232	1	1	1	1	696	79.9	6.23
Low	127254	ERICH3	glutamate rich 3	282721063	0	1	1	1	1530	168.4	4.88	657818496
Low	5686	PSMA5	proteasome 20S subunit alpha 5	23110942	3	1	1	1	241	26.4	4.79	539942.0625
Low	64900	LPIN3	lipin 3	74271888	1	1	1	1	851	93.6	5.52
Low	121006	FAM186A	family with sequence similarity 186 member A	224458301	1	1	1	1	2351	262.6	8.6
Low	374403	TBC1D10C	TBC1 domain family member 10C	38348348	2	1	1	1	446	49.7	8.76	3077578.75
Low	144568	A2ML1	alpha-2-macroglobulin like 1	74271845	1	1	1	1	1454	161.0	5.74
Low	91607	SLFN11	schlafen family member 11	157388965	1	1	1	1	901	102.8	7.77	3436314.25
Low	51393	TRPV2	transient receptor potential cation channel subfamily V member 2	20127551	1	1	1	1	764	85.9	5.83	850574.5
Low	448834	KPRP	keratinocyte proline rich protein	68563515	1	1	1	1	579	64.1	8.27	3179948.25
Low	4651	MYO10	myosin X	154354979	0	1	1	1	2058	237.2	6.21	1013045.375
Low	6907	TBL1X	transducin beta like 1 X-linked	213021186	1	1	1	1	577	62.5	6.55
Low	6660	SOX5	SRY-box transcription factor 5	23308713	1	1	1	1	763	84.0	6.6	980504.0625
Low	8801	SUCLG2	succinate-CoA ligase GDP-forming subunit beta	294862256	2	1	1	1	440	47.7	6.43	1432492.5
Low	55466	DNAJA4	DnaJ heat shock protein family (Hsp40) member A4	194328758	2	1	1	1	426	47.9	7.77	1121465.25
Low	23143	LRCH1	leucine rich repeats and calponin homology domain containing 1	256017174	2	1	1	1	763	84.6	5.68
Low	140689	CBLN4	cerebellin 4 precursor	18104944	3	1	1	1	201	21.8	8.73
Low	5660	PSAP	prosaposin	110224476	2	1	1	1	527	58.4	5.14	411390.53125
Low	8453	CUL2	cullin 2	311771639	1	1	1	2	764	89.4	7.11	4370323.5
Low	10471	PFDN6	prefoldin subunit 6	388240788	6	1	1	1	129	14.6	8.88	368297.90625
Low	10769	PLK2	polo like kinase 2	93004081	1	1	1	1	685	78.2	8.24	252233.328125
Low	9820	CUL7	cullin 7	41872646	1	1	1	1	1698	191.0	5.87	3831216
Low	254394	MCM9	minichromosome maintenance 9 homologous recombination repair factor	312284070	1	1	1	1	1143	127.2	7.74	19610070
Low	22949	PTGR1	prostaglandin reductase 1	226059159	2	1	1	1	329	35.8	8.29	970630.3125
Low	57419	SLC24A3	solute carrier family 24 member 3	31563526	3	1	1	1	644	71.9	5.35
Low	375757	SWI5	SWI5 homologous recombination repair protein	148664192	7	1	1	1	235	26.7	10.24
Low	27340	UTP20	UTP20 small subunit processome component	120587023	0	1	1	1	2785	318.2	7.39
Low	8989	TRPA1	transient receptor potential cation channel subfamily A member 1	116534990	1	1	1	1	1119	127.4	7.12
