# Supplementary material for: RACK1 governs a dual metabolic switch in lung adenocarcinoma through c-Src/G6PD and TRIM21/LDHA Axes
Source: Cell Death Dis. 2026 May 29;17(1):667. doi: 10.1038/s41419-026-08887-8 (PMC13424137; doi:10.1038/s41419-026-08887-8)
Supplement: Supplementary file 6 — Supplementary Tables S5 [file 41419_2026_8887_MOESM6_ESM.csv]

Gene_ID	Gene_symbol	Description	Protein FDR Confidence	Accession	Coverage (%)	Peptide Num	PSMs	Unique Peptide Num	AAs	MW [kDa]	calc. pI	Abundance
Q15149	PLEC	Plectin	High	Q15149	59	314	922	311	4684	531.5	5.96	4725776399.10156
P35579	MYH9	Myosin-9	High	P35579	62	170	1063	142	1960	226.4	5.6	9343744408.98438
P35580	MYH10	Myosin-10	High	P35580	51	118	386	93	1976	228.9	5.54	782495517.921875
P05787	KRT8	Keratin, type II cytoskeletal 8	High	P05787	82	58	1199	44	483	53.7	5.59	28535762157.4141
P05783	KRT18	Keratin, type I cytoskeletal 18	High	P05783	76	44	769	42	430	48.0	5.45	16532807789.8594
P04264	KRT1	Keratin, type II cytoskeletal 1	High	P04264	61	46	220	39	644	66.0	8.12	2277833425.17188
Q7Z406	MYH14	Myosin-14	High	Q7Z406	30	64	147	47	1995	227.7	5.6	117762995.734375
P08729	KRT7	Keratin, type II cytoskeletal 7	High	P08729	74	44	378	32	469	51.4	5.48	3773525459.98438
P35908	KRT2	Keratin, type II cytoskeletal 2 epidermal	High	P35908	66	40	184	28	639	65.4	8.0	862345361.40625
Q00610	CLTC	Clathrin heavy chain 1	High	Q00610	28	47	199	47	1675	191.5	5.69	800752197.773438
P35527	KRT9	Keratin, type I cytoskeletal 9	High	P35527	64	29	148	28	623	62.0	5.24	1474520550.10938
P08727	KRT19	Keratin, type I cytoskeletal 19	High	P08727	75	36	260	24	400	44.1	5.14	1326678367.70313
Q09666	AHNAK	Neuroblast differentiation-associated protein AHNAK	High	Q09666	22	63	74	62	5890	628.7	6.15	98435421.71875
P13645	KRT10	Keratin, type I cytoskeletal 10	High	P13645	49	33	173	28	584	58.8	5.21	1477992055.88281
O43795	MYO1B	Unconventional myosin-Ib	High	O43795	33	43	155	42	1136	131.9	9.38	1028078346.77344
Q9UM54	MYO6	Unconventional myosin-VI	High	Q9UM54	28	41	87	41	1294	149.6	8.53	227950224.40625
O00159	MYO1C	Unconventional myosin-Ic	High	O00159	32	41	133	40	1063	121.6	9.41	946239924.96875
Q00341	HDLBP	Vigilin	High	Q00341	34	43	94	43	1268	141.4	6.87	178201313.65625
P13647	KRT5	Keratin, type II cytoskeletal 5	High	P13647	50	40	202	21	590	62.3	7.74	316480878.34375
P15924	DSP	Desmoplakin	High	P15924	18	56	79	55	2871	331.6	6.81	84965927.640625
P02545	LMNA	Prelamin-A/C	High	P02545	50	30	58	29	664	74.1	7.02	203316147.5
P02538	KRT6A	Keratin, type II cytoskeletal 6A	High	P02538	47	33	209	4	564	60.0	8.0	72950758.3359375
P04259	KRT6B	Keratin, type II cytoskeletal 6B	High	P04259	42	31	216	2	564	60.0	8.0	11332387
P07951	TPM2	Tropomyosin beta chain	High	P07951	63	27	86	7	284	32.8	4.7	690492819.892578
P11142	HSPA8	Heat shock cognate 71 kDa protein	High	P11142	47	30	75	20	646	70.9	5.52	347647515.34375
P11413	G6PD	Glucose-6-phosphate 1-dehydrogenase	High	P11413	46	26	150	26	515	59.2	6.84	673323752.140625
P60709	ACTB	Actin, cytoplasmic 1	High	P60709	42	19	200	7	375	41.7	5.48	3635018985.59375
P67936	TPM4	Tropomyosin alpha-4 chain	High	P67936	68	26	82	10	248	28.5	4.69	75908802.5625
Q12965	MYO1E	Unconventional myosin-Ie	High	Q12965	23	28	63	24	1108	127.0	8.92	148087663.328125
P0DMV9	HSPA1B	Heat shock 70 kDa protein 1B	High	P0DMV9	48	26	45	22	641	70.0	5.66	65595561.671875
P09493	TPM1	Tropomyosin alpha-1 chain	High	P09493	54	25	86	7	284	32.7	4.74	47149150.625
O00443	PIK3C2A	Phosphatidylinositol 4-phosphate 3-kinase C2 domain-containing subunit alpha	High	O00443	19	31	46	31	1686	190.6	8.02	61107015.953125
Q9UPQ0	LIMCH1	LIM and calponin homology domains-containing protein 1	High	Q9UPQ0	28	28	50	28	1083	121.8	6.47	77267239.109375
P02533	KRT14	Keratin, type I cytoskeletal 14	High	P02533	60	30	141	9	472	51.5	5.16	122513126.875
Q16891	IMMT	MICOS complex subunit MIC60	High	Q16891	35	26	32	26	758	83.6	6.48	57355929.328125
P63010	AP2B1	AP-2 complex subunit beta	High	P63010	24	25	70	15	937	104.5	5.38	114488813.5
O95782	AP2A1	AP-2 complex subunit alpha-1	High	O95782	25	29	57	17	977	107.5	7.03	188068058
Q8WWI1	LMO7	LIM domain only protein 7	High	Q8WWI1	18	25	33	25	1683	192.6	8.09	61209612.734375
Q9Y4I1	MYO5A	Unconventional myosin-Va	High	Q9Y4I1	14	29	36	26	1855	215.3	8.48	63849864.671875
Q9P2E9	RRBP1	Ribosome-binding protein 1	High	Q9P2E9	35	27	32	27	1410	152.4	8.6	33038221.28125
P06753	TPM3	Tropomyosin alpha-3 chain	High	P06753	50	23	66	7	285	32.9	4.72	44922592.28125
Q13813	SPTAN1	Spectrin alpha chain, non-erythrocytic 1	High	Q13813	12	27	33	27	2472	284.4	5.35	30623764.53125
P08779	KRT16	Keratin, type I cytoskeletal 16	High	P08779	45	23	115	7	473	51.2	5.05	18778092.4375
P11021	HSPA5	Endoplasmic reticulum chaperone BiP	High	P11021	34	20	46	18	654	72.3	5.16	57296961.21875
P19338	NCL	Nucleolin	High	P19338	30	25	53	25	710	76.6	4.7	167735293.3125
P08670	VIM	Vimentin	High	P08670	52	24	81	19	466	53.6	5.12	62936733.28125
P0DP24	CALM2	Calmodulin-2	High	P0DP24	61	13	79	13	149	16.8	4.22	225470536.9375
P25705	ATP5F1A	ATP synthase subunit alpha, mitochondrial	High	P25705	36	21	59	21	553	59.7	9.13	136037115.75
P78527	PRKDC	DNA-dependent protein kinase catalytic subunit	High	P78527	8	30	39	30	4128	468.8	7.12	26431680.359375
P29401	TKT	Transketolase	High	P29401	28	19	51	19	623	67.8	7.66	117562575.828125
P20810	CAST	Calpastatin	High	P20810	24	17	31	17	708	76.5	5.07	40471159.96875
Q6WCQ1	MPRIP	Myosin phosphatase Rho-interacting protein	High	Q6WCQ1	22	21	27	21	1025	116.5	6.21	47971207.78125
P07355	ANXA2	Annexin A2	High	P07355	51	19	43	19	339	38.6	7.75	136570389.90625
P80723	BASP1	Brain acid soluble protein 1	High	P80723	60	12	15	12	227	22.7	4.63	36880023.46875
Q9Y6R7	FCGBP	IgGFc-binding protein	High	Q9Y6R7	8	23	39	23	5405	571.6	5.34	82438553.984375
Q14677	CLINT1	Clathrin interactor 1	High	Q14677	21	12	27	12	625	68.2	6.42	40700784.3125
P60660	MYL6	Myosin light polypeptide 6	High	P60660	64	11	145	9	151	16.9	4.65	936789851.601563
P52272	HNRNPM	Heterogeneous nuclear ribonucleoprotein M	High	P52272	28	22	38	22	730	77.5	8.7	64997673.890625
Q9Y608	LRRFIP2	Leucine-rich repeat flightless-interacting protein 2	High	Q9Y608	24	16	28	15	721	82.1	6.95	46195751.7734375
P62736	ACTA2	Actin, aortic smooth muscle	High	P62736	41	15	141	5	377	42.0	5.39	2581420.8515625
P07437	TUBB	Tubulin beta chain	High	P07437	37	14	72	2	444	49.6	4.89	166196638.515625
Q15233	NONO	Non-POU domain-containing octamer-binding protein	High	Q15233	36	18	64	16	471	54.2	8.95	146153920.265625
P00352	ALDH1A1	Aldehyde dehydrogenase 1A1	High	P00352	32	17	64	14	501	54.8	6.73	185405392.21875
O14950	MYL12B	Myosin regulatory light chain 12B	High	O14950	66	10	118	10	172	19.8	4.84	769791228.671875
P23246	SFPQ	Splicing factor, proline- and glutamine-rich	High	P23246	24	19	44	18	707	76.1	9.44	227476133.65625
P16403	H1-2	Histone H1.2	High	P16403	36	11	26	3	213	21.4	10.93	139010202.71875
P54652	HSPA2	Heat shock-related 70 kDa protein 2	High	P54652	23	16	34	7	639	70.0	5.74	12753652.03125
Q86YZ3	HRNR	Hornerin	High	Q86YZ3	15	12	20	12	2850	282.2	10.04	31704049.40625
O94973	AP2A2	AP-2 complex subunit alpha-2	High	O94973	24	24	37	12	939	103.9	6.96	17146715.75
Q13045	FLII	Protein flightless-1 homolog	High	Q13045	15	17	25	17	1269	144.7	6.05	30037309.21875
P07237	P4HB	Protein disulfide-isomerase	High	P07237	27	15	25	15	508	57.1	4.87	44099358.8125
P38646	HSPA9	Stress-70 protein, mitochondrial	High	P38646	28	17	36	16	679	73.6	6.16	83527059.859375
O60437	PPL	Periplakin	High	O60437	11	22	24	22	1756	204.6	5.6	12710836
Q13885	TUBB2A	Tubulin beta-2A chain	High	Q13885	32	12	67	2	445	49.9	4.89	13715925.5625
Q9Y2W1	THRAP3	Thyroid hormone receptor-associated protein 3	High	Q9Y2W1	16	16	25	16	955	108.6	10.15	38874501.28125
P68371	TUBB4B	Tubulin beta-4B chain	High	P68371	30	11	64	1	445	49.8	4.89	8112339.375
Q92614	MYO18A	Unconventional myosin-XVIIIa	High	Q92614	9	16	18	15	2054	233.0	6.3	15096355.7460938
P19013	KRT4	Keratin, type II cytoskeletal 4	High	P19013	32	18	85	13	520	56.1	6.61	19142332.3125
P31327	CPS1	Carbamoyl-phosphate synthase [ammonia], mitochondrial	High	P31327	12	19	29	18	1500	164.8	6.74	64212000.421875
O75955	FLOT1	Flotillin-1	High	O75955	35	14	28	14	427	47.3	7.49	53881452.546875
Q13492	PICALM	Phosphatidylinositol-binding clathrin assembly protein	High	Q13492	22	13	19	13	652	70.7	7.9	57016630.28125
Q92499	DDX1	ATP-dependent RNA helicase DDX1	High	Q92499	24	18	28	18	740	82.4	7.23	109461615.578125
P83111	LACTB	Serine beta-lactamase-like protein LACTB, mitochondrial	High	P83111	21	15	34	15	547	60.7	8.53	63217758.953125
P21333	FLNA	Filamin-A	High	P21333	8	18	23	15	2647	280.6	6.06	19333731.6953125
P46821	MAP1B	Microtubule-associated protein 1B	High	P46821	7	14	16	13	2468	270.5	4.81	11404943.609375
P12956	XRCC6	X-ray repair cross-complementing protein 6	High	P12956	23	13	19	13	609	69.8	6.64	22579847.6875
P14649	MYL6B	Myosin light chain 6B	High	P14649	45	10	47	8	208	22.8	5.73	31463265.4375
Q04695	KRT17	Keratin, type I cytoskeletal 17	High	Q04695	35	18	110	5	432	48.1	5.02	4723354.640625
Q6ZRV2	FAM83H	Protein FAM83H	High	Q6ZRV2	14	12	15	12	1179	127.0	6.98	8866360.03125
Q10567	AP1B1	AP-1 complex subunit beta-1	High	Q10567	11	12	45	2	949	104.5	5.06	929727.3125
Q01082	SPTBN1	Spectrin beta chain, non-erythrocytic 1	High	Q01082	10	22	23	20	2364	274.4	5.57	90487756.53125
Q9NQX4	MYO5C	Unconventional myosin-Vc	High	Q9NQX4	10	16	18	13	1742	202.7	7.71	4875590.40625
P04350	TUBB4A	Tubulin beta-4A chain	High	P04350	25	9	59	1	444	49.6	4.88	3134740.3125
Q13428	TCOF1	Treacle protein	High	Q13428	9	12	13	12	1488	152.0	9.04	5263994.53125
O00291	HIP1	Huntingtin-interacting protein 1	High	O00291	16	18	26	17	1037	116.1	5.3	68171073.71875
O94832	MYO1D	Unconventional myosin-Id	High	O94832	16	18	29	18	1006	116.1	9.39	36330526.96875
Q5XKE5	KRT79	Keratin, type II cytoskeletal 79	High	Q5XKE5	18	13	101	1	535	57.8	7.2
P14625	HSP90B1	Endoplasmin	High	P14625	16	16	25	14	803	92.4	4.84	31086784.90625
P10412	H1-4	Histone H1.4	High	P10412	26	9	24	1	219	21.9	11.03	8901860
Q9P0K7	RAI14	Ankycorbin	High	Q9P0K7	16	16	25	16	980	110.0	6.21	31633399.484375
P16402	H1-3	Histone H1.3	High	P16402	25	9	23	1	221	22.3	11.02	4181132.5
Q92841	DDX17	Probable ATP-dependent RNA helicase DDX17	High	Q92841	18	12	25	8	729	80.2	8.27	29235488.46875
P02768	ALB	Albumin	High	P02768	16	13	30	13	609	69.3	6.28	122030585.875
P06576	ATP5F1B	ATP synthase subunit beta, mitochondrial	High	P06576	24	10	28	10	529	56.5	5.4	49388711.65625
P14618	PKM	Pyruvate kinase PKM	High	P14618	31	16	36	15	531	57.9	7.84	117185106.625
Q9Y3I0	RTCB	RNA-splicing ligase RtcB homolog	High	Q9Y3I0	26	14	42	14	505	55.2	7.23	55322504.5
Q00839	HNRNPU	Heterogeneous nuclear ribonucleoprotein U	High	Q00839	20	16	34	16	825	90.5	6.0	119773979.84375
Q9BZF9	UACA	Uveal autoantigen with coiled-coil domains and ankyrin repeats	High	Q9BZF9	11	17	23	17	1416	162.4	7.03	18640891.59375
P13010	XRCC5	X-ray repair cross-complementing protein 5	High	P13010	15	12	22	12	732	82.7	5.81	14788754.375
Q14764	MVP	Major vault protein	High	Q14764	19	16	23	16	893	99.3	5.48	49191171.78125
Q7Z417	NUFIP2	FMR1-interacting protein NUFIP2	High	Q7Z417	16	10	13	10	695	76.1	8.7	17442364.625
P14923	JUP	Junction plakoglobin	High	P14923	18	13	26	12	745	81.7	6.14	31639222.6875
P27816	MAP4	Microtubule-associated protein 4	High	P27816	12	12	20	12	1152	120.9	5.43	17125787.328125
Q13509	TUBB3	Tubulin beta-3 chain	High	Q13509	24	11	57	4	450	50.4	4.93	5356622.828125
P10809	HSPD1	60 kDa heat shock protein, mitochondrial	High	P10809	16	13	18	13	573	61.0	5.87	58123799.15625
O95425	SVIL	Supervillin	High	O95425	6	10	10	10	2214	247.6	6.98	7181687
P63104	YWHAZ	14-3-3 protein zeta/delta	High	P63104	52	13	26	7	245	27.7	4.79	94581928.5
Q8NC51	SERBP1	Plasminogen activator inhibitor 1 RNA-binding protein	High	Q8NC51	27	12	21	12	408	44.9	8.65	40528620.765625
Q71U36	TUBA1A	Tubulin alpha-1A chain	High	Q71U36	24	10	24	3	451	50.1	5.06	141309850.027344
P49411	TUFM	Elongation factor Tu, mitochondrial	High	P49411	25	12	21	12	455	49.8	7.61	38630025.15625
O75369	FLNB	Filamin-B	High	O75369	7	17	20	14	2602	278.0	5.73	18646081.375
P16070	CD44	CD44 antigen	High	P16070	11	9	13	9	742	81.5	5.33	17951593.046875
P68366	TUBA4A	Tubulin alpha-4A chain	High	P68366	21	9	23	2	448	49.9	5.06	14201969.5
P51114	FXR1	RNA-binding protein FXR1	High	P51114	19	13	17	10	621	69.7	6.15	45202478.953125
P06733	ENO1	Alpha-enolase	High	P06733	26	10	17	9	434	47.1	7.39	60934667.6875
O00571	DDX3X	ATP-dependent RNA helicase DDX3X	High	O00571	16	11	21	3	662	73.2	7.18	25812852.15625
P29692	EEF1D	Elongation factor 1-delta	High	P29692	36	9	17	8	281	31.1	5.01	31471042.25
P09622	DLD	Dihydrolipoyl dehydrogenase, mitochondrial	High	P09622	18	12	19	12	509	54.1	7.85	21458518.34375
P13637	ATP1A3	Sodium/potassium-transporting ATPase subunit alpha-3	High	P13637	12	13	22	5	1013	111.7	5.38	41198926.6875
P05023	ATP1A1	Sodium/potassium-transporting ATPase subunit alpha-1	High	P05023	11	11	20	4	1023	112.8	5.49	5330447.03125
P37802	TAGLN2	Transgelin-2	High	P37802	46	9	18	8	199	22.4	8.25	56484686.96875
Q9UHB6	LIMA1	LIM domain and actin-binding protein 1	High	Q9UHB6	17	12	16	12	759	85.2	6.84	10342985
Q96CW1	AP2M1	AP-2 complex subunit mu	High	Q96CW1	26	14	31	14	435	49.6	9.54	167509515.796875
Q16555	DPYSL2	Dihydropyrimidinase-related protein 2	High	Q16555	16	8	19	7	572	62.3	6.38	27551515.5
P19012	KRT15	Keratin, type I cytoskeletal 15	High	P19012	16	10	102	2	456	49.2	4.77	144257599
Q6KB66	KRT80	Keratin, type II cytoskeletal 80	High	Q6KB66	21	11	27	10	452	50.5	5.67	13229478.6875
P08238	HSP90AB1	Heat shock protein HSP 90-beta	High	P08238	14	11	14	5	724	83.2	5.03	13364200.59375
P62937	PPIA	Peptidyl-prolyl cis-trans isomerase A	High	P62937	58	9	14	8	165	18.0	7.81	49771399.84375
Q01844	EWSR1	RNA-binding protein EWS	High	Q01844	13	6	12	5	656	68.4	9.33	31415680.96875
P62269	RPS18	40S ribosomal protein S18	High	P62269	45	9	44	9	152	17.7	10.99	60826853.375
Q32MZ4	LRRFIP1	Leucine-rich repeat flightless-interacting protein 1	High	Q32MZ4	11	8	9	7	808	89.2	4.65	5797740.5859375
P04075	ALDOA	Fructose-bisphosphate aldolase A	High	P04075	32	10	18	9	364	39.4	8.09	26540196.828125
P61247	RPS3A	40S ribosomal protein S3a	High	P61247	31	10	27	10	264	29.9	9.73	25896923.625
P02751	FN1	Fibronectin	High	P02751	7	13	15	13	2477	272.2	5.5	21666263.4609375
Q14247	CTTN	Src substrate cortactin	High	Q14247	19	11	12	11	550	61.5	5.4	19114354.21875
P40939	HADHA	Trifunctional enzyme subunit alpha, mitochondrial	High	P40939	13	11	13	11	763	82.9	9.04	20814990.09375
P23588	EIF4B	Eukaryotic translation initiation factor 4B	High	P23588	16	8	8	8	611	69.1	5.73	4095332.109375
Q9NYL9	TMOD3	Tropomodulin-3	High	Q9NYL9	30	10	15	9	352	39.6	5.19	39612937
O15027	SEC16A	Protein transport protein Sec16A	High	O15027	6	12	19	12	2357	251.7	5.8	24504903.828125
P68104	EEF1A1	Elongation factor 1-alpha 1	High	P68104	26	11	25	11	462	50.1	9.01	72568301.515625
P62258	YWHAE	14-3-3 protein epsilon	High	P62258	43	11	30	8	255	29.2	4.74	16051289.921875
Q9NZI8	IGF2BP1	Insulin-like growth factor 2 mRNA-binding protein 1	High	Q9NZI8	16	8	13	6	577	63.4	9.2	11334674.46875
Q06830	PRDX1	Peroxiredoxin-1	High	Q06830	53	11	32	8	199	22.1	8.13	113160057.46875
P04406	GAPDH	Glyceraldehyde-3-phosphate dehydrogenase	High	P04406	26	11	36	11	335	36.0	8.46	240155115.59375
P42704	LRPPRC	Leucine-rich PPR motif-containing protein, mitochondrial	High	P42704	7	10	12	10	1394	157.8	6.13	10005796.125
P30838	ALDH3A1	Aldehyde dehydrogenase, dimeric NADP-preferring	High	P30838	18	9	27	9	453	50.4	6.54	41552173.75
Q06787	FMR1	Fragile X messenger ribonucleoprotein 1	High	Q06787	17	11	12	8	632	71.1	7.42	6312800.875
Q5SW79	CEP170	Centrosomal protein of 170 kDa	High	Q5SW79	7	9	14	9	1584	175.2	7.11	9362148.34375
P26373	RPL13	60S ribosomal protein L13	High	P26373	39	11	24	11	211	24.2	11.65	54466402.125
O43707	ACTN4	Alpha-actinin-4	High	O43707	10	9	17	5	911	104.8	5.44	20754543.875
P62263	RPS14	40S ribosomal protein S14	High	P62263	32	5	6	5	151	16.3	10.05	41382010.625
Q8IVF2	AHNAK2	Protein AHNAK2	High	Q8IVF2	6	15	15	14	5795	616.2	5.36	6203046.2890625
Q7Z794	KRT77	Keratin, type II cytoskeletal 1b	High	Q7Z794	16	11	65	5	578	61.9	5.99	7167759.109375
P50993	ATP1A2	Sodium/potassium-transporting ATPase subunit alpha-2	High	P50993	11	11	16	5	1020	112.2	5.66	3865572.375
P35637	FUS	RNA-binding protein FUS	High	P35637	16	7	14	6	526	53.4	9.36	31785209.28125
P62701	RPS4X	40S ribosomal protein S4, X isoform	High	P62701	36	13	22	13	263	29.6	10.15	103434462.0625
P27348	YWHAQ	14-3-3 protein theta	High	P27348	39	9	12	4	245	27.7	4.78	13192973.875
Q14254	FLOT2	Flotillin-2	High	Q14254	27	11	17	11	428	47.0	5.25	16381578.84375
Q16778	H2BC21	Histone H2B type 2-E	High	Q16778	52	7	24	1	126	13.9	10.32	149174399.09375
Q02878	RPL6	60S ribosomal protein L6	High	Q02878	29	9	29	9	288	32.7	10.58	41511270
Q8TEH3	DENND1A	DENN domain-containing protein 1A	High	Q8TEH3	10	10	10	10	1009	110.5	6.96	262876320.6875
O60218	AKR1B10	Aldo-keto reductase family 1 member B10	High	O60218	24	10	41	10	316	36.0	7.84	185710901.0625
P39019	RPS19	40S ribosomal protein S19	High	P39019	48	10	13	10	145	16.1	10.32	89219398.25
P61981	YWHAG	14-3-3 protein gamma	High	P61981	37	11	15	6	247	28.3	4.89	32558296.546875
P47756	CAPZB	F-actin-capping protein subunit beta	High	P47756	23	8	15	8	272	30.6	6.0	33138619.125
P35611	ADD1	Alpha-adducin	High	P35611	10	7	13	5	737	80.9	5.83	18903626
P22626	HNRNPA2B1	Heterogeneous nuclear ribonucleoproteins A2/B1	High	P22626	28	8	16	7	353	37.4	8.95	32258725.328125
P31946	YWHAB	14-3-3 protein beta/alpha	High	P31946	48	11	13	4	246	28.1	4.83	2350716.578125
P05388	RPLP0	60S acidic ribosomal protein P0	High	P05388	35	11	23	11	317	34.3	5.97	45892495.625
P36578	RPL4	60S ribosomal protein L4	High	P36578	27	14	19	14	427	47.7	11.06	43633577.0625
O60701	UGDH	UDP-glucose 6-dehydrogenase	High	O60701	19	8	13	8	494	55.0	7.12	22801601.0625
Q5QNW6	H2BC18	Histone H2B type 2-F	High	Q5QNW6	52	7	24	1	126	13.9	10.32	485645.15625
P23396	RPS3	40S ribosomal protein S3	High	P23396	38	10	20	10	243	26.7	9.66	64852557.4375
P62249	RPS16	40S ribosomal protein S16	High	P62249	53	10	17	10	146	16.4	10.21	48208699.625
Q04828	AKR1C1	Aldo-keto reductase family 1 member C1	High	Q04828	34	11	23	1	323	36.8	7.88	147187134.25
P17844	DDX5	Probable ATP-dependent RNA helicase DDX5	High	P17844	15	10	25	6	614	69.1	8.92	10505650.359375
P35900	KRT20	Keratin, type I cytoskeletal 20	High	P35900	19	9	10	7	424	48.5	5.69	10749793
P98082	DAB2	Disabled homolog 2	High	P98082	11	8	14	8	770	82.4	5.53	15566749.71875
P52209	PGD	6-phosphogluconate dehydrogenase, decarboxylating	High	P52209	17	9	17	9	483	53.1	7.23	24993520.375
Q9BVG8	KIFC3	Kinesin-like protein KIFC3	High	Q9BVG8	12	9	14	9	833	92.7	7.69	9282124.28125
O15523	DDX3Y	ATP-dependent RNA helicase DDX3Y	High	O15523	13	9	19	1	660	73.1	7.55	883246.9375
P04792	HSPB1	Heat shock protein beta-1	High	P04792	29	8	17	8	205	22.8	6.4	37346203.265625
P23284	PPIB	Peptidyl-prolyl cis-trans isomerase B	High	P23284	38	10	16	10	216	23.7	9.41	23877703.46875
P62424	RPL7A	60S ribosomal protein L7a	High	P62424	37	10	18	10	266	30.0	10.61	50303468.5625
P50990	CCT8	T-complex protein 1 subunit theta	High	P50990	14	7	11	7	548	59.6	5.6	8120941.96875
E9PAV3	NACA	Nascent polypeptide-associated complex subunit alpha, muscle-specific form	High	E9PAV3	2	3	8	3	2078	205.3	9.58	12621149.75
Q12797	ASPH	Aspartyl/asparaginyl beta-hydroxylase	High	Q12797	11	8	9	8	758	85.8	5.01	11903818
P21796	VDAC1	Voltage-dependent anion-selective channel protein 1	High	P21796	43	10	18	9	283	30.8	8.54	34333163.6875
P00338	LDHA	L-lactate dehydrogenase A chain	High	P00338	22	9	14	7	332	36.7	8.27	62279489.0625
P50914	RPL14	60S ribosomal protein L14	High	P50914	33	9	17	9	215	23.4	10.93	65615311.859375
Q8IZ83	ALDH16A1	Aldehyde dehydrogenase family 16 member A1	High	Q8IZ83	7	5	8	5	802	85.1	6.79	6519214.921875
P60842	EIF4A1	Eukaryotic initiation factor 4A-I	High	P60842	23	9	21	9	406	46.1	5.48	21092886.625
P51116	FXR2	RNA-binding protein FXR2	High	P51116	14	8	8	4	673	74.2	6.23	1327119.03125
Q8ND56	LSM14A	Protein LSM14 homolog A	High	Q8ND56	21	9	16	9	463	50.5	9.52	45519603.96875
P60866	RPS20	40S ribosomal protein S20	High	P60866	37	5	14	5	119	13.4	9.94	26800144.75
P31943	HNRNPH1	Heterogeneous nuclear ribonucleoprotein H	High	P31943	13	5	17	1	449	49.2	6.3	381618
P60174	TPI1	Triosephosphate isomerase	High	P60174	35	7	8	7	249	26.7	6.9	50035459.34375
P04083	ANXA1	Annexin A1	High	P04083	26	8	15	8	346	38.7	7.02	23690437.8125
P09936	UCHL1	Ubiquitin carboxyl-terminal hydrolase isozyme L1	High	P09936	39	9	13	9	223	24.8	5.48	17604595.71875
P42166	TMPO	Lamina-associated polypeptide 2, isoform alpha	High	P42166	17	9	16	9	694	75.4	7.66	16520808.3125
O60664	PLIN3	Perilipin-3	High	O60664	19	7	10	7	434	47.0	5.44	10389477.625
P07196	NEFL	Neurofilament light polypeptide	High	P07196	15	10	15	8	543	61.5	4.65	9729590.53125
P62750	RPL23A	60S ribosomal protein L23a	High	P62750	28	6	14	6	156	17.7	10.45	14751649.71875
Q96N67	DOCK7	Dedicator of cytokinesis protein 7	High	Q96N67	4	9	9	9	2140	242.4	6.8	4449988.78125
P07900	HSP90AA1	Heat shock protein HSP 90-alpha	High	P07900	13	9	13	5	732	84.6	5.02	8216809.875
Q9BUJ2	HNRNPUL1	Heterogeneous nuclear ribonucleoprotein U-like protein 1	High	Q9BUJ2	12	10	10	10	856	95.7	6.92	8536081.53125
Q9NYF8	BCLAF1	Bcl-2-associated transcription factor 1	High	Q9NYF8	12	11	13	11	920	106.1	9.98	28016075.890625
P26641	EEF1G	Elongation factor 1-gamma	High	P26641	16	9	15	9	437	50.1	6.67	25426332.65625
P05387	RPLP2	60S acidic ribosomal protein P2	High	P05387	60	5	8	5	115	11.7	4.54	47021678.03125
Q562R1	ACTBL2	Beta-actin-like protein 2	High	Q562R1	17	9	100	1	376	42.0	5.59	5167151.25
Q9UQ35	SRRM2	Serine/arginine repetitive matrix protein 2	High	Q9UQ35	4	8	10	8	2752	299.4	12.06	7373801.21875
P18124	RPL7	60S ribosomal protein L7	High	P18124	34	8	26	8	248	29.2	10.65	37830616.203125
P06748	NPM1	Nucleophosmin	High	P06748	28	9	18	9	294	32.6	4.78	114423679.75
P05556	ITGB1	Integrin beta-1	High	P05556	11	10	13	10	798	88.4	5.39	27168625.21875
P62328	TMSB4X	Thymosin beta-4	High	P62328	80	6	7	5	44	5.1	5.06	11786721.375
P00390	GSR	Glutathione reductase, mitochondrial	High	P00390	15	8	13	8	522	56.2	8.5	44572614.8125
Q8IVT2	MISP	Mitotic interactor and substrate of PLK1	High	Q8IVT2	15	11	12	11	679	75.3	6.83	11368519.0625
Q16352	INA	Alpha-internexin	High	Q16352	19	11	15	9	499	55.4	5.4	17689416.5625
Q9C0C2	TNKS1BP1	182 kDa tankyrase-1-binding protein	High	Q9C0C2	5	7	8	7	1729	181.7	4.86	38127127.8125
Q7Z2W4	ZC3HAV1	Zinc finger CCCH-type antiviral protein 1	High	Q7Z2W4	7	5	6	5	902	101.4	8.4	4315036.125
P37837	TALDO1	Transaldolase	High	P37837	18	7	13	7	337	37.5	6.81	20939140.296875
P55795	HNRNPH2	Heterogeneous nuclear ribonucleoprotein H2	High	P55795	16	6	18	2	449	49.2	6.3	12912078.171875
O14745	NHERF1	Na(+)/H(+) exchange regulatory cofactor NHE-RF1	High	O14745	18	4	5	4	358	38.8	5.77	6490706.3125
P78386	KRT85	Keratin, type II cuticular Hb5	High	P78386	7	5	55	2	507	55.8	6.55	322470908.28125
P46781	RPS9	40S ribosomal protein S9	High	P46781	46	11	19	11	194	22.6	10.65	51224287.1875
Q9Y6N5	SQOR	Sulfide:quinone oxidoreductase, mitochondrial	High	Q9Y6N5	12	6	10	6	450	49.9	9.11	13656184.96875
Q12931	TRAP1	Heat shock protein 75 kDa, mitochondrial	High	Q12931	6	3	4	3	704	80.1	8.21	7227092.5
P31948	STIP1	Stress-induced-phosphoprotein 1	High	P31948	15	12	20	12	543	62.6	6.8	15262665.9375
P35612	ADD2	Beta-adducin	High	P35612	12	8	11	6	726	80.8	5.92	7003239.59375
P52895	AKR1C2	Aldo-keto reductase family 1 member C2	High	P52895	28	9	16	1	323	36.7	7.49	11581717
P00558	PGK1	Phosphoglycerate kinase 1	High	P00558	20	10	15	10	417	44.6	8.1	13110241.40625
Q86UP2	KTN1	Kinectin	High	Q86UP2	5	7	7	7	1357	156.2	5.64	2484526.28125
P09651	HNRNPA1	Heterogeneous nuclear ribonucleoprotein A1	High	P09651	20	8	16	4	372	38.7	9.13	12880305.09375
P19474	TRIM21	E3 ubiquitin-protein ligase TRIM21	High	P19474	18	9	19	9	475	54.1	6.38	19464174.28125
P16615	ATP2A2	Sarcoplasmic/endoplasmic reticulum calcium ATPase 2	High	P16615	7	6	10	6	1042	114.7	5.34	5413324.625
O43790	KRT86	Keratin, type II cuticular Hb6	High	O43790	16	8	36	5	486	53.5	5.66	7220215.921875
Q9Y5S2	CDC42BPB	Serine/threonine-protein kinase MRCK beta	High	Q9Y5S2	5	8	10	7	1711	194.2	6.37	4651879.625
Q9NX63	CHCHD3	MICOS complex subunit MIC19	High	Q9NX63	24	5	6	5	227	26.1	8.28	22637603.1875
P61254	RPL26	60S ribosomal protein L26	High	P61254	26	7	13	7	145	17.2	10.55	19664036.25
P15531	NME1	Nucleoside diphosphate kinase A	High	P15531	39	5	21	5	152	17.1	6.19	10085419.671875
Q9UJS0	SLC25A13	Electrogenic aspartate/glutamate antiporter SLC25A13, mitochondrial	High	Q9UJS0	15	10	11	7	675	74.1	8.62	8642479.84375
Q99497	PARK7	Parkinson disease protein 7	High	Q99497	39	7	13	7	189	19.9	6.79	15253492.375
P04843	RPN1	Dolichyl-diphosphooligosaccharide--protein glycosyltransferase subunit 1	High	P04843	13	7	8	7	607	68.5	6.38	6160551.21875
P40926	MDH2	Malate dehydrogenase, mitochondrial	High	P40926	20	6	11	6	338	35.5	8.68	13026960.03125
O00160	MYO1F	Unconventional myosin-If	High	O00160	6	7	13	2	1098	124.8	9.11	8172655
Q05682	CALD1	Caldesmon	High	Q05682	9	6	6	6	793	93.2	5.66	6182081.28125
P41091	EIF2S3	Eukaryotic translation initiation factor 2 subunit 3	High	P41091	12	6	9	6	472	51.1	8.4	14022208.1875
Q14CN4	KRT72	Keratin, type II cytoskeletal 72	High	Q14CN4	10	7	55	1	511	55.8	6.89	610550.6484375
P16152	CBR1	Carbonyl reductase [NADPH] 1	High	P16152	20	5	6	5	277	30.4	8.32	6985171.9375
P62805	H4C1	Histone H4	High	P62805	51	5	34	5	103	11.4	11.36	194383316.34375
P61978	HNRNPK	Heterogeneous nuclear ribonucleoprotein K	High	P61978	21	8	12	8	463	50.9	5.54	15616971.03125
Q15293	RCN1	Reticulocalbin-1	High	Q15293	17	7	10	7	331	38.9	5.0	33846665
P62851	RPS25	40S ribosomal protein S25	High	P62851	36	6	16	6	125	13.7	10.11	45851033.625
P53396	ACLY	ATP-citrate synthase	High	P53396	7	8	13	8	1101	120.8	7.33	8031693.625
Q96PK6	RBM14	RNA-binding protein 14	High	Q96PK6	10	7	8	7	669	69.4	9.67	7606977.125
Q8N1N4	KRT78	Keratin, type II cytoskeletal 78	High	Q8N1N4	15	8	37	6	520	56.8	6.02	5687353.3125
P07195	LDHB	L-lactate dehydrogenase B chain	High	P07195	17	6	11	4	334	36.6	6.05	11637320.6484375
P12814	ACTN1	Alpha-actinin-1	High	P12814	6	5	12	1	892	103.0	5.41	213089.703125
P39023	RPL3	60S ribosomal protein L3	High	P39023	23	11	18	11	403	46.1	10.18	68225222.25
Q9UEY8	ADD3	Gamma-adducin	High	Q9UEY8	10	7	10	6	706	79.1	6.32	10021683.59375
P52597	HNRNPF	Heterogeneous nuclear ribonucleoprotein F	High	P52597	12	4	19	3	415	45.6	5.58	7711661.34375
Q07955	SRSF1	Serine/arginine-rich splicing factor 1	High	Q07955	33	9	10	9	248	27.7	10.36	20111444.1875
P36957	DLST	Dihydrolipoyllysine-residue succinyltransferase component of 2-oxoglutarate dehydrogenase complex, mitochondrial	High	P36957	16	6	9	6	453	48.7	8.95	6600011.34375
Q9UQM7	CAMK2A	Calcium/calmodulin-dependent protein kinase type II subunit alpha	High	Q9UQM7	14	5	6	3	478	54.1	7.08	6964893.125
P05091	ALDH2	Aldehyde dehydrogenase, mitochondrial	High	P05091	10	7	19	4	517	56.3	7.05	7536268.3125
O00299	CLIC1	Chloride intracellular channel protein 1	High	O00299	20	4	5	4	241	26.9	5.17	5588373.0625
P05141	SLC25A5	ADP/ATP translocase 2	High	P05141	19	7	23	2	298	32.8	9.69	56418537
P31942	HNRNPH3	Heterogeneous nuclear ribonucleoprotein H3	High	P31942	14	4	7	4	346	36.9	6.87	6906708.0625
P11498	PC	Pyruvate carboxylase, mitochondrial	High	P11498	6	8	9	8	1178	129.6	6.84	6758356.4375
Q08211	DHX9	ATP-dependent RNA helicase A	High	Q08211	5	7	11	7	1270	140.9	6.84	8598212.25
P55327	TPD52	Tumor protein D52	High	P55327	30	4	4	4	224	24.3	4.83	4506172.46875
Q12860	CNTN1	Contactin-1	High	Q12860	9	7	7	7	1018	113.2	5.9	10672060.5625
Q8NCA5	FAM98A	Protein FAM98A	High	Q8NCA5	12	4	6	4	518	55.2	8.95	3244664.046875
P30050	RPL12	60S ribosomal protein L12	High	P30050	25	3	7	3	165	17.8	9.42	30844091.25
P38159	RBMX	RNA-binding motif protein, X chromosome	High	P38159	18	8	9	8	391	42.3	10.05	13571634.8125
P41250	GARS1	Glycine--tRNA ligase	High	P41250	6	5	8	5	739	83.1	7.03	9330499.25
Q07065	CKAP4	Cytoskeleton-associated protein 4	High	Q07065	15	9	10	9	602	66.0	5.92	5755464.96875
P10599	TXN	Thioredoxin	High	P10599	36	4	9	4	105	11.7	4.92	83243048.75
Q14204	DYNC1H1	Cytoplasmic dynein 1 heavy chain 1	High	Q14204	2	12	12	12	4646	532.1	6.4	35261402.6171875
P07197	NEFM	Neurofilament medium polypeptide	High	P07197	9	8	11	6	916	102.4	4.91	3312721.53125
P11586	MTHFD1	C-1-tetrahydrofolate synthase, cytoplasmic	High	P11586	9	8	11	8	935	101.5	7.3	6098296.21875
O60716	CTNND1	Catenin delta-1	High	O60716	11	8	9	8	968	108.1	6.23	4603799.703125
Q92945	KHSRP	Far upstream element-binding protein 2	High	Q92945	11	6	8	5	711	73.1	7.3	7965834.40625
Q96AE4	FUBP1	Far upstream element-binding protein 1	High	Q96AE4	7	4	6	3	644	67.5	7.61	5489187.875
P22695	UQCRC2	Cytochrome b-c1 complex subunit 2, mitochondrial	High	P22695	12	5	5	5	453	48.4	8.63	7310989.1875
P62987	UBA52	Ubiquitin-60S ribosomal protein L40	High	P62987	40	8	32	8	128	14.7	9.83	112196947.5625
P21589	NT5E	5'-nucleotidase	High	P21589	10	6	8	6	574	63.3	7.03	8196652.1875
Q14444	CAPRIN1	Caprin-1	High	Q14444	11	8	11	8	709	78.3	5.25	7183432.890625
P27105	STOM	Stomatin	High	P27105	23	6	9	6	288	31.7	7.88	14533357.515625
P20020	ATP2B1	Plasma membrane calcium-transporting ATPase 1	High	P20020	6	8	11	3	1220	134.6	5.91	4597856.65625
Q05193	DNM1	Dynamin-1	High	Q05193	9	9	10	6	864	97.3	7.17	8600374.390625
P18621	RPL17	60S ribosomal protein L17	High	P18621	23	4	9	4	184	21.4	10.17	22474945.5625
Q13011	ECH1	Delta(3,5)-Delta(2,4)-dienoyl-CoA isomerase, mitochondrial	High	Q13011	17	5	5	5	328	35.8	8.0	8628246.625
P07910	HNRNPC	Heterogeneous nuclear ribonucleoproteins C1/C2	High	P07910	18	6	9	6	306	33.7	5.08	18855416.03125
P53621	COPA	Coatomer subunit alpha	High	P53621	7	8	9	8	1224	138.3	7.66	5642358.5
P21980	TGM2	Protein-glutamine gamma-glutamyltransferase 2	High	P21980	13	9	12	9	687	77.3	5.22	7040211.375
P02686	MBP	Myelin basic protein	High	P02686	16	5	18	5	304	33.1	9.79	116422129.96875
Q12792	TWF1	Twinfilin-1	High	Q12792	14	4	4	4	350	40.3	6.96	2183629.375
Q9UJV9	DDX41	Probable ATP-dependent RNA helicase DDX41	High	Q9UJV9	10	7	9	7	622	69.8	6.84	5808512.59375
P00367	GLUD1	Glutamate dehydrogenase 1, mitochondrial	High	P00367	9	4	5	4	558	61.4	7.8	6774902
P55084	HADHB	Trifunctional enzyme subunit beta, mitochondrial	High	P55084	13	7	13	7	474	51.3	9.41	19914732.4375
P10909	CLU	Clusterin	High	P10909	9	4	4	4	449	52.5	6.27	4099311.8125
Q14914	PTGR1	Prostaglandin reductase 1	High	Q14914	16	7	7	7	329	35.8	8.29	11455440.875
P24534	EEF1B2	Elongation factor 1-beta	High	P24534	13	4	6	3	225	24.7	4.67	7750070.4375
Q99959	PKP2	Plakophilin-2	High	Q99959	6	6	6	6	881	97.4	9.33	9267550.59375
Q9Y230	RUVBL2	RuvB-like 2	High	Q9Y230	12	5	6	5	463	51.1	5.64	8150539.59375
P29966	MARCKS	Myristoylated alanine-rich C-kinase substrate	High	P29966	17	4	4	3	332	31.5	4.45	2835307.46875
Q9NVI7	ATAD3A	ATPase family AAA domain-containing protein 3A	High	Q9NVI7	12	9	13	9	634	71.3	8.98	5082079
P15121	AKR1B1	Aldo-keto reductase family 1 member B1	High	P15121	22	7	15	7	316	35.8	6.98	117924951.5
P20336	RAB3A	Ras-related protein Rab-3A	High	P20336	22	5	8	5	220	25.0	5.03	4513158.71875
O14639	ABLIM1	Actin-binding LIM protein 1	High	O14639	6	4	5	4	778	87.6	8.59	2770589.9375
P06744	GPI	Glucose-6-phosphate isomerase	High	P06744	10	6	7	5	558	63.1	8.32	6783549.375
P13797	PLS3	Plastin-3	High	P13797	10	6	7	4	630	70.8	5.6	3911555.640625
P05198	EIF2S1	Eukaryotic translation initiation factor 2 subunit 1	High	P05198	18	5	9	5	315	36.1	5.08	10443029.5625
P60201	PLP1	Myelin proteolipid protein	High	P60201	18	5	7	5	277	30.1	8.35	39686714
O75746	SLC25A12	Electrogenic aspartate/glutamate antiporter SLC25A12, mitochondrial	High	O75746	8	6	8	3	678	74.7	8.38	2749198
P34932	HSPA4	Heat shock 70 kDa protein 4	High	P34932	7	5	5	5	840	94.3	5.19	3695735.5625
P81605	DCD	Dermcidin	High	P81605	30	4	5	4	110	11.3	6.54	26100592.625
Q8WWM7	ATXN2L	Ataxin-2-like protein	High	Q8WWM7	7	8	11	8	1075	113.3	8.59	8976550.046875
O95831	AIFM1	Apoptosis-inducing factor 1, mitochondrial	High	O95831	10	6	8	6	613	66.9	8.95	9169876.59375
P13639	EEF2	Elongation factor 2	High	P13639	7	7	10	7	858	95.3	6.83	13516981.375
Q14847	LASP1	LIM and SH3 domain protein 1	High	Q14847	27	7	9	7	261	29.7	7.05	13542606.296875
P50402	EMD	Emerin	High	P50402	28	6	8	6	254	29.0	5.5	11214800.46875
P59998	ARPC4	Actin-related protein 2/3 complex subunit 4	High	P59998	38	6	12	6	168	19.7	8.43	17096820.5
P23528	CFL1	Cofilin-1	High	P23528	45	9	13	7	166	18.5	8.09	43153590.1875
Q92804	TAF15	TATA-binding protein-associated factor 2N	High	Q92804	14	4	7	3	592	61.8	8.02	2263706.03125
P09874	PARP1	Poly [ADP-ribose] polymerase 1	High	P09874	10	9	9	9	1014	113.0	8.88	21309818.453125
O15144	ARPC2	Actin-related protein 2/3 complex subunit 2	High	O15144	15	5	9	5	300	34.3	7.36	12465315.21875
Q15365	PCBP1	Poly(rC)-binding protein 1	High	Q15365	14	5	7	4	356	37.5	7.09	11201435.25
Q6NZI2	CAVIN1	Caveolae-associated protein 1	High	Q6NZI2	14	5	7	5	390	43.5	5.6	7872805.4375
Q04917	YWHAH	14-3-3 protein eta	High	Q04917	25	7	9	2	246	28.2	4.84
P30101	PDIA3	Protein disulfide-isomerase A3	High	P30101	11	6	8	6	505	56.7	6.35	5621771.96875
P08758	ANXA5	Annexin A5	High	P08758	16	6	10	6	320	35.9	5.05	9948036.59375
P61604	HSPE1	10 kDa heat shock protein, mitochondrial	High	P61604	35	5	9	5	102	10.9	8.92	33089089
P50213	IDH3A	Isocitrate dehydrogenase [NAD] subunit alpha, mitochondrial	High	P50213	11	4	4	4	366	39.6	6.92	5000726.3125
Q16777	H2AC20	Histone H2A type 2-C	High	Q16777	26	5	21	1	129	14.0	10.9	9136982
Q16643	DBN1	Drebrin	High	Q16643	8	5	6	5	649	71.4	4.45	12269492.34375
Q99832	CCT7	T-complex protein 1 subunit eta	High	Q99832	11	5	6	5	543	59.3	7.65	4459859.3125
O14737	PDCD5	Programmed cell death protein 5	High	O14737	34	4	7	4	125	14.3	6.04	3629264.21875
P46459	NSF	Vesicle-fusing ATPase	High	P46459	8	6	8	6	744	82.5	6.95	8218539.96875
P63244	RACK1	Receptor of activated protein C kinase 1	High	P63244	8	3	5	3	317	35.1	7.69	7503429.75
P20042	EIF2S2	Eukaryotic translation initiation factor 2 subunit 2	High	P20042	15	5	8	5	333	38.4	5.8	3923007.375
P51991	HNRNPA3	Heterogeneous nuclear ribonucleoprotein A3	High	P51991	15	6	10	3	378	39.6	9.01	2094483.96875
P12236	SLC25A6	ADP/ATP translocase 3	High	P12236	17	6	19	1	298	32.8	9.74	3330160.75
P26038	MSN	Moesin	High	P26038	8	6	7	5	577	67.8	6.4	3796189.015625
P42330	AKR1C3	Aldo-keto reductase family 1 member C3	High	P42330	15	7	18	1	323	36.8	7.94	5482254
P47755	CAPZA2	F-actin-capping protein subunit alpha-2	High	P47755	24	5	12	5	286	32.9	5.85	25318106.265625
P00505	GOT2	Aspartate aminotransferase, mitochondrial	High	P00505	10	4	4	4	430	47.5	9.01	6101158.1875
Q92504	SLC39A7	Zinc transporter SLC39A7	High	Q92504	3	1	2	1	469	50.1	6.87	7077720.1875
Q12906	ILF3	Interleukin enhancer-binding factor 3	High	Q12906	5	5	6	5	894	95.3	8.76	5074599.3125
P11940	PABPC1	Polyadenylate-binding protein 1	High	P11940	11	7	9	6	636	70.6	9.5	17733465.796875
Q93077	H2AC6	Histone H2A type 1-C	High	Q93077	26	5	20	1	130	14.1	11.05	211931715.21875
P50991	CCT4	T-complex protein 1 subunit delta	High	P50991	12	7	7	7	539	57.9	7.83	6385148.1875
Q0JRZ9	FCHO2	F-BAR domain only protein 2	High	Q0JRZ9	8	7	8	7	810	88.9	6.86	5574292.25
P62753	RPS6	40S ribosomal protein S6	High	P62753	20	6	16	6	249	28.7	10.84	39908732.46875
Q07020	RPL18	60S ribosomal protein L18	High	Q07020	26	5	12	5	188	21.6	11.72	24218495.375
P08962	CD63	CD63 antigen	High	P08962	11	4	9	4	238	25.6	7.81	8967279.3125
P62280	RPS11	40S ribosomal protein S11	High	P62280	30	6	17	6	158	18.4	10.3	26309959.5625
P62241	RPS8	40S ribosomal protein S8	High	P62241	20	4	9	4	208	24.2	10.32	26766638.78125
P49748	ACADVL	Very long-chain specific acyl-CoA dehydrogenase, mitochondrial	High	P49748	6	4	6	4	655	70.3	8.75	2290523.8125
O95816	BAG2	BAG family molecular chaperone regulator 2	High	O95816	26	6	6	6	211	23.8	6.7	11435624.3125
P46783	RPS10	40S ribosomal protein S10	High	P46783	19	3	5	3	165	18.9	10.15	11399043.875
P26599	PTBP1	Polypyrimidine tract-binding protein 1	High	P26599	9	6	9	4	557	59.6	9.16	12609589.59375
Q9UBP9	GULP1	PTB domain-containing engulfment adapter protein 1	High	Q9UBP9	15	6	7	6	304	34.5	7.9	8065441.34375
Q01814	ATP2B2	Plasma membrane calcium-transporting ATPase 2	High	Q01814	5	6	9	1	1243	136.8	5.91	368239.25
P51648	ALDH3A2	Aldehyde dehydrogenase family 3 member A2	High	P51648	8	4	9	4	485	54.8	7.88	11164071.75
P45880	VDAC2	Voltage-dependent anion-selective channel protein 2	High	P45880	13	4	10	3	294	31.5	7.56	14264891.5
P38117	ETFB	Electron transfer flavoprotein subunit beta	High	P38117	24	6	8	6	255	27.8	8.1	4687970.03125
Q16630	CPSF6	Cleavage and polyadenylation specificity factor subunit 6	High	Q16630	8	4	4	4	551	59.2	7.15	6775569.59375
P53680	AP2S1	AP-2 complex subunit sigma	High	P53680	25	4	13	4	142	17.0	6.18	27322836.5
P40227	CCT6A	T-complex protein 1 subunit zeta	High	P40227	8	4	4	4	531	58.0	6.68	5121168.375
P35221	CTNNA1	Catenin alpha-1	High	P35221	4	4	4	4	906	100.0	6.29	2796271.625
P83731	RPL24	60S ribosomal protein L24	High	P83731	34	6	21	6	157	17.8	11.25	24134114
O75367	MACROH2A1	Core histone macro-H2A.1	High	O75367	13	4	8	4	369	39.2	9.83	5495553.5625
P30041	PRDX6	Peroxiredoxin-6	High	P30041	25	5	5	5	224	25.0	6.38	4828559.96875
Q7KZF4	SND1	Staphylococcal nuclease domain-containing protein 1	High	Q7KZF4	6	5	5	5	910	101.9	7.17	3467955.5625
O43175	PHGDH	D-3-phosphoglycerate dehydrogenase	High	O43175	7	3	7	3	533	56.6	6.71	4979782.375
P14314	PRKCSH	Glucosidase 2 subunit beta	High	P14314	8	4	6	4	528	59.4	4.41	5610870.5625
P18085	ARF4	ADP-ribosylation factor 4	High	P18085	20	4	13	3	180	20.5	7.14	14786723.125
P35232	PHB1	Prohibitin 1	High	P35232	17	5	6	5	272	29.8	5.76	5168935.3125
Q6P2Q9	PRPF8	Pre-mRNA-processing-splicing factor 8	High	Q6P2Q9	2	4	5	4	2335	273.4	8.84	1045379.546875
O95758	PTBP3	Polypyrimidine tract-binding protein 3	High	O95758	13	6	7	4	552	59.7	9.04	1504619.125
Q15629	TRAM1	Translocating chain-associated membrane protein 1	High	Q15629	12	3	3	3	374	43.0	9.63	2427602.125
P49588	AARS1	Alanine--tRNA ligase, cytoplasmic	High	P49588	6	7	8	7	968	106.7	5.53	5315054.109375
Q07812	BAX	Apoptosis regulator BAX	High	Q07812	19	3	3	3	192	21.2	5.22	2000808.5
P21579	SYT1	Synaptotagmin-1	High	P21579	8	3	4	3	422	47.5	8.12	2468782.125
O95793	STAU1	Double-stranded RNA-binding protein Staufen homolog 1	High	O95793	7	4	4	3	577	63.1	9.44	4175954.8125
Q9NSE4	IARS2	Isoleucine--tRNA ligase, mitochondrial	High	Q9NSE4	5	5	5	5	1012	113.7	7.2	2294355.78125
Q9UNZ2	NSFL1C	NSFL1 cofactor p47	High	Q9UNZ2	16	4	5	4	370	40.5	5.1	4219368.09375
P09497	CLTB	Clathrin light chain B	High	P09497	17	5	12	5	229	25.2	4.64	20726050.15625
Q13740	ALCAM	CD166 antigen	High	Q13740	11	6	8	6	583	65.1	6.25	8304208.375
Q9Y446	PKP3	Plakophilin-3	High	Q9Y446	9	7	7	7	797	87.0	9.32	6122821.03125
P14868	DARS1	Aspartate--tRNA ligase, cytoplasmic	High	P14868	12	6	7	6	501	57.1	6.55	4385743.125
Q9Y265	RUVBL1	RuvB-like 1	High	Q9Y265	10	4	6	4	456	50.2	6.42	6566693.90625
Q9BY49	PECR	Peroxisomal trans-2-enoyl-CoA reductase	High	Q9BY49	16	4	5	4	303	32.5	8.81	2686719.5
P15880	RPS2	40S ribosomal protein S2	High	P15880	14	4	8	4	293	31.3	10.24	13257144.125
Q7Z6L1	TECPR1	Tectonin beta-propeller repeat-containing protein 1	High	Q7Z6L1	3	3	3	3	1165	129.6	6.24	3545170.3125
P84090	ERH	Enhancer of rudimentary homolog	High	P84090	28	3	6	3	104	12.3	5.92	19748782.203125
P21926	CD9	CD9 antigen	High	P21926	14	5	6	5	228	25.4	7.15	6074102.53125
Q15084	PDIA6	Protein disulfide-isomerase A6	High	Q15084	13	5	5	5	440	48.1	5.08	4827598.4375
P62829	RPL23	60S ribosomal protein L23	High	P62829	31	4	4	4	140	14.9	10.51	14172182
P30740	SERPINB1	Leukocyte elastase inhibitor	High	P30740	14	5	5	5	379	42.7	6.28	4947973.375
Q15424	SAFB	Scaffold attachment factor B1	High	Q15424	7	7	8	7	915	102.6	5.47	3656320.59375
Q5D862	FLG2	Filaggrin-2	High	Q5D862	4	3	3	3	2391	247.9	8.31	3999185.625
Q02978	SLC25A11	Mitochondrial 2-oxoglutarate/malate carrier protein	High	Q02978	15	4	4	4	314	34.0	9.91	3729054.375
Q14160	SCRIB	Protein scribble homolog	High	Q14160	4	7	7	7	1630	174.8	5.07	2981444.796875
Q9H444	CHMP4B	Charged multivesicular body protein 4b	High	Q9H444	15	4	4	4	224	24.9	4.82	7539505.75
P14136	GFAP	Glial fibrillary acidic protein	High	P14136	8	4	44	1	432	49.9	5.52	72993848
O00151	PDLIM1	PDZ and LIM domain protein 1	High	O00151	12	4	6	4	329	36.0	7.02	7620315.125
P47929	LGALS7	Galectin-7	High	P47929	18	2	5	2	136	15.1	7.62	7816541.5
P49327	FASN	Fatty acid synthase	High	P49327	2	5	5	5	2511	273.3	6.44	3299887.09375
P35606	COPB2	Coatomer subunit beta'	High	P35606	7	6	6	6	906	102.4	5.27	3292328.59375
P30043	BLVRB	Flavin reductase (NADPH)	High	P30043	19	3	11	3	206	22.1	7.65	5017820.5625
Q13835	PKP1	Plakophilin-1	High	Q13835	6	4	4	4	747	82.8	9.13	2772548.875
Q13442	PDAP1	28 kDa heat- and acid-stable phosphoprotein	High	Q13442	13	3	4	3	181	20.6	8.87	2532047.96875
P07737	PFN1	Profilin-1	High	P07737	35	5	8	5	140	15.0	8.27	24134541.90625
O43809	NUDT21	Cleavage and polyadenylation specificity factor subunit 5	High	O43809	24	5	10	5	227	26.2	8.82	6638200.59375
P62917	RPL8	60S ribosomal protein L8	High	P62917	25	7	16	7	257	28.0	11.03	46089501.5
Q16822	PCK2	Phosphoenolpyruvate carboxykinase [GTP], mitochondrial	High	Q16822	10	6	8	6	640	70.7	7.62	2701383.09375
P16435	POR	NADPH--cytochrome P450 reductase	High	P16435	6	4	4	4	677	76.6	5.58	3379250.4375
P51148	RAB5C	Ras-related protein Rab-5C	High	P51148	20	5	7	4	216	23.5	8.41	7112682.8125
P19525	EIF2AK2	Interferon-induced, double-stranded RNA-activated protein kinase	High	P19525	7	4	5	4	551	62.1	8.4	2689929.46875
Q02818	NUCB1	Nucleobindin-1	High	Q02818	9	4	5	3	461	53.8	5.25	19539760.21875
P55786	NPEPPS	Puromycin-sensitive aminopeptidase	High	P55786	5	5	5	5	919	103.2	5.72	2502142.25
Q96S97	MYADM	Myeloid-associated differentiation marker	High	Q96S97	14	4	14	4	322	35.3	8.15	64840697.90625
Q9NZN4	EHD2	EH domain-containing protein 2	High	Q9NZN4	8	5	12	5	543	61.1	6.46	8429055.75
P08195	SLC3A2	4F2 cell-surface antigen heavy chain	High	P08195	8	5	8	5	630	68.0	5.01	3664987.6875
P30044	PRDX5	Peroxiredoxin-5, mitochondrial	High	P30044	14	3	6	3	214	22.1	8.7	5667337.15625
O75368	SH3BGRL	Adapter SH3BGRL	High	O75368	55	5	5	5	114	12.8	5.25	4147951.265625
O75489	NDUFS3	NADH dehydrogenase [ubiquinone] iron-sulfur protein 3, mitochondrial	High	O75489	10	2	3	2	264	30.2	7.5	3246675.4375
P23526	AHCY	Adenosylhomocysteinase	High	P23526	15	6	7	6	432	47.7	6.34	5823293.5625
P26447	S100A4	Protein S100-A4	High	P26447	46	6	13	6	101	11.7	6.11	31635884.75
P43243	MATR3	Matrin-3	High	P43243	7	5	6	5	847	94.6	6.25	3277618.65625
P02786	TFRC	Transferrin receptor protein 1	High	P02786	7	4	4	4	760	84.8	6.61	2739599.6875
Q00325	SLC25A3	Phosphate carrier protein, mitochondrial	High	Q00325	13	5	8	5	362	40.1	9.38	8692092.1875
P61764	STXBP1	Syntaxin-binding protein 1	High	P61764	7	4	6	4	594	67.5	6.96	3235037.1875
O60925	PFDN1	Prefoldin subunit 1	High	O60925	31	4	4	4	122	14.2	6.81	4714503.75
Q92522	H1-10	Histone H1.10	High	Q92522	19	5	6	5	213	22.5	10.76	7554332.6875
P33527	ABCC1	Multidrug resistance-associated protein 1	High	P33527	3	6	7	5	1531	171.5	7.11	4444943.6875
P09525	ANXA4	Annexin A4	High	P09525	14	5	7	4	319	35.9	6.13	3479461.53125
Q04837	SSBP1	Single-stranded DNA-binding protein, mitochondrial	High	Q04837	16	2	4	2	148	17.2	9.6	9777759.25
P28288	ABCD3	ATP-binding cassette sub-family D member 3	High	P28288	8	6	8	6	659	75.4	9.36	3167688.875
P30048	PRDX3	Thioredoxin-dependent peroxide reductase, mitochondrial	High	P30048	13	3	5	3	256	27.7	7.78	2680838.21875
Q08188	TGM3	Protein-glutamine gamma-glutamyltransferase E	High	Q08188	6	5	6	5	693	76.6	5.86	5857114.75
P31947	SFN	14-3-3 protein sigma	High	P31947	16	4	5	1	248	27.8	4.74	824238.125
Q9NZT1	CALML5	Calmodulin-like protein 5	High	Q9NZT1	32	3	3	3	146	15.9	4.44	2808965.625
P63208	SKP1	S-phase kinase-associated protein 1	High	P63208	20	6	6	5	163	18.6	4.54	7971981.6875
Q8TC12	RDH11	Retinol dehydrogenase 11	High	Q8TC12	8	2	2	2	318	35.4	8.82	563143.625
P20962	PTMS	Parathymosin	High	P20962	23	3	3	3	102	11.5	4.16	12411727.4375
Q9Y224	RTRAF	RNA transcription, translation and transport factor protein	High	Q9Y224	14	4	10	4	244	28.1	6.65	32380723.75
P05062	ALDOB	Fructose-bisphosphate aldolase B	High	P05062	12	4	5	3	364	39.4	7.87	3722592.375
P62910	RPL32	60S ribosomal protein L32	High	P62910	31	4	6	4	135	15.9	11.33	4108021.84375
Q9UJU6	DBNL	Drebrin-like protein	High	Q9UJU6	9	4	5	4	430	48.2	5.05	3994800.625
P38606	ATP6V1A	V-type proton ATPase catalytic subunit A	High	P38606	8	5	6	5	617	68.3	5.52	3634595.5625
P62244	RPS15A	40S ribosomal protein S15a	High	P62244	28	5	20	5	130	14.8	10.13	43433565.09375
Q9NZB2	FAM120A	Constitutive coactivator of PPAR-gamma-like protein 1	High	Q9NZB2	6	6	6	6	1118	121.8	8.88	3442971.1875
O43399	TPD52L2	Tumor protein D54	High	O43399	11	3	4	3	206	22.2	5.36	3581918.25
P63241	EIF5A	Eukaryotic translation initiation factor 5A-1	High	P63241	29	4	9	4	154	16.8	5.24	10564950.546875
P51572	BCAP31	B-cell receptor-associated protein 31	High	P51572	15	5	5	5	246	28.0	8.44	47488425.859375
Q96RF0	SNX18	Sorting nexin-18	High	Q96RF0	5	3	4	3	628	68.9	5.68	8695951.625
P27708	CAD	CAD protein	High	P27708	3	6	6	5	2225	242.8	6.46	986960.40625
P08621	SNRNP70	U1 small nuclear ribonucleoprotein 70 kDa	High	P08621	12	5	5	5	437	51.5	9.94	2118904.296875
Q16698	DECR1	2,4-dienoyl-CoA reductase [(3E)-enoyl-CoA-producing], mitochondrial	High	Q16698	13	3	3	3	335	36.0	9.28	2922916.921875
Q9UN86	G3BP2	Ras GTPase-activating protein-binding protein 2	High	Q9UN86	7	3	6	2	482	54.1	5.55	4293697.53125
P78371	CCT2	T-complex protein 1 subunit beta	High	P78371	6	2	4	2	535	57.5	6.46	885155.3125
Q8N684	CPSF7	Cleavage and polyadenylation specificity factor subunit 7	High	Q8N684	9	4	4	4	471	52.0	8.0	2264480.8125
Q13283	G3BP1	Ras GTPase-activating protein-binding protein 1	High	Q13283	9	4	5	3	466	52.1	5.52	4937335.96875
Q16531	DDB1	DNA damage-binding protein 1	High	Q16531	3	4	5	4	1140	126.9	5.26	2143518.21875
P60900	PSMA6	Proteasome subunit alpha type-6	High	P60900	15	4	4	4	246	27.4	6.76	970931.453125
Q9UHD8	SEPTIN9	Septin-9	High	Q9UHD8	7	5	5	5	586	65.4	8.97	1924043.8125
P12235	SLC25A4	ADP/ATP translocase 1	High	P12235	14	5	14	1	298	33.0	9.76	2469649
Q7Z4V5	HDGFL2	Hepatoma-derived growth factor-related protein 2	High	Q7Z4V5	6	4	4	4	671	74.3	7.49	2114818.359375
P49207	RPL34	60S ribosomal protein L34	High	P49207	22	5	7	5	117	13.3	11.47	25271440.8125
Q08209	PPP3CA	Protein phosphatase 3 catalytic subunit alpha	High	Q08209	10	5	5	5	521	58.7	5.86	2766375.125
P52815	MRPL12	39S ribosomal protein L12, mitochondrial	High	P52815	16	4	6	4	198	21.3	8.87	6045536.625
Q8NBJ4	GOLM1	Golgi membrane protein 1	High	Q8NBJ4	9	4	4	4	401	45.3	4.97	1106304.1328125
Q5JPH6	EARS2	Probable glutamate--tRNA ligase, mitochondrial	High	Q5JPH6	11	6	6	6	523	58.7	8.76	1876403.375
Q9Y315	DERA	Deoxyribose-phosphate aldolase	High	Q9Y315	14	3	5	3	318	35.2	8.94	7893516.1875
P17987	TCP1	T-complex protein 1 subunit alpha	High	P17987	11	7	7	7	556	60.3	6.11	5818613.21875
Q9BZH6	WDR11	WD repeat-containing protein 11	High	Q9BZH6	3	4	4	4	1224	136.6	6.92	2190828.03125
P54727	RAD23B	UV excision repair protein RAD23 homolog B	High	P54727	18	6	7	6	409	43.1	4.84	15081035.359375
O43242	PSMD3	26S proteasome non-ATPase regulatory subunit 3	High	O43242	5	3	3	3	534	60.9	8.44	1631243.15625
Q93050	ATP6V0A1	V-type proton ATPase 116 kDa subunit a 1	High	Q93050	5	5	9	5	837	96.4	6.43	4219761.25
P15311	EZR	Ezrin	High	P15311	9	6	7	5	586	69.4	6.27	1913091.875
P32119	PRDX2	Peroxiredoxin-2	High	P32119	15	3	5	2	198	21.9	5.97	1787542.5
P13489	RNH1	Ribonuclease inhibitor	High	P13489	6	2	3	2	461	49.9	4.82	2532740.125
P49916	LIG3	DNA ligase 3	High	P49916	5	4	4	4	1009	112.8	9.01	2169988.625
P09382	LGALS1	Galectin-1	High	P09382	28	4	9	4	135	14.7	5.5	10745159.375
Q13561	DCTN2	Dynactin subunit 2	High	Q13561	7	3	3	3	401	44.2	5.21	1307319.6875
Q92734	TFG	Protein TFG	High	Q92734	11	3	4	3	400	43.4	5.1	4792101.5625
Q02413	DSG1	Desmoglein-1	High	Q02413	5	4	7	4	1049	113.7	5.03	3376224.78125
Q13557	CAMK2D	Calcium/calmodulin-dependent protein kinase type II subunit delta	High	Q13557	6	3	4	1	499	56.3	7.25	945835.9375
O60506	SYNCRIP	Heterogeneous nuclear ribonucleoprotein Q	High	O60506	6	4	5	3	623	69.6	8.59	3779957.15625
P20700	LMNB1	Lamin-B1	High	P20700	9	5	5	3	586	66.4	5.16	3662000.78125
Q9NUI1	DECR2	Peroxisomal 2,4-dienoyl-CoA reductase [(3E)-enoyl-CoA-producing]	High	Q9NUI1	11	3	3	3	292	30.8	9.22	3498759.5625
P22307	SCP2	Sterol carrier protein 2	High	P22307	8	5	8	5	547	59.0	6.89	11697135.1875
P39687	ANP32A	Acidic leucine-rich nuclear phosphoprotein 32 family member A	High	P39687	16	5	10	5	249	28.6	4.09	61017072.75
P07814	EPRS1	Bifunctional glutamate/proline--tRNA ligase	High	P07814	2	3	3	3	1512	170.5	7.33	2139956.46875
O43493	TGOLN2	Trans-Golgi network integral membrane protein 2	High	O43493	6	2	2	2	437	45.9	5.63	279509.1875
P00966	ASS1	Argininosuccinate synthase	High	P00966	11	6	9	6	412	46.5	8.02	25843189.4375
P15559	NQO1	NAD(P)H dehydrogenase [quinone] 1	High	P15559	13	4	6	4	274	30.8	8.88	22182778.75
P09104	ENO2	Gamma-enolase	High	P09104	8	3	3	2	434	47.2	5.03	1085555.875
P09496	CLTA	Clathrin light chain A	High	P09496	13	5	8	5	248	27.1	4.51	138994820
Q9UM22	EPDR1	Mammalian ependymin-related protein 1	High	Q9UM22	10	2	2	2	224	25.4	6.6	1237572.375
Q52LJ0	FAM98B	Protein FAM98B	High	Q52LJ0	6	2	3	2	433	45.5	8.69	2909812.8125
O15438	ABCC3	ATP-binding cassette sub-family C member 3	High	O15438	3	4	5	3	1527	169.2	7.2	739858.6875
Q9UKV3	ACIN1	Apoptotic chromatin condensation inducer in the nucleus	High	Q9UKV3	4	5	5	5	1341	151.8	6.43	1171506.5625
Q9UHD9	UBQLN2	Ubiquilin-2	High	Q9UHD9	5	2	2	2	624	65.7	5.22	613035.5625
Q02880	TOP2B	DNA topoisomerase 2-beta	High	Q02880	3	3	3	3	1626	183.2	8.0	1409846.25
P63220	RPS21	40S ribosomal protein S21	High	P63220	41	3	8	3	83	9.1	8.5	6316695.03125
P31949	S100A11	Protein S100-A11	High	P31949	30	3	3	3	105	11.7	7.12	15488272.4375
P19440	GGT1	Glutathione hydrolase 1 proenzyme	High	P19440	8	5	6	5	569	61.4	7.12	4324560.90625
Q08257	CRYZ	Quinone oxidoreductase	High	Q08257	12	4	5	4	329	35.2	8.44	2263778.375
Q08170	SRSF4	Serine/arginine-rich splicing factor 4	High	Q08170	9	5	7	4	494	56.6	11.52	6275869.8125
Q16762	TST	Thiosulfate sulfurtransferase	High	Q16762	12	3	4	3	297	33.4	7.25	2121014.5
Q96HS1	PGAM5	Serine/threonine-protein phosphatase PGAM5, mitochondrial	High	Q96HS1	12	4	5	4	289	32.0	8.68	10360889.4375
P63313	TMSB10	Thymosin beta-10	High	P63313	50	3	4	2	44	5.0	5.36	2337422.6875
Q8NFJ5	GPRC5A	Retinoic acid-induced protein 3	High	Q8NFJ5	6	2	2	2	357	40.2	8.15	5646502.75
P61158	ACTR3	Actin-related protein 3	High	P61158	12	5	6	5	418	47.3	5.88	8378976.8125
Q9Y277	VDAC3	Voltage-dependent anion-selective channel protein 3	High	Q9Y277	15	5	6	4	283	30.6	8.66	11466801.5
Q8WW12	PCNP	PEST proteolytic signal-containing nuclear protein	High	Q8WW12	17	3	3	3	178	18.9	7.49	1655388.328125
P61204	ARF3	ADP-ribosylation factor 3	High	P61204	14	3	13	2	181	20.6	7.43	6337788.875
P08865	RPSA	40S ribosomal protein SA	High	P08865	15	3	5	3	295	32.8	4.87	2540280.015625
P84085	ARF5	ADP-ribosylation factor 5	High	P84085	12	2	9	1	180	20.5	6.79	1600154.125
P00492	HPRT1	Hypoxanthine-guanine phosphoribosyltransferase	High	P00492	14	3	3	3	218	24.6	6.68	4165768.875
P62913	RPL11	60S ribosomal protein L11	High	P62913	21	4	9	4	178	20.2	9.6	16682199.1875
Q07666	KHDRBS1	KH domain-containing, RNA-binding, signal transduction-associated protein 1	High	Q07666	8	4	6	4	443	48.2	8.66	23803659.3125
Q86UE4	MTDH	Protein LYRIC	High	Q86UE4	6	3	3	3	582	63.8	9.32	3255221.5625
P51570	GALK1	Galactokinase	High	P51570	10	4	6	4	392	42.2	6.46	2660102.796875
P14174	MIF	Macrophage migration inhibitory factor	High	P14174	23	3	6	3	115	12.5	7.88	16237843
P67809	YBX1	Y-box-binding protein 1	High	P67809	19	5	8	2	324	35.9	9.88	41356394.1875
P27635	RPL10	60S ribosomal protein L10	High	P27635	20	5	9	5	214	24.6	10.08	11863536.40625
P30613	PKLR	Pyruvate kinase PKLR	High	P30613	6	3	4	2	574	61.8	7.74	1214377.5
P12277	CKB	Creatine kinase B-type	High	P12277	13	4	4	4	381	42.6	5.59	5803944.6875
Q14244	MAP7	Ensconsin	High	Q14244	5	4	4	4	749	84.0	9.61	1973151.1875
Q27J81	INF2	Inverted formin-2	High	Q27J81	3	4	6	4	1249	135.5	5.38	1647035.03125
P61353	RPL27	60S ribosomal protein L27	High	P61353	20	4	7	4	136	15.8	10.56	14844216.28125
Q71UI9	H2AZ2	Histone H2A.V	High	Q71UI9	20	3	16	1	128	13.5	10.58	1779076
Q03135	CAV1	Caveolin-1	High	Q03135	14	3	10	3	178	20.5	6.02	8133155.5625
P18206	VCL	Vinculin	High	P18206	5	7	7	7	1134	123.7	5.66	3340199.828125
P84243	H3-3A	Histone H3.3	High	P84243	24	5	18	5	136	15.3	11.27	194849987.203125
Q15019	SEPTIN2	Septin-2	High	Q15019	6	2	2	2	361	41.5	6.6	327764
O00425	IGF2BP3	Insulin-like growth factor 2 mRNA-binding protein 3	High	O00425	7	4	6	2	579	63.7	8.87	2201520.25
Q96IZ0	PAWR	PRKC apoptosis WT1 regulator protein	High	Q96IZ0	7	2	2	2	340	36.5	5.41	2356229.28125
Q08554	DSC1	Desmocollin-1	High	Q08554	4	3	10	3	894	99.9	5.43	2289255.8125
Q9BVC6	TMEM109	Transmembrane protein 109	High	Q9BVC6	9	2	2	2	243	26.2	10.48	7737950
Q03252	LMNB2	Lamin-B2	High	Q03252	7	4	4	2	620	69.9	5.59	337568.34375
O15145	ARPC3	Actin-related protein 2/3 complex subunit 3	High	O15145	20	4	7	4	178	20.5	8.59	10326315
P61266	STX1B	Syntaxin-1B	High	P61266	12	4	4	2	288	33.2	5.38	754977.25
Q9UQ16	DNM3	Dynamin-3	High	Q9UQ16	5	5	6	2	869	97.7	8.35	2597746.0625
Q13162	PRDX4	Peroxiredoxin-4	High	Q13162	13	4	6	2	271	30.5	6.29	1928355.1875
P28331	NDUFS1	NADH-ubiquinone oxidoreductase 75 kDa subunit, mitochondrial	High	P28331	4	3	3	3	727	79.4	6.23	7314637.78125
Q9BQG0	MYBBP1A	Myb-binding protein 1A	High	Q9BQG0	4	6	6	6	1328	148.8	9.28	5618649.09375
P23193	TCEA1	Transcription elongation factor A protein 1	High	P23193	12	4	5	4	301	33.9	8.38	3986129.375
P60468	SEC61B	Protein transport protein Sec61 subunit beta	High	P60468	20	2	2	2	96	10.0	11.56	2702999.25
Q99623	PHB2	Prohibitin-2	High	Q99623	18	6	7	6	299	33.3	9.83	4118289.625
P09012	SNRPA	U1 small nuclear ribonucleoprotein A	High	P09012	9	3	6	1	282	31.3	9.83	5227933.1875
Q16623	STX1A	Syntaxin-1A	High	Q16623	11	4	6	2	288	33.0	5.24	18675596
Q9Y490	TLN1	Talin-1	High	Q9Y490	2	4	4	4	2541	269.6	6.07	343261.90625
P09327	VIL1	Villin-1	High	P09327	6	5	5	5	827	92.6	6.39	1674471.21875
P38919	EIF4A3	Eukaryotic initiation factor 4A-III	High	P38919	9	4	4	4	411	46.8	6.73	2563562.984375
Q15582	TGFBI	Transforming growth factor-beta-induced protein ig-h3	High	Q15582	7	5	5	5	683	74.6	7.71	2060177.125
Q86V81	ALYREF	THO complex subunit 4	High	Q86V81	18	3	5	3	257	26.9	11.15	2703442.3125
Q9Y6I3	EPN1	Epsin-1	High	Q9Y6I3	5	3	3	3	576	60.3	4.83	1540343.828125
Q01650	SLC7A5	Large neutral amino acids transporter small subunit 1	High	Q01650	8	3	5	3	507	55.0	7.72	814695.40625
P62277	RPS13	40S ribosomal protein S13	High	P62277	32	5	11	5	151	17.2	10.54	18724829.625
P46776	RPL27A	60S ribosomal protein L27a	High	P46776	16	2	4	2	148	16.6	11.0	18820385
P16989	YBX3	Y-box-binding protein 3	High	P16989	13	4	7	1	372	40.1	9.77	212893.34375
Q9UKK3	PARP4	Protein mono-ADP-ribosyltransferase PARP4	High	Q9UKK3	2	3	3	3	1724	192.5	5.66	1460733.9375
O75347	TBCA	Tubulin-specific chaperone A	High	O75347	31	4	9	4	108	12.8	5.29	3118812.75
Q9NVZ3	NECAP2	Adaptin ear-binding coat-associated protein 2	High	Q9NVZ3	16	3	4	3	263	28.3	8.38	930017.5
P21281	ATP6V1B2	V-type proton ATPase subunit B, brain isoform	High	P21281	7	3	3	3	511	56.5	5.81	1278983.5
O75964	ATP5MG	ATP synthase subunit g, mitochondrial	High	O75964	25	2	2	2	103	11.4	9.64	2165699.3125
Q99714	HSD17B10	3-hydroxyacyl-CoA dehydrogenase type-2	High	Q99714	14	3	4	3	261	26.9	7.78	1407028.265625
P24752	ACAT1	Acetyl-CoA acetyltransferase, mitochondrial	High	P24752	10	4	4	4	427	45.2	8.85	1991180.125
P07099	EPHX1	Epoxide hydrolase 1	High	P07099	9	5	5	5	455	52.9	7.25	6530717.6875
P43353	ALDH3B1	Aldehyde dehydrogenase family 3 member B1	High	P43353	7	3	3	3	468	51.8	7.62	1064308.90625
Q14651	PLS1	Plastin-1	High	Q14651	5	3	3	1	629	70.2	5.41	290950.0625
Q5JWF2	GNAS	Guanine nucleotide-binding protein G(s) subunit alpha isoforms XLas	High	Q5JWF2	3	3	4	3	1037	111.0	5.03	883867.25
P68871	HBB	Hemoglobin subunit beta	High	P68871	23	3	6	3	147	16.0	7.28	3959283.0625
Q9P2R7	SUCLA2	Succinate--CoA ligase [ADP-forming] subunit beta, mitochondrial	High	Q9P2R7	6	3	3	3	463	50.3	7.42	3519776
P04040	CAT	Catalase	High	P04040	4	2	2	2	527	59.7	7.39	4174297.125
Q96I24	FUBP3	Far upstream element-binding protein 3	High	Q96I24	8	5	7	4	572	61.6	8.38	2370570.1484375
P12268	IMPDH2	Inosine-5'-monophosphate dehydrogenase 2	High	P12268	5	2	2	2	514	55.8	6.9	770400.5625
Q15056	EIF4H	Eukaryotic translation initiation factor 4H	High	Q15056	18	5	5	5	248	27.4	7.23	1946833.671875
Q9UM00	TMCO1	Calcium load-activated calcium channel	High	Q9UM00	9	2	3	2	239	27.1	10.26	1966303.75
P08579	SNRPB2	U2 small nuclear ribonucleoprotein B''	High	P08579	12	3	6	1	225	25.5	9.72	466564.9375
Q92616	GCN1	eIF-2-alpha kinase activator GCN1	High	Q92616	1	4	4	4	2671	292.5	7.43	2179353.6875
Q96GQ7	DDX27	Probable ATP-dependent RNA helicase DDX27	High	Q96GQ7	4	3	4	3	796	89.8	9.28	604248.296875
O95817	BAG3	BAG family molecular chaperone regulator 3	High	O95817	7	4	4	4	575	61.6	6.95	1758930.21875
P00441	SOD1	Superoxide dismutase [Cu-Zn]	High	P00441	15	2	3	2	154	15.9	6.13	5950272
Q01105	SET	Protein SET	High	Q01105	8	2	3	2	290	33.5	4.32	6004474.1875
Q13200	PSMD2	26S proteasome non-ATPase regulatory subunit 2	High	Q13200	3	3	3	3	908	100.1	5.2	2488621.0625
Q13151	HNRNPA0	Heterogeneous nuclear ribonucleoprotein A0	High	Q13151	10	2	2	2	305	30.8	9.29	1500685.4375
P62847	RPS24	40S ribosomal protein S24	High	P62847	20	3	5	3	133	15.4	10.78	1624353.71875
P18077	RPL35A	60S ribosomal protein L35a	High	P18077	46	6	8	6	110	12.5	11.06	25936568
Q01081	U2AF1	Splicing factor U2AF 35 kDa subunit	High	Q01081	9	2	2	2	240	27.9	8.81	6137282
Q92542	NCSTN	Nicastrin	High	Q92542	3	2	2	2	709	78.4	5.99	1057072.75
P00326	ADH1C	Alcohol dehydrogenase 1C	High	P00326	7	4	6	4	375	39.8	8.29	5293614.5625
P35080	PFN2	Profilin-2	High	P35080	10	1	2	1	140	15.0	6.99	2723881.5
P53999	SUB1	Activated RNA polymerase II transcriptional coactivator p15	High	P53999	20	3	6	3	127	14.4	9.6	4381293
P26640	VARS1	Valine--tRNA ligase	High	P26640	2	2	2	2	1264	140.4	7.59	235877.171875
Q01813	PFKP	ATP-dependent 6-phosphofructokinase, platelet type	High	Q01813	5	3	3	3	784	85.5	7.55	1021974.515625
P54819	AK2	Adenylate kinase 2, mitochondrial	High	P54819	9	2	3	2	239	26.5	7.81	1013597.5
P35998	PSMC2	26S proteasome regulatory subunit 7	High	P35998	6	2	3	2	433	48.6	5.95	770573.734375
Q06323	PSME1	Proteasome activator complex subunit 1	High	Q06323	14	3	3	3	249	28.7	6.02	2941228.15625
P62081	RPS7	40S ribosomal protein S7	High	P62081	13	3	12	3	194	22.1	10.1	5695145.375
P62491	RAB11A	Ras-related protein Rab-11A	High	P62491	14	3	4	3	216	24.4	6.57	1296499.5
P53990	IST1	IST1 homolog	High	P53990	7	3	3	3	364	39.7	5.35	2455643.25
P05026	ATP1B1	Sodium/potassium-transporting ATPase subunit beta-1	High	P05026	13	3	3	3	303	35.0	8.53	4642561.6875
P69905	HBA1	Hemoglobin subunit alpha	High	P69905	17	2	10	2	142	15.2	8.68	3361228.25
P49368	CCT3	T-complex protein 1 subunit gamma	High	P49368	5	3	5	3	545	60.5	6.49	2462174.8125
P62906	RPL10A	60S ribosomal protein L10a	High	P62906	24	6	11	6	217	24.8	9.94	53096752.15625
O95573	ACSL3	Fatty acid CoA ligase Acsl3	High	O95573	5	3	4	3	720	80.4	8.38	1232031.1875
O95292	VAPB	Vesicle-associated membrane protein-associated protein B/C	High	O95292	11	3	5	2	243	27.2	7.3	2111068.6875
P06703	S100A6	Protein S100-A6	High	P06703	27	3	7	3	90	10.2	5.48	104018613.25
O15173	PGRMC2	Membrane-associated progesterone receptor component 2	High	O15173	13	2	2	2	223	23.8	4.88	3094232.84375
Q9P2N5	RBM27	RNA-binding protein 27	High	Q9P2N5	3	3	3	3	1060	118.6	9.19	866252.15625
Q00765	REEP5	Receptor expression-enhancing protein 5	High	Q00765	15	3	7	3	189	21.5	8.1	2831627.3125
P11177	PDHB	Pyruvate dehydrogenase E1 component subunit beta, mitochondrial	High	P11177	12	3	3	3	359	39.2	6.65	3409655.375
Q96I99	SUCLG2	Succinate--CoA ligase [GDP-forming] subunit beta, mitochondrial	High	Q96I99	7	3	5	3	432	46.5	6.39	908651.65625
Q99798	ACO2	Aconitate hydratase, mitochondrial	High	Q99798	3	2	2	2	780	85.4	7.61	827630.5625
Q96AQ6	PBXIP1	Pre-B-cell leukemia transcription factor-interacting protein 1	High	Q96AQ6	3	2	2	2	731	80.6	5.33	4637509.21875
P05089	ARG1	Arginase-1	High	P05089	7	2	5	2	322	34.7	7.21	4707975.25
Q8IY17	PNPLA6	Patatin-like phospholipase domain-containing protein 6	High	Q8IY17	2	2	2	2	1375	150.9	7.74	577243.75
P35030	PRSS3	Trypsin-3	High	P35030	4	1	31	1	304	32.5	7.49	17939264.625
P31944	CASP14	Caspase-14	High	P31944	10	2	3	2	242	27.7	5.58	1498253.625
P62995	TRA2B	Transformer-2 protein homolog beta	High	P62995	10	3	3	3	288	33.6	11.25	2615706.625
P12036	NEFH	Neurofilament heavy polypeptide	High	P12036	3	3	6	2	1026	112.4	6.18	1874931.6875
P20930	FLG	Filaggrin	High	P20930	1	4	4	4	4061	434.9	9.25	1425383
Q13247	SRSF6	Serine/arginine-rich splicing factor 6	High	Q13247	7	3	7	2	344	39.6	11.43	2304669.75
Q9H9B4	SFXN1	Sideroflexin-1	High	Q9H9B4	7	2	3	2	322	35.6	9.07	2236050.625
P25815	S100P	Protein S100-P	High	P25815	14	1	1	1	95	10.4	4.88	1014958.625
Q8TDL5	BPIFB1	BPI fold-containing family B member 1	High	Q8TDL5	5	2	2	2	484	52.4	7.23	1562972.90625
P61421	ATP6V0D1	V-type proton ATPase subunit d 1	High	P61421	7	2	3	2	351	40.3	5.0	1785137.4375
Q9Y4W6	AFG3L2	AFG3-like protein 2	High	Q9Y4W6	4	3	3	2	797	88.5	8.66	386378.1875
Q86TX2	ACOT1	Acyl-coenzyme A thioesterase 1	High	Q86TX2	10	4	4	4	421	46.2	7.34	1165886.28125
P46779	RPL28	60S ribosomal protein L28	High	P46779	19	4	6	4	137	15.7	12.02	14226031.75
P01857	IGHG1	Immunoglobulin heavy constant gamma 1	High	P01857	7	3	73	1	399	43.9	6.96	1702220311.09766
P62070	RRAS2	Ras-related protein R-Ras2	High	P62070	15	3	3	2	204	23.4	6.01	4026448.125
P34897	SHMT2	Serine hydroxymethyltransferase, mitochondrial	High	P34897	5	2	2	2	504	56.0	8.53	7143278.40625
Q15366	PCBP2	Poly(rC)-binding protein 2	High	Q15366	6	2	2	1	365	38.6	6.79	3619290
Q8TCT9	HM13	Minor histocompatibility antigen H13	High	Q8TCT9	7	3	3	3	377	41.5	6.43	1964212.375
P55072	VCP	Transitional endoplasmic reticulum ATPase	High	P55072	5	5	5	5	806	89.3	5.26	7026898.625
P82979	SARNP	SAP domain-containing ribonucleoprotein	High	P82979	14	3	5	3	210	23.7	6.42	3717905.625
P09543	CNP	2',3'-cyclic-nucleotide 3'-phosphodiesterase	High	P09543	5	2	3	2	421	47.5	9.07	2011566.625
P62873	GNB1	Guanine nucleotide-binding protein G(I)/G(S)/G(T) subunit beta-1	High	P62873	12	3	4	3	340	37.4	6.0	11189326.1875
Q13085	ACACA	Acetyl-CoA carboxylase 1	High	Q13085	2	4	4	2	2346	265.4	6.37	1845620
P36542	ATP5F1C	ATP synthase subunit gamma, mitochondrial	High	P36542	15	5	7	5	298	33.0	9.22	2388758.953125
Q01469	FABP5	Fatty acid-binding protein 5	High	Q01469	14	3	4	3	135	15.2	7.01	4273148.875
O60292	SIPA1L3	Signal-induced proliferation-associated 1-like protein 3	High	O60292	2	3	3	2	1781	194.5	8.32	285762.5
Q13409	DYNC1I2	Cytoplasmic dynein 1 intermediate chain 2	High	Q13409	4	2	3	2	638	71.4	5.2	275732.21875
P39656	DDOST	Dolichyl-diphosphooligosaccharide--protein glycosyltransferase 48 kDa subunit	High	P39656	9	4	5	4	456	50.8	6.55	5207515.375
P56192	MARS1	Methionine--tRNA ligase, cytoplasmic	High	P56192	2	2	2	2	900	101.1	6.16	891156.25
P06396	GSN	Gelsolin	High	P06396	4	3	4	3	782	85.6	6.28	464125.5
Q9UHV9	PFDN2	Prefoldin subunit 2	High	Q9UHV9	25	3	3	3	154	16.6	6.58	1724208.375
Q8IZP2	ST13P4	Putative protein FAM10A4	High	Q8IZP2	10	2	4	2	240	27.4	5.08	2453046.5
P54868	HMGCS2	Hydroxymethylglutaryl-CoA synthase, mitochondrial	High	P54868	4	2	8	2	508	56.6	8.16	5503395
P25789	PSMA4	Proteasome subunit alpha type-4	High	P25789	12	4	5	4	261	29.5	7.72	2487903.4375
P49419	ALDH7A1	Alpha-aminoadipic semialdehyde dehydrogenase	High	P49419	4	2	2	2	539	58.5	7.99	955019.90625
P09972	ALDOC	Fructose-bisphosphate aldolase C	High	P09972	12	3	4	2	364	39.4	6.87	406065.21875
O95810	CAVIN2	Caveolae-associated protein 2	High	O95810	6	2	3	2	425	47.1	5.21	1085834.734375
P00167	CYB5A	Cytochrome b5	High	P00167	27	3	5	3	134	15.3	4.96	5234831.8125
P16949	STMN1	Stathmin	High	P16949	25	4	4	4	149	17.3	5.97	2809779.015625
O43290	SART1	U4/U6.U5 tri-snRNP-associated protein 1	High	O43290	4	3	3	3	800	90.2	6.13	790553.03125
Q14108	SCARB2	Lysosome membrane protein 2	High	Q14108	8	4	5	4	478	54.3	5.14	2240617.21875
P01859	IGHG2	Immunoglobulin heavy constant gamma 2	High	P01859	7	3	49	1	395	43.8	6.52	11226349
P51858	HDGF	Hepatoma-derived growth factor	High	P51858	8	2	10	2	240	26.8	4.73	9580598.9375
P49792	RANBP2	E3 SUMO-protein ligase RanBP2	High	P49792	1	4	5	3	3224	358.0	6.2	2950828.6875
Q9BPX5	ARPC5L	Actin-related protein 2/3 complex subunit 5-like protein	High	Q9BPX5	16	2	3	2	153	16.9	6.6	2242678.0625
Q9UNL2	SSR3	Translocon-associated protein subunit gamma	High	Q9UNL2	11	2	2	2	185	21.1	9.61	969536.59375
Q9BRK4	LZTS2	Leucine zipper putative tumor suppressor 2	High	Q9BRK4	5	4	4	4	669	72.7	6.51	4125455.34375
P55011	SLC12A2	Solute carrier family 12 member 2	High	P55011	2	3	3	3	1212	131.4	6.4	1353961.921875
P48047	ATP5PO	ATP synthase subunit O, mitochondrial	High	P48047	14	3	6	3	213	23.3	9.96	4532583.375
Q99569	PKP4	Plakophilin-4	High	Q99569	2	3	4	3	1192	131.8	8.94	1347031.5625
P31025	LCN1	Lipocalin-1	High	P31025	11	2	4	2	176	19.2	5.58	3032320.625
P49757	NUMB	Protein numb homolog	High	P49757	4	3	4	1	651	70.8	8.51	2712006.203125
P12429	ANXA3	Annexin A3	High	P12429	9	3	3	3	323	36.4	5.92	1040791.53125
P12931	SRC	Proto-oncogene tyrosine-protein kinase Src	High	P12931	4	2	2	2	536	59.8	7.42	2252319.8125
P31153	MAT2A	S-adenosylmethionine synthase isoform type-2	High	P31153	7	2	2	2	395	43.6	6.48	1153559.21875
Q9Y2A7	NCKAP1	Nck-associated protein 1	High	Q9Y2A7	2	2	2	2	1128	128.7	6.62	786098.5
Q9UI15	TAGLN3	Transgelin-3	High	Q9UI15	11	2	2	1	199	22.5	7.33	888169.9375
Q13232	NME3	Nucleoside diphosphate kinase 3	High	Q13232	16	2	3	2	169	19.0	7.84	871254.90625
P62899	RPL31	60S ribosomal protein L31	High	P62899	19	3	6	3	125	14.5	10.54	22973506.9375
Q9H8K7	PAAT	ATPase PAAT	High	Q9H8K7	4	1	1	1	445	49.2	6.25	302253.03125
O15511	ARPC5	Actin-related protein 2/3 complex subunit 5	High	O15511	30	5	12	5	151	16.3	5.67	6671867.359375
O00303	EIF3F	Eukaryotic translation initiation factor 3 subunit F	High	O00303	5	1	2	1	357	37.5	5.45	767504.625
Q9UBC2	EPS15L1	Epidermal growth factor receptor substrate 15-like 1	High	Q9UBC2	3	3	3	3	864	94.2	5.11	1049265.75
P20290	BTF3	Transcription factor BTF3	High	P20290	16	3	4	3	206	22.2	9.38	58543292.375
P13073	COX4I1	Cytochrome c oxidase subunit 4 isoform 1, mitochondrial	High	P13073	21	4	5	4	169	19.6	9.51	3668750.125
P31040	SDHA	Succinate dehydrogenase [ubiquinone] flavoprotein subunit, mitochondrial	High	P31040	4	3	4	3	664	72.6	7.39	3642772.625
Q14103	HNRNPD	Heterogeneous nuclear ribonucleoprotein D0	High	Q14103	13	4	4	4	355	38.4	7.81	1683630.40625
P39060	COL18A1	Collagen alpha-1(XVIII) chain	High	P39060	2	4	5	4	1754	178.1	6.01	3643943.8125
P62316	SNRPD2	Small nuclear ribonucleoprotein Sm D2	High	P62316	22	3	4	3	118	13.5	9.91	5002456.3125
P53007	SLC25A1	Tricarboxylate transport protein, mitochondrial	High	P53007	11	4	6	4	311	34.0	9.89	5502341.984375
Q96C19	EFHD2	EF-hand domain-containing protein D2	High	Q96C19	15	3	3	3	240	26.7	5.2	988341.25
Q9NR28	DIABLO	Diablo IAP-binding mitochondrial protein	High	Q9NR28	9	2	2	2	239	27.1	5.9	611432.4375
Q8NC56	LEMD2	LEM domain-containing protein 2	High	Q8NC56	6	3	3	3	503	56.9	9.0	3574510.875
Q15717	ELAVL1	ELAV-like protein 1	High	Q15717	7	2	2	2	326	36.1	9.17	3278337.5
Q15427	SF3B4	Splicing factor 3B subunit 4	High	Q15427	3	1	1	1	424	44.4	8.56
Q9H910	JPT2	Jupiter microtubule associated homolog 2	High	Q9H910	22	4	4	4	190	20.1	9.26	2433195.125
Q9BVP2	GNL3	Guanine nucleotide-binding protein-like 3	High	Q9BVP2	4	2	2	2	549	62.0	9.16	2279415.40625
P78559	MAP1A	Microtubule-associated protein 1A	High	P78559	1	2	2	1	2803	305.3	4.92	398286.65625
P52758	RIDA	2-iminobutanoate/2-iminopropanoate deaminase	High	P52758	12	1	1	1	137	14.5	8.68	851637.375
P13667	PDIA4	Protein disulfide-isomerase A4	High	P13667	3	2	2	2	645	72.9	5.07	2427770.75
P40429	RPL13A	60S ribosomal protein L13a	High	P40429	13	3	4	3	203	23.6	10.93	12301669.125
Q9Y2B0	CNPY2	Protein canopy homolog 2	High	Q9Y2B0	7	1	3	1	182	20.6	4.92	2088033.625
Q9NRR5	UBQLN4	Ubiquilin-4	High	Q9NRR5	8	3	3	3	601	63.8	5.22	1282942.3125
P30419	NMT1	Glycylpeptide N-tetradecanoyltransferase 1	High	P30419	5	2	2	2	496	56.8	7.8	401917.40625
P61619	SEC61A1	Protein transport protein Sec61 subunit alpha isoform 1	High	P61619	4	2	4	2	476	52.2	8.06	2356320.9375
O75146	HIP1R	Huntingtin-interacting protein 1-related protein	High	O75146	2	3	3	1	1068	119.3	6.67	327228.75
Q9NVH1	DNAJC11	DnaJ homolog subfamily C member 11	High	Q9NVH1	4	2	2	2	559	63.2	8.4	702438.25
P61313	RPL15	60S ribosomal protein L15	High	P61313	12	4	6	4	204	24.1	11.62	17672615.0625
P01876	IGHA1	Immunoglobulin heavy constant alpha 1	High	P01876	5	2	3	2	398	42.8	5.64	4114191.5
Q16851	UGP2	UTP--glucose-1-phosphate uridylyltransferase	High	Q16851	4	2	2	2	508	56.9	8.15	1214333.5
Q96A19	CCDC102A	Coiled-coil domain-containing protein 102A	High	Q96A19	6	3	4	3	550	62.6	5.58	1246699.0625
Q53H12	AGK	Acylglycerol kinase, mitochondrial	High	Q53H12	4	3	3	3	422	47.1	8.09	874912.25
Q15286	RAB35	Ras-related protein Rab-35	High	Q15286	8	2	7	2	201	23.0	8.29	8675531.9375
Q14978	NOLC1	Nucleolar and coiled-body phosphoprotein 1	High	Q14978	2	2	2	2	699	73.6	9.47	1740858.5
Q12840	KIF5A	Kinesin heavy chain isoform 5A	High	Q12840	2	2	4	2	1032	117.3	5.9	6246268.5
Q9Y5X1	SNX9	Sorting nexin-9	High	Q9Y5X1	4	2	2	2	595	66.6	5.58	1505622.625
P02765	AHSG	Alpha-2-HS-glycoprotein	High	P02765	4	2	2	2	367	39.3	5.72
P30040	ERP29	Endoplasmic reticulum resident protein 29	High	P30040	11	3	3	3	261	29.0	7.31	3761065.5
Q9BTC0	DIDO1	Death-inducer obliterator 1	High	Q9BTC0	1	3	3	3	2240	243.7	7.88	1253082.421875
P25788	PSMA3	Proteasome subunit alpha type-3	High	P25788	7	2	2	2	255	28.4	5.33	2568801.5625
P40925	MDH1	Malate dehydrogenase, cytoplasmic	High	P40925	8	3	4	3	334	36.4	7.36	5296150.921875
P26196	DDX6	Probable ATP-dependent RNA helicase DDX6	High	P26196	10	4	6	4	483	54.4	8.66	3244787.65625
Q9HC35	EML4	Echinoderm microtubule-associated protein-like 4	High	Q9HC35	2	2	2	2	981	108.8	6.4	1706113.75
P61026	RAB10	Ras-related protein Rab-10	High	P61026	13	3	5	3	200	22.5	8.38	4937181.375
P50395	GDI2	Rab GDP dissociation inhibitor beta	High	P50395	4	2	3	1	445	50.6	6.47
Q16143	SNCB	Beta-synuclein	High	Q16143	13	2	2	1	134	14.3	4.41	3037349.125
P17480	UBTF	Nucleolar transcription factor 1	High	P17480	3	2	2	2	764	89.4	5.81	977473.09375
Q13554	CAMK2B	Calcium/calmodulin-dependent protein kinase type II subunit beta	High	Q13554	3	2	3	1	666	72.6	7.27	349009.25
Q9UPN3	MACF1	Microtubule-actin cross-linking factor 1, isoforms 1/2/3/4/5	High	Q9UPN3	0	4	7	2	7388	837.8	5.39	535428.8125
Q9P0L0	VAPA	Vesicle-associated membrane protein-associated protein A	High	Q9P0L0	8	2	4	1	249	27.9	8.62	3282688.5
P60981	DSTN	Destrin	High	P60981	11	2	6	1	165	18.5	7.85	1153463.375
O00264	PGRMC1	Membrane-associated progesterone receptor component 1	High	O00264	12	3	4	3	195	21.7	4.7	5979704.1875
P49189	ALDH9A1	4-trimethylaminobutyraldehyde dehydrogenase	High	P49189	4	2	2	2	494	53.8	5.87	645814.90625
P52594	AGFG1	Arf-GAP domain and FG repeat-containing protein 1	High	P52594	6	2	4	2	562	58.2	8.63	1949044.875
P63151	PPP2R2A	Serine/threonine-protein phosphatase 2A 55 kDa regulatory subunit B alpha isoform	High	P63151	5	2	2	2	447	51.7	6.2	1069036.59375
Q9Y2T3	GDA	Guanine deaminase	High	Q9Y2T3	7	3	3	3	454	51.0	5.68	870818.765625
P35268	RPL22	60S ribosomal protein L22	High	P35268	20	2	3	2	128	14.8	9.19	27254239.5625
O15212	PFDN6	Prefoldin subunit 6	High	O15212	20	3	3	3	129	14.6	8.88	2041823.0625
P46778	RPL21	60S ribosomal protein L21	High	P46778	9	3	4	3	160	18.6	10.49	11635735.1875
Q08J23	NSUN2	RNA cytosine C(5)-methyltransferase NSUN2	High	Q08J23	3	2	2	2	767	86.4	6.77	1089534.390625
Q16401	PSMD5	26S proteasome non-ATPase regulatory subunit 5	High	Q16401	5	3	3	3	504	56.2	5.48	861807.609375
Q07973	CYP24A1	1,25-dihydroxyvitamin D(3) 24-hydroxylase, mitochondrial	High	Q07973	7	3	3	3	514	58.8	8.75	853791.4375
Q92823	NRCAM	Neuronal cell adhesion molecule	High	Q92823	3	3	3	3	1304	143.8	5.66	829127.203125
P46940	IQGAP1	Ras GTPase-activating-like protein IQGAP1	High	P46940	2	4	5	3	1657	189.1	6.48	5625808.5
Q96D71	REPS1	RalBP1-associated Eps domain-containing protein 1	High	Q96D71	3	2	3	2	796	86.6	5.69	1445196.5625
P00747	PLG	Plasminogen	High	P00747	2	2	2	2	810	90.5	7.24	4818609.75
P27695	APEX1	DNA-(apurinic or apyrimidinic site) endonuclease	High	P27695	12	3	3	3	318	35.5	8.12	581955.265625
O14975	SLC27A2	Long-chain fatty acid transport protein 2	High	O14975	4	2	2	2	620	70.3	8.51	663346.25
P04632	CAPNS1	Calpain small subunit 1	High	P04632	6	2	2	2	268	28.3	5.2	2170431.65625
P07741	APRT	Adenine phosphoribosyltransferase	High	P07741	17	3	4	3	180	19.6	6.02	1301961.140625
O94811	TPPP	Tubulin polymerization-promoting protein	High	O94811	6	1	1	1	219	23.7	9.44	1282825.125
P20073	ANXA7	Annexin A7	High	P20073	4	2	2	2	488	52.7	5.68	1483289.203125
Q07021	C1QBP	Complement component 1 Q subcomponent-binding protein, mitochondrial	High	Q07021	9	2	3	2	282	31.3	4.84	7181501.5625
P35222	CTNNB1	Catenin beta-1	High	P35222	6	5	6	4	781	85.4	5.86	1215397.34375
P13987	CD59	CD59 glycoprotein	High	P13987	16	2	2	2	128	14.2	6.48	27346049.4375
Q96CT7	CCDC124	Coiled-coil domain-containing protein 124	High	Q96CT7	8	2	2	2	223	25.8	9.54	1455864.375
Q9Y383	LUC7L2	Putative RNA-binding protein Luc7-like 2	High	Q9Y383	6	2	3	2	392	46.5	10.01	1255682.875
Q13405	MRPL49	39S ribosomal protein L49, mitochondrial	High	Q13405	8	1	1	1	166	19.2	9.45
Q92905	COPS5	COP9 signalosome complex subunit 5	High	Q92905	5	2	2	2	334	37.6	6.54	413172.375
Q02543	RPL18A	60S ribosomal protein L18a	High	Q02543	10	2	5	2	176	20.7	10.71	5147259.5
Q12864	CDH17	Cadherin-17	High	Q12864	4	3	3	3	832	92.2	5.14	3132062.6875
P0C0L4	C4A	Complement C4-A	High	P0C0L4	1	2	2	2	1744	192.7	7.08	1315907.875
P29508	SERPINB3	Serpin B3	High	P29508	6	3	4	3	390	44.5	6.81	7079111.375
P16401	H1-5	Histone H1.5	High	P16401	17	4	4	3	226	22.6	10.92	5566768.4375
Q9NY12	GAR1	H/ACA ribonucleoprotein complex subunit 1	High	Q9NY12	12	3	3	2	217	22.3	10.92	1535441.9375
Q9UNX4	WDR3	WD repeat-containing protein 3	High	Q9UNX4	4	4	4	4	943	106.0	6.64	3089752.3125
O60313	OPA1	Dynamin-like 120 kDa protein, mitochondrial	High	O60313	3	3	3	3	960	111.6	7.87	2542755.90625
P46087	NOP2	Probable 28S rRNA (cytosine(4447)-C(5))-methyltransferase	High	P46087	3	2	2	2	812	89.2	9.23	1264377.59375
P11279	LAMP1	Lysosome-associated membrane glycoprotein 1	High	P11279	5	2	2	2	417	44.9	8.75	1936759.71875
P61457	PCBD1	Pterin-4-alpha-carbinolamine dehydratase	High	P61457	13	2	2	2	104	12.0	6.8	3084172
Q15436	SEC23A	Protein transport protein Sec23A	High	Q15436	6	4	5	4	765	86.1	7.08	2050682.28125
P49006	MARCKSL1	MARCKS-related protein	High	P49006	12	2	2	1	195	19.5	4.67	1128903.375
P06756	ITGAV	Integrin alpha-V	High	P06756	2	2	2	2	1048	116.0	5.68	1239815.5625
Q9BZZ5	API5	Apoptosis inhibitor 5	High	Q9BZZ5	4	2	3	2	524	59.0	7.34	1922431.25
Q03113	GNA12	Guanine nucleotide-binding protein subunit alpha-12	High	Q03113	3	1	3	1	381	44.3	9.83	7010923
Q6DT37	CDC42BPG	Serine/threonine-protein kinase MRCK gamma	High	Q6DT37	1	2	2	1	1551	172.4	6.28
P51659	HSD17B4	Peroxisomal multifunctional enzyme type 2	High	P51659	4	3	4	3	736	79.6	8.84	2264320.96875
P52294	KPNA1	Importin subunit alpha-5	High	P52294	3	2	2	1	538	60.2	5.01
Q15393	SF3B3	Splicing factor 3B subunit 3	High	Q15393	2	2	2	2	1217	135.5	5.26	1443803.6875
P56385	ATP5ME	ATP synthase subunit e, mitochondrial	High	P56385	42	3	5	3	69	7.9	9.35	1856949.375
Q9Y281	CFL2	Cofilin-2	High	Q9Y281	16	3	7	1	166	18.7	7.88
P55884	EIF3B	Eukaryotic translation initiation factor 3 subunit B	High	P55884	3	2	2	2	814	92.4	5.0	335198.40625
P62314	SNRPD1	Small nuclear ribonucleoprotein Sm D1	High	P62314	20	3	4	3	119	13.3	11.56	2737595.75
P50416	CPT1A	Carnitine O-palmitoyltransferase 1, liver isoform	High	P50416	2	1	1	1	773	88.3	8.65	863496.8125
P20339	RAB5A	Ras-related protein Rab-5A	High	P20339	11	2	3	1	215	23.6	8.15	486138.0625
P28838	LAP3	Cytosol aminopeptidase	High	P28838	2	1	1	1	519	56.1	7.93	665158.1875
P27797	CALR	Calreticulin	High	P27797	6	3	3	3	417	48.1	4.44	3627634.125
P43307	SSR1	Translocon-associated protein subunit alpha	High	P43307	8	2	4	2	286	32.2	4.49	3071651.3125
Q14498	RBM39	RNA-binding protein 39	High	Q14498	5	3	4	3	530	59.3	10.1	981135.1875
P43490	NAMPT	Nicotinamide phosphoribosyltransferase	High	P43490	3	2	4	2	491	55.5	7.15	1798975.9375
P32322	PYCR1	Pyrroline-5-carboxylate reductase 1, mitochondrial	High	P32322	3	1	1	1	319	33.3	7.61	497619.5
O43169	CYB5B	Cytochrome b5 type B	High	O43169	8	1	1	1	150	16.7	4.97	1550972.625
O43143	DHX15	ATP-dependent RNA helicase DHX15	High	O43143	3	3	3	3	795	90.9	7.46	1965889.9375
Q9H299	SH3BGRL3	SH3 domain-binding glutamic acid-rich-like protein 3	High	Q9H299	19	2	2	2	93	10.4	4.93	5890362
Q86YT6	MIB1	E3 ubiquitin-protein ligase MIB1	High	Q86YT6	2	2	2	2	1006	110.1	6.92
Q9BSD7	NTPCR	Cancer-related nucleoside-triphosphatase	High	Q9BSD7	6	1	1	1	190	20.7	9.54	930273.375
P83881	RPL36A	60S ribosomal protein L36a	High	P83881	9	2	2	2	106	12.4	10.58	1504085
P99999	CYCS	Cytochrome c	High	P99999	10	1	3	1	105	11.7	9.57	2283121.25
P48643	CCT5	T-complex protein 1 subunit epsilon	High	P48643	3	2	2	2	541	59.6	5.66	2230565.5
P43487	RANBP1	Ran-specific GTPase-activating protein	High	P43487	10	2	2	2	201	23.3	5.29	4521746
P61160	ACTR2	Actin-related protein 2	High	P61160	5	2	3	2	394	44.7	6.74	2105101.46875
P42765	ACAA2	3-ketoacyl-CoA thiolase, mitochondrial	High	P42765	5	2	2	2	397	41.9	8.09	372980.6875
Q9GZR7	DDX24	ATP-dependent RNA helicase DDX24	High	Q9GZR7	3	3	4	3	859	96.3	9.06	1914018.515625
Q9NW13	RBM28	RNA-binding protein 28	High	Q9NW13	3	2	2	2	759	85.7	9.22	255666
P48163	ME1	NADP-dependent malic enzyme	High	P48163	4	3	3	3	572	64.1	6.13	2324370.1875
Q13576	IQGAP2	Ras GTPase-activating-like protein IQGAP2	High	Q13576	1	2	3	1	1575	180.5	5.64	192177.4375
O43670	ZNF207	BUB3-interacting and GLEBS motif-containing protein ZNF207	High	O43670	5	2	3	2	478	50.7	9.1	1786991.4375
P11387	TOP1	DNA topoisomerase 1	High	P11387	3	3	4	3	765	90.7	9.31	1144578.3125
Q9NQS1	AVEN	Cell death regulator Aven	High	Q9NQS1	7	3	3	3	362	38.5	4.98	617256.5703125
P43004	SLC1A2	Excitatory amino acid transporter 2	High	P43004	2	1	1	1	574	62.1	6.54	1507857.375
O75569	PRKRA	Interferon-inducible double-stranded RNA-dependent protein kinase activator A	High	O75569	6	2	3	2	313	34.4	8.41	2215789.125
Q9Y6M1	IGF2BP2	Insulin-like growth factor 2 mRNA-binding protein 2	High	Q9Y6M1	4	2	3	1	599	66.1	8.46
P61106	RAB14	Ras-related protein Rab-14	High	P61106	10	2	2	2	215	23.9	6.21	8611636.8125
O14974	PPP1R12A	Protein phosphatase 1 regulatory subunit 12A	High	O14974	2	2	3	2	1030	115.2	5.4	1650024.375
Q6UN15	FIP1L1	Pre-mRNA 3'-end-processing factor FIP1	High	Q6UN15	2	1	1	1	594	66.5	5.59	737491.4375
Q9NZW5	PALS2	Protein PALS2	High	Q9NZW5	2	1	1	1	540	61.1	6.18	270168.4375
P27824	CANX	Calnexin	High	P27824	4	3	3	3	592	67.5	4.6	2098305.4375
Q96CS3	FAF2	FAS-associated factor 2	High	Q96CS3	4	2	2	2	445	52.6	5.62	9621693.28125
P55735	SEC13	Protein SEC13 homolog	High	P55735	7	2	3	2	322	35.5	5.48	2157022
P06454	PTMA	Prothymosin alpha	High	P06454	9	1	1	1	111	12.2	3.78	3844434.25
P62140	PPP1CB	Serine/threonine-protein phosphatase PP1-beta catalytic subunit	High	P62140	7	2	2	1	327	37.2	6.19
Q9H2M3	BHMT2	S-methylmethionine--homocysteine S-methyltransferase BHMT2	High	Q9H2M3	5	2	2	2	363	40.3	5.87	5165233.375
P09429	HMGB1	High mobility group protein B1	High	P09429	17	3	3	3	215	24.9	5.74	1942330.25
P30086	PEBP1	Phosphatidylethanolamine-binding protein 1	High	P30086	7	1	2	1	187	21.0	7.53	450720.8125
Q9Y295	DRG1	Developmentally-regulated GTP-binding protein 1	High	Q9Y295	4	1	1	1	367	40.5	8.9	758099.5625
Q9NQC3	RTN4	Reticulon-4	High	Q9NQC3	2	2	3	2	1192	129.9	4.5	6526158.25
O75643	SNRNP200	U5 small nuclear ribonucleoprotein 200 kDa helicase	High	O75643	1	2	2	2	2136	244.4	6.06	837531.0625
Q13404	UBE2V1	Ubiquitin-conjugating enzyme E2 variant 1	High	Q13404	12	2	2	2	147	16.5	7.93	1993193.0625
P56134	ATP5MF	ATP synthase subunit f, mitochondrial	High	P56134	14	1	1	1	94	10.9	9.67	3216264.25
P43686	PSMC4	26S proteasome regulatory subunit 6B	High	P43686	6	3	3	3	418	47.3	5.21	1635272.375
Q92598	HSPH1	Heat shock protein 105 kDa	High	Q92598	3	2	2	2	858	96.8	5.39	1055172.125
Q8IY67	RAVER1	Ribonucleoprotein PTB-binding 1	High	Q8IY67	2	1	1	1	606	63.8	8.48	229026.96875
Q9NSY1	BMP2K	BMP-2-inducible protein kinase	High	Q9NSY1	2	3	3	3	1161	129.1	6.51	1870914.1875
P05455	SSB	Lupus La protein	High	P05455	5	2	2	2	408	46.8	7.12	4524824
P20674	COX5A	Cytochrome c oxidase subunit 5A, mitochondrial	High	P20674	11	2	2	2	150	16.8	6.79	2849299.25
P35241	RDX	Radixin	High	P35241	3	2	3	1	583	68.5	6.37	657396.125
Q86VP6	CAND1	Cullin-associated NEDD8-dissociated protein 1	High	Q86VP6	3	3	3	3	1230	136.3	5.78	3803223.28125
O00161	SNAP23	Synaptosomal-associated protein 23	High	O00161	11	2	2	2	211	23.3	5.01	2408897.875
Q6UWP8	SBSN	Suprabasin	High	Q6UWP8	3	1	1	1	590	60.5	7.01
P37108	SRP14	Signal recognition particle 14 kDa protein	High	P37108	14	2	3	2	136	14.6	10.04	1359076.875
Q9UN81	L1RE1	LINE-1 retrotransposable element ORF1 protein	High	Q9UN81	4	1	1	1	338	40.0	9.51
O75494	SRSF10	Serine/arginine-rich splicing factor 10	High	O75494	7	2	2	2	262	31.3	11.27	765428.125
Q7L2E3	DHX30	ATP-dependent RNA helicase DHX30	High	Q7L2E3	3	3	3	3	1194	133.9	8.78	1202350.46875
Q9NZZ3	CHMP5	Charged multivesicular body protein 5	High	Q9NZZ3	16	3	4	3	219	24.6	4.83	1682063.375
P26006	ITGA3	Integrin alpha-3	High	P26006	2	2	3	2	1051	116.5	6.77	2622915
P25786	PSMA1	Proteasome subunit alpha type-1	High	P25786	11	3	4	3	263	29.5	6.61	3815306
P32969	RPL9	60S ribosomal protein L9	High	P32969	5	1	3	1	192	21.9	9.95	1980901.875
Q9UBI6	GNG12	Guanine nucleotide-binding protein G(I)/G(S)/G(O) subunit gamma-12	High	Q9UBI6	15	1	1	1	72	8.0	8.97	1590779.375
P41252	IARS1	Isoleucine--tRNA ligase, cytoplasmic	High	P41252	2	3	3	3	1262	144.4	6.15	865784.03125
Q9BZL6	PRKD2	Serine/threonine-protein kinase D2	High	Q9BZL6	4	3	3	3	878	96.7	6.84	2026651.375
P50552	VASP	Vasodilator-stimulated phosphoprotein	High	P50552	7	2	2	2	380	39.8	8.94
Q5SSJ5	HP1BP3	Heterochromatin protein 1-binding protein 3	High	Q5SSJ5	5	3	3	3	553	61.2	9.67	2269958.296875
O43765	SGTA	Small glutamine-rich tetratricopeptide repeat-containing protein alpha	High	O43765	4	1	1	1	313	34.0	4.87	339946.3125
O43837	IDH3B	Isocitrate dehydrogenase [NAD] subunit beta, mitochondrial	High	O43837	9	3	4	3	385	42.2	8.46	1487410.5625
Q9Y305	ACOT9	Acyl-coenzyme A thioesterase 9, mitochondrial	High	Q9Y305	6	3	3	3	439	49.9	8.6	2026237.96875
Q9BRF8	CPPED1	Serine/threonine-protein phosphatase CPPED1	High	Q9BRF8	9	3	3	3	314	35.5	6.2	2458343.4375
P01833	PIGR	Polymeric immunoglobulin receptor	High	P01833	2	1	1	1	764	83.2	5.74
P62857	RPS28	40S ribosomal protein S28	High	P62857	46	3	3	3	69	7.8	10.7	3577621.296875
P07108	DBI	Acyl-CoA-binding protein	High	P07108	23	1	2	1	87	10.0	6.57	2223051.59375
P09038	FGF2	Fibroblast growth factor 2	High	P09038	5	2	2	2	288	30.8	11.18	5761449.4375
Q17RY0	CPEB4	Cytoplasmic polyadenylation element-binding protein 4	High	Q17RY0	2	1	1	1	729	80.1	7.18
P25787	PSMA2	Proteasome subunit alpha type-2	High	P25787	8	2	3	2	234	25.9	7.43	1587955.5
Q9Y5Z4	HEBP2	Heme-binding protein 2	High	Q9Y5Z4	11	2	2	2	205	22.9	4.63	755484.25
O43324	EEF1E1	Eukaryotic translation elongation factor 1 epsilon-1	High	O43324	6	1	1	1	174	19.8	8.54	554983.6875
Q9Y606	PUS1	Pseudouridylate synthase 1 homolog	High	Q9Y606	5	2	2	2	427	47.4	8.41	222521.578125
O95340	PAPSS2	Bifunctional 3'-phosphoadenosine 5'-phosphosulfate synthase 2	High	O95340	3	2	2	2	614	69.5	8.03	1578773.6875
P30049	ATP5F1D	ATP synthase subunit delta, mitochondrial	High	P30049	5	1	1	1	168	17.5	5.49	24699926
P17301	ITGA2	Integrin alpha-2	High	P17301	2	2	2	2	1181	129.2	5.25	1127202.03125
Q14126	DSG2	Desmoglein-2	High	Q14126	1	2	2	2	1118	122.2	5.24	3341775.15625
P39880	CUX1	Homeobox protein cut-like 1	High	P39880	1	1	1	1	1505	164.1	5.9
O00139	KIF2A	Kinesin-like protein KIF2A	High	O00139	5	4	4	4	706	79.9	6.68	961349.375
Q96SQ9	CYP2S1	Cytochrome P450 2S1	High	Q96SQ9	2	1	2	1	504	55.8	8.62	774319.25
P40121	CAPG	Macrophage-capping protein	High	P40121	5	2	2	2	348	38.5	6.19	753193.375
P60903	S100A10	Protein S100-A10	High	P60903	18	2	4	2	97	11.2	7.37	3847464.25
Q9BXP5	SRRT	Serrate RNA effector molecule homolog	High	Q9BXP5	2	2	2	2	876	100.6	5.96	410005.09375
P37840	SNCA	Alpha-synuclein	High	P37840	14	2	2	1	140	14.5	4.7	522424.75
O00232	PSMD12	26S proteasome non-ATPase regulatory subunit 12	High	O00232	4	2	2	2	456	52.9	7.65	663005.75
Q9Y6D5	ARFGEF2	Brefeldin A-inhibited guanine nucleotide-exchange protein 2	High	Q9Y6D5	1	2	2	2	1785	201.9	6.33	626254.8125
P04156	PRNP	Major prion protein	High	P04156	8	2	2	2	253	27.6	9.0	3021279.375
P18827	SDC1	Syndecan-1	High	P18827	6	1	1	1	310	32.4	4.63	728935.1875
Q9UI12	ATP6V1H	V-type proton ATPase subunit H	High	Q9UI12	3	1	1	1	483	55.8	6.48
O15020	SPTBN2	Spectrin beta chain, non-erythrocytic 2	High	O15020	1	2	2	1	2390	271.2	6.11
P48735	IDH2	Isocitrate dehydrogenase [NADP], mitochondrial	High	P48735	5	3	3	3	452	50.9	8.69	4485768.5625
Q99426	TBCB	Tubulin-folding cofactor B	High	Q99426	7	2	2	2	244	27.3	5.15	1060659.40625
P07305	H1-0	Histone H1.0	High	P07305	11	2	2	2	194	20.9	10.84	9160959
Q709C8	VPS13C	Intermembrane lipid transfer protein VPS13C	High	Q709C8	1	3	3	3	3753	422.1	6.83	190779.203125
Q9Y3F4	STRAP	Serine-threonine kinase receptor-associated protein	High	Q9Y3F4	3	1	1	1	350	38.4	5.12
P0C7P4	UQCRFS1P1	Putative cytochrome b-c1 complex subunit Rieske-like protein 1	High	P0C7P4	8	3	3	3	283	30.8	8.87	24185106.3125
Q14974	KPNB1	Importin subunit beta-1	High	Q14974	2	2	3	2	876	97.1	4.78	2245547.375
Q92900	UPF1	Regulator of nonsense transcripts 1	High	Q92900	2	2	2	2	1129	124.3	6.61	481231.984375
P22087	FBL	rRNA 2'-O-methyltransferase fibrillarin	High	P22087	6	2	3	2	321	33.8	10.18	2350997.375
P62318	SNRPD3	Small nuclear ribonucleoprotein Sm D3	High	P62318	8	1	1	1	126	13.9	10.32
Q8WV41	SNX33	Sorting nexin-33	High	Q8WV41	5	2	2	2	574	65.2	6.79	484648.5625
Q6YHK3	CD109	CD109 antigen	High	Q6YHK3	2	3	3	3	1445	161.6	5.85	832883.0625
P14209	CD99	CD99 antigen	High	P14209	5	1	1	1	185	18.8	4.75	2309604.75
P22735	TGM1	Protein-glutamine gamma-glutamyltransferase K	High	P22735	3	2	2	2	817	89.7	6.04	892189.640625
O14936	CASK	Peripheral plasma membrane protein CASK	High	O14936	3	3	3	3	926	105.1	6.43	837149.921875
P46439	GSTM5	Glutathione S-transferase Mu 5	High	P46439	8	2	3	2	218	25.7	7.39	2980922.46875
Q9Y2H5	PLEKHA6	Pleckstrin homology domain-containing family A member 6	High	Q9Y2H5	2	2	2	2	1048	117.1	9.1	1582418.5
P61163	ACTR1A	Alpha-centractin	High	P61163	6	2	10	2	376	42.6	6.64	700060289.375
O14979	HNRNPDL	Heterogeneous nuclear ribonucleoprotein D-like	High	O14979	4	2	3	2	420	46.4	9.57	1713901.15625
B5ME19	EIF3CL	Eukaryotic translation initiation factor 3 subunit C-like protein	High	B5ME19	2	2	2	2	914	105.4	5.64	850307.78125
P11310	ACADM	Medium-chain specific acyl-CoA dehydrogenase, mitochondrial	High	P11310	3	1	1	1	421	46.6	8.37	626771.6875
P05067	APP	Amyloid-beta precursor protein	High	P05067	2	1	1	1	770	86.9	4.82	1573349.625
Q9Y3B3	TMED7	Transmembrane emp24 domain-containing protein 7	High	Q9Y3B3	4	2	2	2	224	25.2	6.89	1461709.5
Q9UNF1	MAGED2	Melanoma-associated antigen D2	High	Q9UNF1	2	1	1	1	606	64.9	9.32	374157.1875
P22234	PAICS	Bifunctional phosphoribosylaminoimidazole carboxylase/phosphoribosylaminoimidazole succinocarboxamide synthetase	High	P22234	7	3	3	3	425	47.0	7.23	1883103
Q8N335	GPD1L	Glycerol-3-phosphate dehydrogenase 1-like protein	High	Q8N335	5	2	2	1	351	38.4	7.02	367889.46875
O43390	HNRNPR	Heterogeneous nuclear ribonucleoprotein R	High	O43390	4	3	3	2	633	70.9	8.13	945176.25
Q99848	EBNA1BP2	Probable rRNA-processing protein EBP2	High	Q99848	7	2	2	2	306	34.8	10.1
P23141	CES1	Liver carboxylesterase 1	High	P23141	3	2	2	2	567	62.5	6.6	942683.6875
Q14197	MRPL58	Peptidyl-tRNA hydrolase ICT1, mitochondrial	High	Q14197	11	2	2	2	206	23.6	10.07	338339.375
P05129	PRKCG	Protein kinase C gamma type	High	P05129	3	2	2	2	697	78.4	7.46	466551.34375
P62993	GRB2	Growth factor receptor-bound protein 2	High	P62993	8	2	2	2	217	25.2	6.32	3146580.28125
Q9ULD2	MTUS1	Microtubule-associated tumor suppressor 1	High	Q9ULD2	1	2	2	2	1270	141.3	7.5	372597.625
P02788	LTF	Lactotransferrin	High	P02788	5	4	4	4	710	78.1	8.12	2560896.6875
P19256	CD58	Lymphocyte function-associated antigen 3	High	P19256	6	2	2	2	250	28.1	6.76	837242.34375
Q16658	FSCN1	Fascin	High	Q16658	4	2	2	2	493	54.5	7.24	1230907.8125
Q9NW97	TMEM51	Transmembrane protein 51	High	Q9NW97	5	1	1	1	253	27.7	5.53
P46060	RANGAP1	Ran GTPase-activating protein 1	High	P46060	2	1	1	1	587	63.5	4.68	532758.625
Q9UNQ0	ABCG2	Broad substrate specificity ATP-binding cassette transporter ABCG2	High	Q9UNQ0	3	2	3	2	655	72.3	8.69	898814.5
Q03001	DST	Dystonin	High	Q03001	0	3	3	2	7570	860.1	5.25	539826.640625
P06702	S100A9	Protein S100-A9	High	P06702	18	2	3	2	114	13.2	6.13	4334699.25
Q9Y6R0	NUMBL	Numb-like protein	High	Q9Y6R0	4	3	4	1	609	64.9	8.85	636551.25
Q9UG63	ABCF2	ATP-binding cassette sub-family F member 2	High	Q9UG63	3	2	2	2	623	71.2	7.37	1558049.0625
Q9Y2Q3	GSTK1	Glutathione S-transferase kappa 1	High	Q9Y2Q3	7	1	1	1	226	25.5	8.41	1186635.125
O95359	TACC2	Transforming acidic coiled-coil-containing protein 2	High	O95359	1	3	3	3	2948	309.2	4.79	499503.484375
Q9Y639	NPTN	Neuroplastin	High	Q9Y639	4	2	4	2	398	44.4	7.99	2877932.625
P01591	JCHAIN	Immunoglobulin J chain	High	P01591	8	1	1	1	159	18.1	5.24	1357391.5
Q96P63	SERPINB12	Serpin B12	High	Q96P63	4	2	3	2	405	46.2	5.53	2402251.84375
P63173	RPL38	60S ribosomal protein L38	High	P63173	29	2	3	2	70	8.2	10.1	3198392
P07339	CTSD	Cathepsin D	High	P07339	4	2	4	2	412	44.5	6.54	3341556.875
P01009	SERPINA1	Alpha-1-antitrypsin	High	P01009	6	3	3	3	418	46.7	5.59	3398119.625
Q96EY7	PTCD3	Pentatricopeptide repeat domain-containing protein 3, mitochondrial	High	Q96EY7	3	2	2	2	689	78.5	6.42	387141.75
P43246	MSH2	DNA mismatch repair protein Msh2	High	P43246	2	2	2	2	934	104.7	5.77	1222936.8125
O00469	PLOD2	Procollagen-lysine,2-oxoglutarate 5-dioxygenase 2	High	O00469	3	2	2	2	737	84.6	6.71	536491.953125
Q9Y520	PRRC2C	Protein PRRC2C	High	Q9Y520	1	3	3	3	2896	316.7	9.13	1054705.03125
P36873	PPP1CC	Serine/threonine-protein phosphatase PP1-gamma catalytic subunit	High	P36873	7	2	3	1	323	37.0	6.54
P84103	SRSF3	Serine/arginine-rich splicing factor 3	High	P84103	16	2	2	2	164	19.3	11.65	1895284.65625
Q9UQ88	CDK11A	Cyclin-dependent kinase 11A	High	Q9UQ88	2	2	3	1	783	91.3	5.36	1466826.6875
P0DOY2	IGLC2	Immunoglobulin lambda constant 2	High	P0DOY2	9	1	1	1	106	11.3	7.24	735403.8125
P22570	FDXR	NADPH:adrenodoxin oxidoreductase, mitochondrial	High	P22570	7	4	4	4	491	53.8	8.44	1220510.984375
P84098	RPL19	60S ribosomal protein L19	High	P84098	17	4	5	4	196	23.5	11.47	5291606.96875
O43759	SYNGR1	Synaptogyrin-1	High	O43759	5	1	1	1	233	25.4	4.68
Q12874	SF3A3	Splicing factor 3A subunit 3	High	Q12874	6	3	3	3	501	58.8	5.38	694855.578125
P78347	GTF2I	General transcription factor II-I	High	P78347	2	2	2	2	998	112.3	6.39	1103078.25
Q8WVV4	POF1B	Protein POF1B	High	Q8WVV4	3	2	2	2	589	68.0	6.32	1623568.03125
Q9NZR1	TMOD2	Tropomodulin-2	High	Q9NZR1	5	2	2	1	351	39.6	5.27	639541.9375
Q9BVJ7	DUSP23	Dual specificity protein phosphatase 23	High	Q9BVJ7	13	2	2	2	150	16.6	8.21	794694.03125
Q14980	NUMA1	Nuclear mitotic apparatus protein 1	High	Q14980	1	2	2	2	2115	238.1	5.78	320044.40625
Q9P2P6	STARD9	StAR-related lipid transfer protein 9	High	Q9P2P6	0	2	5	2	4700	516.0	6.32	7469228.1875
Q9NSD9	FARSB	Phenylalanine--tRNA ligase beta subunit	High	Q9NSD9	4	3	4	3	589	66.1	6.84	1969350.875
O76031	CLPX	ATP-dependent Clp protease ATP-binding subunit clpX-like, mitochondrial	High	O76031	4	2	2	2	633	69.2	7.58	510380.28125
Q14195	DPYSL3	Dihydropyrimidinase-related protein 3	High	Q14195	3	2	2	1	570	61.9	6.49	347159.40625
Q9UKM9	RALY	RNA-binding protein Raly	High	Q9UKM9	6	2	2	2	306	32.4	9.17	904966.75
Q9Y3U8	RPL36	60S ribosomal protein L36	High	Q9Y3U8	14	2	4	2	105	12.2	11.59	10091668.875
Q8IUD2	ERC1	ELKS/Rab6-interacting/CAST family member 1	High	Q8IUD2	1	1	1	1	1116	128.0	5.97	325032.9375
O14647	CHD2	Chromodomain-helicase-DNA-binding protein 2	High	O14647	1	3	4	3	1828	211.2	8.1	1688163.1875
P10253	GAA	Lysosomal alpha-glucosidase	High	P10253	1	1	1	1	952	105.3	6.0
Q9BXK5	BCL2L13	Bcl-2-like protein 13	High	Q9BXK5	2	1	1	1	485	52.7	4.44	513158.65625
P37235	HPCAL1	Hippocalcin-like protein 1	High	P37235	11	2	2	2	193	22.3	5.35	1683254.71875
Q16881	TXNRD1	Thioredoxin reductase 1, cytoplasmic	High	Q16881	3	2	2	2	649	70.9	7.39	2250520.9375
O15355	PPM1G	Protein phosphatase 1G	High	O15355	4	2	2	2	546	59.2	4.36	423369.46875
Q12905	ILF2	Interleukin enhancer-binding factor 2	High	Q12905	8	2	3	2	390	43.0	5.26	1531317.125
Q99962	SH3GL2	Endophilin-A1	High	Q99962	5	2	2	1	352	39.9	5.45	329391.5625
Q9BS40	LXN	Latexin	High	Q9BS40	5	1	1	1	222	25.7	5.78	772724.3125
P28070	PSMB4	Proteasome subunit beta type-4	High	P28070	7	2	2	2	264	29.2	5.97	2106736.75
Q16576	RBBP7	Histone-binding protein RBBP7	High	Q16576	3	1	1	1	425	47.8	5.05	252245.046875
P48444	ARCN1	Coatomer subunit delta	High	P48444	4	2	2	2	511	57.2	6.21	1060753.65625
Q8N1F7	NUP93	Nuclear pore complex protein Nup93	High	Q8N1F7	1	1	1	1	819	93.4	5.72	376613
O95994	AGR2	Anterior gradient protein 2 homolog	High	O95994	10	2	13	2	175	20.0	9.0	24507073.75
P15104	GLUL	Glutamine synthetase	High	P15104	5	1	2	1	373	42.0	6.89	397075.4375
Q15836	VAMP3	Vesicle-associated membrane protein 3	High	Q15836	24	2	4	2	100	11.3	8.79	5520902.875
P36871	PGM1	Phosphoglucomutase-1	High	P36871	5	3	3	3	562	61.4	6.76	1172283.8125
Q9H3Z4	DNAJC5	DnaJ homolog subfamily C member 5	High	Q9H3Z4	12	2	2	2	198	22.1	5.07	1422351.5625
O75475	PSIP1	PC4 and SFRS1-interacting protein	High	O75475	2	1	2	1	530	60.1	9.13	775385.375
P42357	HAL	Histidine ammonia-lyase	High	P42357	3	2	2	2	657	72.7	6.95	1374654.5
Q96HY6	DDRGK1	DDRGK domain-containing protein 1	High	Q96HY6	4	1	1	1	314	35.6	5.12	615418.75
Q8NE86	MCU	Calcium uniporter protein, mitochondrial	High	Q8NE86	5	2	3	2	351	39.8	8.65	560221.234375
A6ND36	FAM83G	Protein FAM83G	High	A6ND36	2	2	2	2	823	90.8	6.39	555860.5625
P10301	RRAS	Ras-related protein R-Ras	High	P10301	11	2	3	1	218	23.5	6.93	774304.4375
P21912	SDHB	Succinate dehydrogenase [ubiquinone] iron-sulfur subunit, mitochondrial	High	P21912	8	2	2	2	280	31.6	8.76	405852.4375
Q9NXS2	QPCTL	Glutaminyl-peptide cyclotransferase-like protein	High	Q9NXS2	5	2	2	2	382	42.9	9.82	873287.734375
Q68CZ2	TNS3	Tensin-3	High	Q68CZ2	1	2	2	2	1445	155.2	6.81	1021005.59375
Q9UDR5	AASS	Alpha-aminoadipic semialdehyde synthase, mitochondrial	High	Q9UDR5	1	1	1	1	926	102.1	6.64	573701.875
P36543	ATP6V1E1	V-type proton ATPase subunit E 1	High	P36543	8	2	2	2	226	26.1	8.0	1179667.875
P20648	ATP4A	Potassium-transporting ATPase alpha chain 1	High	P20648	2	2	3	1	1035	114.0	5.81	911424.25
P17096	HMGA1	High mobility group protein HMG-I/HMG-Y	High	P17096	16	2	3	2	107	11.7	10.32	9494829.5
Q96C01	FAM136A	Protein FAM136A	High	Q96C01	11	2	2	2	138	15.6	7.61	1570378.2734375
P56545	CTBP2	C-terminal-binding protein 2	High	P56545	3	2	2	2	445	48.9	6.95	2765091.75
Q9H6S0	YTHDC2	3'-5' RNA helicase YTHDC2	High	Q9H6S0	2	2	2	2	1430	160.1	8.4	484526.8125
Q96HC4	PDLIM5	PDZ and LIM domain protein 5	High	Q96HC4	4	3	3	3	596	63.9	8.21	2257733.8125
Q9H1K4	SLC25A18	Mitochondrial glutamate carrier 2	High	Q9H1K4	7	2	3	2	315	33.8	9.25	1294610.4375
Q6NUK1	SLC25A24	Mitochondrial adenyl nucleotide antiporter SLC25A24	High	Q6NUK1	4	2	2	2	477	53.3	6.33	1771399.0625
Q9NZM1	MYOF	Myoferlin	High	Q9NZM1	1	2	2	2	2061	234.6	6.18
Q9BY43	CHMP4A	Charged multivesicular body protein 4a	High	Q9BY43	4	1	1	1	222	25.1	4.7
Q2TB90	HKDC1	Hexokinase HKDC1	High	Q2TB90	2	2	2	1	917	102.5	7.12	506623.71875
Q9NUL3	STAU2	Double-stranded RNA-binding protein Staufen homolog 2	High	Q9NUL3	4	2	2	1	570	62.6	9.61
Q14527	HLTF	Helicase-like transcription factor	High	Q14527	2	2	2	2	1009	113.9	8.6	745692.3125
Q6PKG0	LARP1	La-related protein 1	High	Q6PKG0	2	2	2	2	1096	123.4	8.82	911945.34375
Q9Y2Q9	MRPS28	28S ribosomal protein S28, mitochondrial	High	Q9Y2Q9	5	1	1	1	187	20.8	9.1	817413.5625
P17655	CAPN2	Calpain-2 catalytic subunit	High	P17655	2	2	2	2	700	79.9	4.98	38710544.375
P60059	SEC61G	Protein transport protein Sec61 subunit gamma	High	P60059	18	1	1	1	68	7.7	9.99	249957.3125
O60749	SNX2	Sorting nexin-2	High	O60749	2	1	1	1	519	58.4	5.12	350634.5
P13861	PRKAR2A	cAMP-dependent protein kinase type II-alpha regulatory subunit	High	P13861	5	2	2	2	404	45.5	5.07	886175.5
O00763	ACACB	Acetyl-CoA carboxylase 2	High	O00763	1	3	3	1	2458	276.4	6.49	348041.21875
Q13601	KRR1	KRR1 small subunit processome component homolog	High	Q13601	6	2	2	2	381	43.6	9.77	705864.546875
Q13303	KCNAB2	Voltage-gated potassium channel subunit beta-2	High	Q13303	10	3	3	3	367	41.0	9.0	2156113.71875
P48729	CSNK1A1	Casein kinase I isoform alpha	High	P48729	6	2	2	2	337	38.9	9.57	2492089
O15230	LAMA5	Laminin subunit alpha-5	High	O15230	1	3	3	3	3695	399.5	7.02	403843.84375
Q3LXA3	TKFC	Triokinase/FMN cyclase	High	Q3LXA3	2	1	1	1	575	58.9	7.49	1339852.375
P11166	SLC2A1	Solute carrier family 2, facilitated glucose transporter member 1	High	P11166	3	2	2	2	492	54.0	8.72	1019636.96875
Q9UPT8	ZC3H4	Zinc finger CCCH domain-containing protein 4	High	Q9UPT8	2	2	2	2	1303	140.2	6.27	426215.34375
Q9GZT3	SLIRP	SRA stem-loop-interacting RNA-binding protein, mitochondrial	High	Q9GZT3	21	2	2	2	109	12.3	10.24	927540.09375
Q9NWB6	ARGLU1	Arginine and glutamate-rich protein 1	High	Q9NWB6	6	2	2	2	273	33.2	10.35	630449.1875
P01008	SERPINC1	Antithrombin-III	High	P01008	5	3	3	3	464	52.6	6.71	2061423
Q96B97	SH3KBP1	SH3 domain-containing kinase-binding protein 1	High	Q96B97	3	2	2	2	665	73.1	6.62	1086536.125
Q9HDC9	APMAP	Adipocyte plasma membrane-associated protein	High	Q9HDC9	5	2	3	2	416	46.5	6.16	1269789.25
P19823	ITIH2	Inter-alpha-trypsin inhibitor heavy chain H2	High	P19823	2	2	2	2	946	106.4	6.86	734411.75
Q8N983	MRPL43	39S ribosomal protein L43, mitochondrial	High	Q8N983	8	2	2	2	215	23.4	8.65	2964744.5625
O75976	CPD	Carboxypeptidase D	High	O75976	2	3	3	3	1380	152.8	6.05	2503299.96875
P17174	GOT1	Aspartate aminotransferase, cytoplasmic	High	P17174	3	1	2	1	413	46.2	7.01	1474143.5
P55769	SNU13	NHP2-like protein 1	High	P55769	9	1	2	1	128	14.2	8.46	1350081.5
Q96SB4	SRPK1	SRSF protein kinase 1	High	Q96SB4	3	2	2	1	655	74.3	6.16	277071
Q9UGP4	LIMD1	LIM domain-containing protein 1	High	Q9UGP4	2	1	1	1	676	72.1	6.65	715847.6875
O75534	CSDE1	Cold shock domain-containing protein E1	High	O75534	2	2	2	2	798	88.8	6.25	826426.84375
Q7L0J3	SV2A	Synaptic vesicle glycoprotein 2A	High	Q7L0J3	2	1	1	1	742	82.6	5.57	370106.4375
Q08380	LGALS3BP	Galectin-3-binding protein	High	Q08380	2	1	1	1	585	65.3	5.27	911545.5
Q92974	ARHGEF2	Rho guanine nucleotide exchange factor 2	High	Q92974	2	2	2	2	986	111.5	7.27	718254.15625
O43572	AKAP10	A-kinase anchor protein 10, mitochondrial	High	O43572	2	1	1	1	662	73.8	6.39	526799.5625
O75915	ARL6IP5	PRA1 family protein 3	High	O75915	10	1	1	1	188	21.6	9.77	222244.109375
Q8N2G8	GHDC	GH3 domain-containing protein	High	Q8N2G8	5	3	3	3	530	57.5	7.88	955980.09375
P09211	GSTP1	Glutathione S-transferase P	High	P09211	9	2	2	2	210	23.3	5.64	1585273.75
Q9H1E3	NUCKS1	Nuclear ubiquitous casein and cyclin-dependent kinase substrate 1	High	Q9H1E3	8	3	5	3	243	27.3	5.08	5654897.375
P22061	PCMT1	Protein-L-isoaspartate(D-aspartate) O-methyltransferase	High	P22061	5	1	1	1	227	24.6	7.21	966306.5
Q13310	PABPC4	Polyadenylate-binding protein 4	High	Q13310	4	2	3	1	644	70.7	9.26	487105.21875
Q6ZVM7	TOM1L2	TOM1-like protein 2	High	Q6ZVM7	4	2	2	2	507	55.5	4.79	1158768.21875
Q9HC38	GLOD4	Glyoxalase domain-containing protein 4	High	Q9HC38	4	1	1	1	313	34.8	5.6	769016.5625
O94916	NFAT5	Nuclear factor of activated T-cells 5	High	O94916	2	3	3	3	1531	165.7	5.24	3840199
P48507	GCLM	Glutamate--cysteine ligase regulatory subunit	High	P48507	5	1	1	1	274	30.7	6.02	1409352.5
Q68CQ4	UTP25	U3 small nucleolar RNA-associated protein 25 homolog	High	Q68CQ4	3	2	2	2	756	87.0	5.88	460293.515625
P09471	GNAO1	Guanine nucleotide-binding protein G(o) subunit alpha	High	P09471	6	2	2	2	354	40.0	5.53	704535.6875
Q8N5K1	CISD2	CDGSH iron-sulfur domain-containing protein 2	High	Q8N5K1	9	1	1	1	135	15.3	9.61	597206.4375
P80303	NUCB2	Nucleobindin-2	High	P80303	4	2	3	1	420	50.2	5.12	208434.625
P21283	ATP6V1C1	V-type proton ATPase subunit C 1	High	P21283	4	2	2	2	382	43.9	7.46	611907.5625
P50995	ANXA11	Annexin A11	High	P50995	4	2	2	2	505	54.4	7.65
P04080	CSTB	Cystatin-B	High	P04080	12	1	1	1	98	11.1	7.56	1744964.5
P51398	DAP3	28S ribosomal protein S29, mitochondrial	High	P51398	4	1	1	1	398	45.5	8.88
Q8IZH2	XRN1	5'-3' exoribonuclease 1	High	Q8IZH2	1	2	2	2	1706	194.0	7.21	274884.140625
O60869	EDF1	Endothelial differentiation-related factor 1	High	O60869	15	2	2	2	148	16.4	9.95	1107710.53125
Q15075	EEA1	Early endosome antigen 1	High	Q15075	1	2	2	2	1411	162.4	5.68	770682.203125
O43291	SPINT2	Kunitz-type protease inhibitor 2	High	O43291	5	1	1	1	252	28.2	8.29	270140.46875
Q9BQ67	GRWD1	Glutamate-rich WD repeat-containing protein 1	High	Q9BQ67	4	2	2	2	446	49.4	4.92	1380245.1875
Q16610	ECM1	Extracellular matrix protein 1	High	Q16610	2	1	1	1	540	60.6	6.71	661467.0625
O75131	CPNE3	Copine-3	High	O75131	3	2	2	2	537	60.1	5.85	1028725.25
P04844	RPN2	Dolichyl-diphosphooligosaccharide--protein glycosyltransferase subunit 2	High	P04844	4	1	1	1	631	69.2	5.69	396577.15625
Q01484	ANK2	Ankyrin-2	High	Q01484	0	2	2	1	3957	433.4	5.14
O43293	DAPK3	Death-associated protein kinase 3	High	O43293	3	1	1	1	454	52.5	6.89
P50895	BCAM	Basal cell adhesion molecule	High	P50895	2	1	1	1	628	67.4	5.81	727998.75
P54803	GALC	Galactocerebrosidase	High	P54803	2	1	1	1	685	77.0	6.64
O43776	NARS1	Asparagine--tRNA ligase, cytoplasmic	High	O43776	3	2	3	2	548	62.9	6.25	799970.828125
O75821	EIF3G	Eukaryotic translation initiation factor 3 subunit G	High	O75821	4	1	1	1	320	35.6	6.13	305169.6875
P78362	SRPK2	SRSF protein kinase 2	High	P78362	2	2	2	1	688	77.5	4.97	962248.578125
O75396	SEC22B	Vesicle-trafficking protein SEC22b	High	O75396	11	2	2	2	215	24.7	8.51	176177.359375
Q9UJC5	SH3BGRL2	SH3 domain-binding glutamic acid-rich-like protein 2	High	Q9UJC5	12	1	1	1	107	12.3	6.71	986844.875
Q9UKA9	PTBP2	Polypyrimidine tract-binding protein 2	High	Q9UKA9	3	2	9	1	531	57.5	8.66	4241446.484375
P54136	RARS1	Arginine--tRNA ligase, cytoplasmic	High	P54136	3	2	2	2	660	75.3	6.68	1085467.125
Q04637	EIF4G1	Eukaryotic translation initiation factor 4 gamma 1	High	Q04637	2	3	3	3	1599	175.4	5.33	812286.3125
P31151	S100A7	Protein S100-A7	High	P31151	11	1	1	1	101	11.5	6.77	757398.4375
P18669	PGAM1	Phosphoglycerate mutase 1	High	P18669	4	1	2	1	254	28.8	7.18	609415.8125
P30626	SRI	Sorcin	High	P30626	6	1	1	1	198	21.7	5.59
O43148	RNMT	mRNA cap guanine-N7 methyltransferase	High	O43148	4	2	4	2	476	54.8	6.61	2047199.75
Q7Z4W1	DCXR	L-xylulose reductase	High	Q7Z4W1	9	2	2	2	244	25.9	8.1	551591.71875
P01619	IGKV3-20	Immunoglobulin kappa variable 3-20	High	P01619	14	1	1	1	116	12.5	4.96	334146.59375
Q8N3V7	SYNPO	Synaptopodin	High	Q8N3V7	2	2	3	2	929	99.4	8.72	15114101.625
P10515	DLAT	Dihydrolipoyllysine-residue acetyltransferase component of pyruvate dehydrogenase complex, mitochondrial	High	P10515	2	2	3	2	647	69.0	7.84	2808849.65625
O43684	BUB3	Mitotic checkpoint protein BUB3	High	O43684	5	2	2	2	328	37.1	6.84	2470597.625
O75410	TACC1	Transforming acidic coiled-coil-containing protein 1	High	O75410	1	1	1	1	805	87.7	4.88	785530.1875
Q6IAA8	LAMTOR1	Ragulator complex protein LAMTOR1	High	Q6IAA8	8	1	1	1	161	17.7	5.15	356832.90625
E9PRG8	C11orf98	Uncharacterized protein C11orf98	High	E9PRG8	11	1	2	1	123	14.2	11.53	614706.1875
Q96A65	EXOC4	Exocyst complex component 4	High	Q96A65	1	1	1	1	974	110.4	6.49	2383268.75
Q8N163	CCAR2	Cell cycle and apoptosis regulator protein 2	High	Q8N163	2	2	2	2	923	102.8	5.22	803595.75
P21695	GPD1	Glycerol-3-phosphate dehydrogenase [NAD(+)], cytoplasmic	High	P21695	5	2	2	1	349	37.5	6.18	1794693.875
Q9BRP8	PYM1	Partner of Y14 and mago	High	Q9BRP8	8	2	2	2	204	22.6	9.45	819869.9375
P07954	FH	Fumarate hydratase, mitochondrial	High	P07954	2	1	1	1	510	54.6	8.76	32623318
Q8NE71	ABCF1	ATP-binding cassette sub-family F member 1	High	Q8NE71	3	2	2	2	845	95.9	6.8
Q9H307	PNN	Pinin	High	Q9H307	1	1	1	1	717	81.6	7.14	539031.9375
P49721	PSMB2	Proteasome subunit beta type-2	High	P49721	7	1	1	1	201	22.8	7.02	183106.578125
Q9NV31	IMP3	U3 small nucleolar ribonucleoprotein protein IMP3	High	Q9NV31	8	1	1	1	184	21.8	9.5	363431.25
Q8NFW8	CMAS	N-acylneuraminate cytidylyltransferase	High	Q8NFW8	4	2	2	2	434	48.3	7.93	2446823.625
Q9Y617	PSAT1	Phosphoserine aminotransferase	High	Q9Y617	5	2	2	2	370	40.4	7.66	6824418.96875
Q8N2K0	ABHD12	Lysophosphatidylserine lipase ABHD12	High	Q8N2K0	3	1	1	1	398	45.1	8.65	1152871.125
Q8N142	ADSS1	Adenylosuccinate synthetase isozyme 1	High	Q8N142	2	1	1	1	457	50.2	8.59	153365.1875
Q4VCS5	AMOT	Angiomotin	High	Q4VCS5	2	2	5	2	1084	118.0	7.64
P01834	IGKC	Immunoglobulin kappa constant	High	P01834	19	1	1	1	107	11.8	6.52
Q9HAU0	PLEKHA5	Pleckstrin homology domain-containing family A member 5	High	Q9HAU0	2	3	3	3	1116	127.4	7.53	523167.28125
P04424	ASL	Argininosuccinate lyase	High	P04424	4	2	2	2	464	51.6	6.48	1863055.1875
O94856	NFASC	Neurofascin	High	O94856	2	2	2	2	1347	149.9	6.65	223350.53125
P26368	U2AF2	Splicing factor U2AF 65 kDa subunit	High	P26368	4	2	2	2	475	53.5	9.09	1139601.75
Q99735	MGST2	Microsomal glutathione S-transferase 2	High	Q99735	10	1	1	1	147	16.6	9.55	413960.09375
P78352	DLG4	Disks large homolog 4	High	P78352	2	1	1	1	724	80.4	5.88	571023.5
Q9H1C7	CYSTM1	Cysteine-rich and transmembrane domain-containing protein 1	High	Q9H1C7	10	1	1	1	97	10.6	4.32	1383016.5
P60228	EIF3E	Eukaryotic translation initiation factor 3 subunit E	High	P60228	4	2	2	2	445	52.2	6.04	1306841.1875
Q5M9Q1	NKAPL	NKAP-like protein	High	Q5M9Q1	2	1	1	1	402	46.3	9.72	989762.1875
O14773	TPP1	Tripeptidyl-peptidase 1	High	O14773	2	2	2	2	563	61.2	6.48	1483066.4375
Q9Y2R9	MRPS7	28S ribosomal protein S7, mitochondrial	High	Q9Y2R9	5	1	1	1	242	28.1	9.99	266017.4375
Q96CP2	FLYWCH2	FLYWCH family member 2	High	Q96CP2	9	1	1	1	140	14.6	8.46
O95858	TSPAN15	Tetraspanin-15	High	O95858	4	1	1	1	294	33.1	5.48
O43570	CA12	Carbonic anhydrase 12	High	O43570	6	2	2	2	354	39.4	7.23	1168389.40625
O00273	DFFA	DNA fragmentation factor subunit alpha	High	O00273	8	2	2	2	331	36.5	4.79	826495.34375
O60841	EIF5B	Eukaryotic translation initiation factor 5B	High	O60841	2	2	2	2	1220	138.7	5.49	685200.375
O43583	DENR	Density-regulated protein	High	O43583	8	2	2	2	198	22.1	5.3	864168.734375
P36776	LONP1	Lon protease homolog, mitochondrial	High	P36776	2	2	2	1	959	106.4	6.39	349845.0625
Q6ZVX7	NCCRP1	F-box only protein 50	High	Q6ZVX7	4	1	1	1	275	30.8	6.62	849603.3125
Q9BQ39	DDX50	ATP-dependent RNA helicase DDX50	High	Q9BQ39	3	2	3	2	737	82.5	9.17	578484.375
Q13868	EXOSC2	Exosome complex component RRP4	High	Q13868	6	2	2	2	293	32.8	7.5	550625.078125
P08708	RPS17	40S ribosomal protein S17	High	P08708	7	1	1	1	135	15.5	9.85	5864549
P28066	PSMA5	Proteasome subunit alpha type-5	High	P28066	5	1	1	1	241	26.4	4.79	644835.75
Q08495	DMTN	Dematin	High	Q08495	3	1	1	1	405	45.5	8.88	802475.5
Q7L4I2	RSRC2	Arginine/serine-rich coiled-coil protein 2	High	Q7L4I2	3	1	1	1	434	50.5	11.33	263530.75
P10606	COX5B	Cytochrome c oxidase subunit 5B, mitochondrial	High	P10606	16	3	3	3	129	13.7	8.81	10318860.90625
P13473	LAMP2	Lysosome-associated membrane glycoprotein 2	High	P13473	2	1	2	1	410	44.9	5.63	6250817
O00231	PSMD11	26S proteasome non-ATPase regulatory subunit 11	High	O00231	4	2	3	2	422	47.4	6.48	2659796.375
P25398	RPS12	40S ribosomal protein S12	High	P25398	14	2	3	2	132	14.5	7.21	3297438.890625
Q9Y678	COPG1	Coatomer subunit gamma-1	High	Q9Y678	1	1	1	1	874	97.7	5.47	1071930
Q16875	PFKFB3	6-phosphofructo-2-kinase/fructose-2,6-bisphosphatase 3	High	Q16875	2	1	1	1	520	59.6	8.21	315072.03125
Q9NQT8	KIF13B	Kinesin-like protein KIF13B	High	Q9NQT8	1	2	2	2	1826	202.7	5.88	404547.90625
P11233	RALA	Ras-related protein Ral-A	High	P11233	5	1	2	1	206	23.6	7.11	1025608.734375
P62191	PSMC1	26S proteasome regulatory subunit 4	High	P62191	2	1	1	1	440	49.2	6.21	1852449.625
Q16629	SRSF7	Serine/arginine-rich splicing factor 7	High	Q16629	4	1	2	1	238	27.4	11.82	1455792.625
Q92888	ARHGEF1	Rho guanine nucleotide exchange factor 1	High	Q92888	1	1	1	1	912	102.4	5.66	429606.9375
Q8IV08	PLD3	5'-3' exonuclease PLD3	High	Q8IV08	2	1	3	1	490	54.7	6.47	679119.8125
Q93099	HGD	Homogentisate 1,2-dioxygenase	High	Q93099	2	1	1	1	445	49.9	6.96
Q6UWP7	LCLAT1	Lysocardiolipin acyltransferase 1	High	Q6UWP7	2	1	1	1	414	48.9	8.62	590793.875
O15427	SLC16A3	Monocarboxylate transporter 4	High	O15427	5	2	2	2	465	49.4	7.96	2071232.78125
P14866	HNRNPL	Heterogeneous nuclear ribonucleoprotein L	High	P14866	4	2	2	2	589	64.1	8.22	1177222.6875
P62308	SNRPG	Small nuclear ribonucleoprotein G	High	P62308	25	2	2	2	76	8.5	8.88	1241710.46875
O00541	PES1	Pescadillo homolog	High	O00541	3	2	2	2	588	68.0	7.33	273445.53125
O43426	SYNJ1	Synaptojanin-1	High	O43426	1	1	1	1	1573	173.0	7.42	200198.625
O14818	PSMA7	Proteasome subunit alpha type-7	High	O14818	8	2	5	2	248	27.9	8.46	952860.765625
P25311	AZGP1	Zinc-alpha-2-glycoprotein	High	P25311	3	1	2	1	298	34.2	6.05	1609093.875
Q3ZCQ8	TIMM50	Mitochondrial import inner membrane translocase subunit TIM50	High	Q3ZCQ8	2	1	1	1	353	39.6	8.37	684184.0625
P10586	PTPRF	Receptor-type tyrosine-protein phosphatase F	High	P10586	1	2	2	2	1907	212.7	6.3
P02649	APOE	Apolipoprotein E	High	P02649	5	2	2	2	317	36.1	5.73	1110607.875
Q14574	DSC3	Desmocollin-3	High	Q14574	1	1	1	1	896	99.9	6.1	532166.375
P30084	ECHS1	Enoyl-CoA hydratase, mitochondrial	High	P30084	6	2	2	2	290	31.4	8.07	1481151.5
Q15942	ZYX	Zyxin	High	Q15942	3	2	3	2	572	61.2	6.67	1253315.5
Q9UBQ7	GRHPR	Glyoxylate reductase/hydroxypyruvate reductase	High	Q9UBQ7	3	1	1	1	328	35.6	7.39	870735.625
Q9UHX1	PUF60	Poly(U)-binding-splicing factor PUF60	High	Q9UHX1	2	1	1	1	559	59.8	5.29	381457.8125
Q3MHD2	LSM12	Protein LSM12	High	Q3MHD2	7	1	2	1	195	21.7	7.74	473459.65625
P08237	PFKM	ATP-dependent 6-phosphofructokinase, muscle type	High	P08237	2	2	2	2	780	85.1	7.99	1959369.9375
P52943	CRIP2	Cysteine-rich protein 2	High	P52943	10	3	4	2	208	22.5	8.72	21949933.0625
O14735	CDIPT	CDP-diacylglycerol--inositol 3-phosphatidyltransferase	High	O14735	5	1	1	1	213	23.5	8.03	628122.5
Q8WUF5	PPP1R13L	RelA-associated inhibitor	High	Q8WUF5	3	2	2	2	828	89.0	6.81	437703.75
P53597	SUCLG1	Succinate--CoA ligase [ADP/GDP-forming] subunit alpha, mitochondrial	High	P53597	4	2	2	2	346	36.2	8.79	6778235.5
O14880	MGST3	Microsomal glutathione S-transferase 3	High	O14880	5	1	2	1	152	16.5	9.38	9732929
O60763	USO1	General vesicular transport factor p115	High	O60763	2	1	1	1	962	107.8	4.91	192732.515625
O15439	ABCC4	ATP-binding cassette sub-family C member 4	High	O15439	1	2	3	1	1325	149.4	8.19	161540.328125
P61224	RAP1B	Ras-related protein Rap-1b	High	P61224	6	1	1	1	184	20.8	5.78	2172349.5
O14684	PTGES	Prostaglandin E synthase	High	O14684	11	2	2	2	152	17.1	9.5	1433743.3125
P20340	RAB6A	Ras-related protein Rab-6A	High	P20340	10	2	2	2	208	23.6	5.54	498922.90625
P48509	CD151	CD151 antigen	High	P48509	7	2	2	2	253	28.3	7.47	686410.78125
O15269	SPTLC1	Serine palmitoyltransferase 1	High	O15269	5	2	2	2	473	52.7	6.01	844999.953125
Q4V328	GRIPAP1	GRIP1-associated protein 1	High	Q4V328	1	1	1	1	841	95.9	5.11	614036.75
Q14684	RRP1B	Ribosomal RNA processing protein 1 homolog B	High	Q14684	3	2	2	2	758	84.4	9.76	784411.125
P13535	MYH8	Myosin-8	High	P13535	1	2	3	1	1937	222.6	5.74	797981.25
Q92692	NECTIN2	Nectin-2	High	Q92692	3	2	2	2	538	57.7	4.82	420540.828125
Q9UQ80	PA2G4	Proliferation-associated protein 2G4	High	Q9UQ80	5	2	2	2	394	43.8	6.55	1403060.75
P62861	FAU	FAU ubiquitin-like and ribosomal protein S30	High	P62861	8	1	3	1	133	14.4	10.17	1387241.375
P54289	CACNA2D1	Voltage-dependent calcium channel subunit alpha-2/delta-1	High	P54289	2	2	2	2	1103	124.5	5.27	994262.609375
Q99541	PLIN2	Perilipin-2	High	Q99541	6	2	2	2	437	48.0	6.8	393398.96875
P30039	PBLD	Phenazine biosynthesis-like domain-containing protein	High	P30039	5	1	1	1	288	31.8	6.52
P61803	DAD1	Dolichyl-diphosphooligosaccharide--protein glycosyltransferase subunit DAD1	High	P61803	16	2	2	2	113	12.5	7.08	1851620.5
P28072	PSMB6	Proteasome subunit beta type-6	High	P28072	5	1	1	1	239	25.3	4.92	1509025.875
Q9Y6B6	SAR1B	GTP-binding protein SAR1b	High	Q9Y6B6	6	1	1	1	198	22.4	6.11	201095.921875
Q9UN36	NDRG2	Protein NDRG2	High	Q9UN36	6	2	2	2	371	40.8	5.21	973233.125
P62841	RPS15	40S ribosomal protein S15	High	P62841	8	1	1	1	145	17.0	10.39	2890090.25
O95202	LETM1	Mitochondrial proton/calcium exchanger protein	High	O95202	2	1	1	1	739	83.3	6.7
Q9H4A6	GOLPH3	Golgi phosphoprotein 3	High	Q9H4A6	5	1	1	1	298	33.8	6.44	232375.5625
Q9H4A4	RNPEP	Aminopeptidase B	High	Q9H4A4	4	2	2	2	650	72.5	5.74	376648.9375
Q9H0N0	RAB6C	Ras-related protein Rab-6C	High	Q9H0N0	9	1	1	1	254	28.3	7.71	212631.515625
Q9Y4F1	FARP1	FERM, ARHGEF and pleckstrin domain-containing protein 1	High	Q9Y4F1	1	1	1	1	1045	118.6	8.15	369403.28125
Q96QA5	GSDMA	Gasdermin-A	High	Q96QA5	4	2	2	2	445	49.3	5.29	1874953.4375
O75694	NUP155	Nuclear pore complex protein Nup155	High	O75694	1	2	2	2	1391	155.1	6.16	763998.3125
Q7L014	DDX46	Probable ATP-dependent RNA helicase DDX46	High	Q7L014	2	2	2	2	1031	117.3	9.29	998989.25
Q9NPJ3	ACOT13	Acyl-coenzyme A thioesterase 13	High	Q9NPJ3	9	1	1	1	140	15.0	9.14
Q13488	TCIRG1	V-type proton ATPase 116 kDa subunit a 3	High	Q13488	3	3	3	3	830	92.9	7.12	223328.109375
P16383	GCFC2	Intron Large complex component GCFC2	High	P16383	1	1	1	1	781	89.3	5.99	214173.546875
Q96IX5	ATP5MK	ATP synthase membrane subunit K, mitochondrial	High	Q96IX5	36	2	2	2	58	6.5	9.76	2356527.25
O75880	SCO1	Protein SCO1 homolog, mitochondrial	High	O75880	5	2	2	2	301	33.8	8.88	1906882.6875
Q06210	GFPT1	Glutamine--fructose-6-phosphate aminotransferase [isomerizing] 1	High	Q06210	2	1	1	1	699	78.8	7.11	529657.5
Q8NF37	LPCAT1	Lysophosphatidylcholine acyltransferase 1	High	Q8NF37	2	1	1	1	534	59.1	6.02	265605.375
Q8TCJ2	STT3B	Dolichyl-diphosphooligosaccharide--protein glycosyltransferase subunit STT3B	High	Q8TCJ2	2	2	2	2	826	93.6	8.91	804622.1875
Q5JTH9	RRP12	RRP12-like protein	High	Q5JTH9	1	2	2	2	1297	143.6	8.75	180486.875
P35237	SERPINB6	Serpin B6	High	P35237	2	1	2	1	376	42.6	5.27	430884.28125
Q9UPQ3	AGAP1	Arf-GAP with GTPase, ANK repeat and PH domain-containing protein 1	High	Q9UPQ3	1	1	1	1	857	94.4	7.94
P42766	RPL35	60S ribosomal protein L35	High	P42766	14	2	2	2	123	14.5	11.05	23545242.75
P53992	SEC24C	Protein transport protein Sec24C	High	P53992	1	1	1	1	1094	118.2	7.06	184761.640625
Q9BVK6	TMED9	Transmembrane emp24 domain-containing protein 9	High	Q9BVK6	8	3	4	3	235	27.3	8.02	1555179.78125
Q96MW1	CCDC43	Coiled-coil domain-containing protein 43	High	Q96MW1	5	1	1	1	224	25.2	4.92
P30622	CLIP1	CAP-Gly domain-containing linker protein 1	High	P30622	1	1	1	1	1438	162.1	5.36	438939.5
P15428	HPGD	15-hydroxyprostaglandin dehydrogenase [NAD(+)]	High	P15428	6	2	2	2	266	29.0	5.86	1537639.1875
P10114	RAP2A	Ras-related protein Rap-2a	High	P10114	6	1	1	1	183	20.6	4.82	10247173
Q96P11	NSUN5	28S rRNA (cytosine-C(5))-methyltransferase	High	Q96P11	5	2	2	2	429	46.7	8.62	495811.90625
Q8WZ42	TTN	Titin	High	Q8WZ42	0	3	3	2	34350	3813.7	6.35	3477676
P62136	PPP1CA	Serine/threonine-protein phosphatase PP1-alpha catalytic subunit	High	P62136	10	2	2	1	330	37.5	6.33	207843.9375
Q9NTX5	ECHDC1	Ethylmalonyl-CoA decarboxylase	High	Q9NTX5	6	2	2	2	307	33.7	8.21	628264.578125
Q08945	SSRP1	FACT complex subunit SSRP1	High	Q08945	2	1	1	1	709	81.0	6.87	488927.25
Q01780	EXOSC10	Exosome component 10	High	Q01780	2	2	2	2	885	100.8	8.46	311000.625
O75533	SF3B1	Splicing factor 3B subunit 1	High	O75533	1	1	1	1	1304	145.7	7.09	673592.625
Q9NP81	SARS2	Serine--tRNA ligase, mitochondrial	High	Q9NP81	2	1	1	1	518	58.2	8.13	194686.46875
P15586	GNS	N-acetylglucosamine-6-sulfatase	High	P15586	4	2	2	2	552	62.0	8.31	5652265.59375
Q9Y262	EIF3L	Eukaryotic translation initiation factor 3 subunit L	High	Q9Y262	2	1	1	1	564	66.7	6.34	1009283.8125
Q92817	EVPL	Envoplakin	High	Q92817	1	1	1	1	2033	231.5	6.96
P00387	CYB5R3	NADH-cytochrome b5 reductase 3	High	P00387	4	1	1	1	301	34.2	7.59	594289.8125
P11137	MAP2	Microtubule-associated protein 2	High	P11137	1	2	2	2	1827	199.4	4.91	1386849.375
P61289	PSME3	Proteasome activator complex subunit 3	High	P61289	6	1	1	1	254	29.5	5.95	485374.59375
Q9Y266	NUDC	Nuclear migration protein nudC	High	Q9Y266	3	1	1	1	331	38.2	5.38	673620.5625
Q96KP4	CNDP2	Cytosolic non-specific dipeptidase	High	Q96KP4	3	1	1	1	475	52.8	5.97	275302.75
O00487	PSMD14	26S proteasome non-ATPase regulatory subunit 14	High	O00487	6	2	4	2	310	34.6	6.52	860316.359375
Q63HN8	RNF213	E3 ubiquitin-protein ligase RNF213	High	Q63HN8	0	2	2	2	5207	591.0	6.48	254564.9375
Q8IYI6	EXOC8	Exocyst complex component 8	High	Q8IYI6	2	1	1	1	725	81.7	5.49
O43760	SYNGR2	Synaptogyrin-2	High	O43760	4	1	3	1	224	24.8	4.94	2553853.5
Q96AG4	LRRC59	Leucine-rich repeat-containing protein 59	High	Q96AG4	6	2	2	2	307	34.9	9.57	837349.8125
Q9HCH0	NCKAP5L	Nck-associated protein 5-like	High	Q9HCH0	1	1	1	1	1334	139.4	8.06	2507483
Q96F07	CYFIP2	Cytoplasmic FMR1-interacting protein 2	High	Q96F07	1	2	3	2	1278	148.3	7.31	785385.1875
Q8WVV9	HNRNPLL	Heterogeneous nuclear ribonucleoprotein L-like	High	Q8WVV9	2	1	1	1	542	60.0	7.72	265752.5
P11216	PYGB	Glycogen phosphorylase, brain form	High	P11216	2	2	2	2	843	96.6	6.86	1736656.6875
O15347	HMGB3	High mobility group protein B3	High	O15347	14	2	2	2	200	23.0	8.37	734324.875
Q86U44	METTL3	N6-adenosine-methyltransferase catalytic subunit	High	Q86U44	2	1	1	1	580	64.4	6.42	166664.015625
Q9UBR2	CTSZ	Cathepsin Z	High	Q9UBR2	3	1	1	1	303	33.8	7.11	744723.0625
Q13148	TARDBP	TAR DNA-binding protein 43	High	Q13148	3	1	1	1	414	44.7	6.19	229819.765625
Q9UQN3	CHMP2B	Charged multivesicular body protein 2b	High	Q9UQN3	5	1	1	1	213	23.9	8.76	778134.25
P40616	ARL1	ADP-ribosylation factor-like protein 1	High	P40616	9	2	2	2	181	20.4	5.72	1690402.625
Q99436	PSMB7	Proteasome subunit beta type-7	High	Q99436	3	1	1	1	277	29.9	7.68	1332490.75
Q16563	SYPL1	Synaptophysin-like protein 1	High	Q16563	4	1	3	1	259	28.5	8.43	576137.3125
Q13882	PTK6	Protein-tyrosine kinase 6	High	Q13882	4	2	4	1	451	51.8	7.03	1662301.75
P43304	GPD2	Glycerol-3-phosphate dehydrogenase, mitochondrial	High	P43304	1	1	1	1	727	80.8	7.69	421157
O95197	RTN3	Reticulon-3	High	O95197	1	1	2	1	1032	112.5	4.96	1338907.625
Q05209	PTPN12	Tyrosine-protein phosphatase non-receptor type 12	High	Q05209	1	1	1	1	780	88.1	5.62	282734.9375
Q9Y5B9	SUPT16H	FACT complex subunit SPT16	High	Q9Y5B9	1	1	1	1	1047	119.8	5.66	438527.0625
A4FU01	MTMR11	Myotubularin-related protein 11	High	A4FU01	1	1	2	1	709	79.5	7.03	1804904.875
P05121	SERPINE1	Plasminogen activator inhibitor 1	High	P05121	2	1	1	1	402	45.0	7.2	422374.59375
P49321	NASP	Nuclear autoantigenic sperm protein	High	P49321	1	1	1	1	788	85.2	4.3	666482.5
O96008	TOMM40	Mitochondrial import receptor subunit TOM40 homolog	High	O96008	4	2	2	2	361	37.9	7.25	723664.5625
P45974	USP5	Ubiquitin carboxyl-terminal hydrolase 5	High	P45974	2	2	2	2	858	95.7	5.03	1156246.3125
P51452	DUSP3	Dual specificity protein phosphatase 3	High	P51452	6	1	1	1	185	20.5	7.8
Q15269	PWP2	Periodic tryptophan protein 2 homolog	High	Q15269	1	1	1	1	919	102.4	6.15	236665.921875
P02452	COL1A1	Collagen alpha-1(I) chain	High	P02452	1	1	1	1	1464	138.8	5.8	377049.15625
P30533	LRPAP1	Alpha-2-macroglobulin receptor-associated protein	High	P30533	5	2	2	2	357	41.4	8.78	225827.625
Q15029	EFTUD2	116 kDa U5 small nuclear ribonucleoprotein component	High	Q15029	3	2	2	2	972	109.4	5.0	979615.625
P31930	UQCRC1	Cytochrome b-c1 complex subunit 1, mitochondrial	High	P31930	2	1	1	1	480	52.6	6.37	561075.0625
Q15843	NEDD8	NEDD8	High	Q15843	11	1	1	1	81	9.1	8.43	2075768
P07602	PSAP	Prosaposin	High	P07602	3	2	3	2	524	58.1	5.17	2118634.875
Q9P0M9	MRPL27	39S ribosomal protein L27, mitochondrial	High	Q9P0M9	7	1	1	1	148	16.1	10.42	167239.15625
P02675	FGB	Fibrinogen beta chain	High	P02675	3	2	3	2	491	55.9	8.27	1447894.9375
P63218	GNG5	Guanine nucleotide-binding protein G(I)/G(S)/G(O) subunit gamma-5	High	P63218	13	1	1	1	68	7.3	9.85	726642.3125
P98179	RBM3	RNA-binding protein 3	High	P98179	6	1	1	1	157	17.2	8.91	221892.296875
P28074	PSMB5	Proteasome subunit beta type-5	High	P28074	4	1	1	1	263	28.5	6.92
Q9Y6C9	MTCH2	Mitochondrial carrier homolog 2	High	Q9Y6C9	5	2	2	2	303	33.3	7.97	1618990.6875
Q96RQ3	MCCC1	Methylcrotonoyl-CoA carboxylase subunit alpha, mitochondrial	High	Q96RQ3	2	1	1	1	725	80.4	7.78	335907.53125
P0DPB6	POLR1D	DNA-directed RNA polymerases I and III subunit RPAC2	High	P0DPB6	8	1	1	1	133	15.2	5.8	279725.96875
Q9H0U3	MAGT1	Magnesium transporter protein 1	High	Q9H0U3	3	1	1	1	335	38.0	9.63	1674790.5
Q9UBS4	DNAJB11	DnaJ homolog subfamily B member 11	High	Q9UBS4	2	1	1	1	358	40.5	6.18	244651.734375
P84157	MXRA7	Matrix-remodeling-associated protein 7	High	P84157	5	1	1	1	204	21.5	4.26	770650.1875
P10109	FDX1	Adrenodoxin, mitochondrial	High	P10109	5	1	1	1	184	19.4	5.83
Q9H0E2	TOLLIP	Toll-interacting protein	High	Q9H0E2	5	2	2	2	274	30.3	5.97	1351271.4375
Q8IXI2	RHOT1	Mitochondrial Rho GTPase 1	High	Q8IXI2	3	2	2	2	618	70.7	6.27	624091.796875
Q9UNM6	PSMD13	26S proteasome non-ATPase regulatory subunit 13	High	Q9UNM6	2	1	1	1	376	42.9	5.81	577694.625
Q9H3S7	PTPN23	Tyrosine-protein phosphatase non-receptor type 23	High	Q9H3S7	1	1	1	1	1636	178.9	6.92
P50238	CRIP1	Cysteine-rich protein 1	High	P50238	21	3	4	2	77	8.5	8.75	12944064
P08240	SRPRA	Signal recognition particle receptor subunit alpha	High	P08240	2	1	1	1	638	69.8	8.95
Q9NTK5	OLA1	Obg-like ATPase 1	High	Q9NTK5	4	2	2	2	396	44.7	7.81	712205.3125
O00712	NFIB	Nuclear factor 1 B-type	High	O00712	3	1	2	1	420	47.4	8.87	774499
O60610	DIAPH1	Protein diaphanous homolog 1	High	O60610	1	1	1	1	1272	141.3	5.41
P57105	SYNJ2BP	Synaptojanin-2-binding protein	High	P57105	8	1	1	1	145	15.9	6.3	620110
P42285	MTREX	Exosome RNA helicase MTR4	High	P42285	2	2	2	2	1042	117.7	6.52	1463915.71875
Q8IXI1	RHOT2	Mitochondrial Rho GTPase 2	High	Q8IXI1	3	2	2	2	618	68.1	5.86	208573.328125
Q9BRT3	MIEN1	Migration and invasion enhancer 1	High	Q9BRT3	20	1	1	1	115	12.4	4.37
Q9UHW9	SLC12A6	Solute carrier family 12 member 6	High	Q9UHW9	1	2	4	2	1150	127.5	7.08	1066966.4921875
P53004	BLVRA	Biliverdin reductase A	High	P53004	3	1	1	1	296	33.4	6.44	159568.96875
A6QL63	ABTB3	Ankyrin repeat and BTB/POZ domain-containing protein 3	High	A6QL63	2	2	2	2	1104	120.8	6.83	1233992.53125
P45954	ACADSB	Short/branched chain specific acyl-CoA dehydrogenase, mitochondrial	High	P45954	3	1	1	1	432	47.5	6.99
Q9NXH8	TOR4A	Torsin-4A	High	Q9NXH8	5	2	2	2	423	46.9	9.94	577967
Q53TN4	CYBRD1	Plasma membrane ascorbate-dependent reductase CYBRD1	High	Q53TN4	3	1	1	1	286	31.6	8.76	1091733
O43402	EMC8	ER membrane protein complex subunit 8	High	O43402	4	1	1	1	210	23.8	6.4	365900.59375
P23919	DTYMK	Thymidylate kinase	High	P23919	9	2	2	2	212	23.8	8.27
Q9BUQ8	DDX23	Probable ATP-dependent RNA helicase DDX23	High	Q9BUQ8	1	1	1	1	820	95.5	9.55	203629.9375
Q96FS4	SIPA1	Signal-induced proliferation-associated protein 1	High	Q96FS4	1	1	1	1	1042	112.1	6.6	15182140
O15498	YKT6	Synaptobrevin homolog YKT6	High	O15498	5	1	1	1	198	22.4	6.92
O00461	GOLIM4	Golgi integral membrane protein 4	High	O00461	2	1	1	1	696	81.8	4.77
Q6P2E9	EDC4	Enhancer of mRNA-decapping protein 4	High	Q6P2E9	1	1	1	1	1401	151.6	5.86	257442.484375
P00403	MT-CO2	Cytochrome c oxidase subunit 2	High	P00403	7	2	2	2	227	25.5	4.82	6249718.75
Q9ULV4	CORO1C	Coronin-1C	High	Q9ULV4	2	1	1	1	474	53.2	7.08	446262.03125
P61513	RPL37A	60S ribosomal protein L37a	High	P61513	10	1	7	1	92	10.3	10.43	3530711.75
Q13190	STX5	Syntaxin-5	High	Q13190	3	1	1	1	355	39.6	9.16	265317.40625
Q06265	EXOSC9	Exosome complex component RRP45	High	Q06265	3	1	1	1	439	48.9	5.29	407494.25
Q9H2D6	TRIOBP	TRIO and F-actin-binding protein	High	Q9H2D6	1	1	1	1	2365	261.2	8.48
Q9NRL2	BAZ1A	Bromodomain adjacent to zinc finger domain protein 1A	High	Q9NRL2	1	1	1	1	1556	178.6	6.6	5390876
P17931	LGALS3	Galectin-3	High	P17931	3	1	5	1	250	26.1	8.56	3930273.5
Q8NFH5	NUP35	Nucleoporin NUP35	High	Q8NFH5	4	1	1	1	326	34.8	9.09
Q9P2U7	SLC17A7	Vesicular glutamate transporter 1	High	Q9P2U7	2	1	1	1	560	61.6	7.47	357577.3125
Q9H0L4	CSTF2T	Cleavage stimulation factor subunit 2 tau variant	High	Q9H0L4	2	2	2	1	616	64.4	7.25	285867.6875
P83916	CBX1	Chromobox protein homolog 1	High	P83916	6	1	1	1	185	21.4	4.93	433611.40625
P11182	DBT	Lipoamide acyltransferase component of branched-chain alpha-keto acid dehydrogenase complex, mitochondrial	High	P11182	2	1	1	1	482	53.5	8.51	445852.84375
O14495	PLPP3	Phospholipid phosphatase 3	High	O14495	4	1	1	1	311	35.1	9.14
Q86TB9	PATL1	Protein PAT1 homolog 1	High	Q86TB9	1	1	1	1	770	86.8	6.67	907785.5625
Q15020	SART3	Squamous cell carcinoma antigen recognized by T-cells 3	High	Q15020	1	1	1	1	963	109.9	5.57
Q15758	SLC1A5	Neutral amino acid transporter B(0)	High	Q15758	2	1	1	1	541	56.6	5.48	596029.5625
Q8TD19	NEK9	Serine/threonine-protein kinase Nek9	High	Q8TD19	1	1	1	1	979	107.1	5.74	273147.375
P62826	RAN	GTP-binding nuclear protein Ran	High	P62826	5	1	1	1	216	24.4	7.49	795852.8125
A0AV96	RBM47	RNA-binding protein 47	High	A0AV96	2	1	1	1	593	64.1	7.68
Q15746	MYLK	Myosin light chain kinase, smooth muscle	High	Q15746	1	1	1	1	1914	210.6	6.15	324650.25
Q9UJZ1	STOML2	Stomatin-like protein 2, mitochondrial	High	Q9UJZ1	5	1	1	1	356	38.5	7.39	225726.109375
Q9H0U4	RAB1B	Ras-related protein Rab-1B	High	Q9H0U4	9	2	2	2	201	22.2	5.73	711404.78125
P31146	CORO1A	Coronin-1A	High	P31146	2	1	1	1	461	51.0	6.68	364501.125
O43464	HTRA2	Serine protease HTRA2, mitochondrial	High	O43464	3	1	1	1	458	48.8	10.07	331978.9375
Q8IVF4	DNAH10	Dynein axonemal heavy chain 10	High	Q8IVF4	0	1	2	1	4471	514.5	5.88	326539.125
P61221	ABCE1	ATP-binding cassette sub-family E member 1	High	P61221	4	2	2	2	599	67.3	8.34	955709.5625
Q14011	CIRBP	Cold-inducible RNA-binding protein	High	Q14011	6	1	1	1	172	18.6	9.51	595516
Q9P2K5	MYEF2	Myelin expression factor 2	High	Q9P2K5	2	1	1	1	600	64.1	8.75
P17612	PRKACA	cAMP-dependent protein kinase catalytic subunit alpha	High	P17612	5	2	3	2	351	40.6	8.79	947276.4375
P47712	PLA2G4A	Cytosolic phospholipase A2	High	P47712	2	1	1	1	749	85.2	5.38	196176.171875
Q9H9P8	L2HGDH	L-2-hydroxyglutarate dehydrogenase, mitochondrial	High	Q9H9P8	3	1	1	1	463	50.3	8.15
Q9P258	RCC2	Protein RCC2	High	Q9P258	4	2	2	2	522	56.0	8.78	690603.546875
A4D2H0	CTAGE15	cTAGE family member 15	High	A4D2H0	1	1	6	1	777	87.8	5.24	441259019.375
P10620	MGST1	Microsomal glutathione S-transferase 1	High	P10620	16	2	2	2	155	17.6	9.39	1173217.65625
O00214	LGALS8	Galectin-8	High	O00214	3	1	1	1	317	35.8	8.25	429657.59375
Q7LG56	RRM2B	Ribonucleoside-diphosphate reductase subunit M2 B	High	Q7LG56	3	1	1	1	351	40.7	4.97	870639.125
Q9H3K6	BOLA2	BolA-like protein 2	High	Q9H3K6	8	1	1	1	86	10.1	6.52	550234.5625
P13591	NCAM1	Neural cell adhesion molecule 1	High	P13591	2	2	2	2	858	94.5	4.87	910479.25
O43852	CALU	Calumenin	High	O43852	5	2	2	2	315	37.1	4.64	10698096.125
P13798	APEH	Acylamino-acid-releasing enzyme	High	P13798	1	1	1	1	732	81.2	5.48	300255.5
P05204	HMGN2	Non-histone chromosomal protein HMG-17	High	P05204	13	1	1	1	90	9.4	9.99	486266.46875
P84095	RHOG	Rho-related GTP-binding protein RhoG	High	P84095	14	2	2	2	191	21.3	8.12	2871207.5
Q3ZCN5	OTOGL	Otogelin-like protein	High	Q3ZCN5	0	1	2	1	2353	264.4	5.16	445784.875
Q8NI36	WDR36	WD repeat-containing protein 36	High	Q8NI36	3	3	3	3	951	105.3	7.53	106555.3984375
Q6PI48	DARS2	Aspartate--tRNA ligase, mitochondrial	High	Q6PI48	1	1	1	1	645	73.5	8.02	279996.71875
Q9H8Y8	GORASP2	Golgi reassembly-stacking protein 2	High	Q9H8Y8	4	2	2	2	452	47.1	4.82	456348.75
Q9NX24	NHP2	H/ACA ribonucleoprotein complex subunit 2	High	Q9NX24	12	1	1	1	153	17.2	8.22	161349.53125
O43920	NDUFS5	NADH dehydrogenase [ubiquinone] iron-sulfur protein 5	High	O43920	7	1	2	1	106	12.5	9.14	1114978.5
Q14005	IL16	Pro-interleukin-16	High	Q14005	1	1	2	1	1332	141.7	8.06
Q9NVP1	DDX18	ATP-dependent RNA helicase DDX18	High	Q9NVP1	1	1	1	1	670	75.4	9.5	505549.28125
O00148	DDX39A	ATP-dependent RNA helicase DDX39A	High	O00148	4	2	2	2	427	49.1	5.68	717490.625
Q9UK61	TASOR	Protein TASOR	High	Q9UK61	0	1	1	1	1670	188.9	5.8	780002.4375
Q8IZV5	RDH10	Retinol dehydrogenase 10	High	Q8IZV5	2	1	1	1	341	38.1	7.4	675110.5
Q5VVQ6	YOD1	Ubiquitin thioesterase OTU1	High	Q5VVQ6	3	1	1	1	348	38.3	6.11
Q9BXF6	RAB11FIP5	Rab11 family-interacting protein 5	High	Q9BXF6	3	2	2	2	653	70.4	9.23	710126.765625
P67812	SEC11A	Signal peptidase complex catalytic subunit SEC11A	High	P67812	4	1	2	1	179	20.6	9.48	692096.125
Q8WVC6	DCAKD	Dephospho-CoA kinase domain-containing protein	High	Q8WVC6	4	1	1	1	231	26.5	9.58	2117307.5
Q5VTU8	ATP5F1EP2	ATP synthase subunit epsilon-like protein, mitochondrial	High	Q5VTU8	16	1	1	1	51	5.8	10.14	1549327
Q9C005	DPY30	Protein dpy-30 homolog	High	Q9C005	9	1	1	1	99	11.2	4.88	171419.8125
O43166	SIPA1L1	Signal-induced proliferation-associated 1-like protein 1	High	O43166	1	3	4	2	1804	199.9	8.19	3720210
P02792	FTL	Ferritin light chain	High	P02792	4	1	1	1	175	20.0	5.78	1116745.5
P04062	GBA1	Lysosomal acid glucosylceramidase	High	P04062	1	1	1	1	536	59.7	7.61	677416.75
Q13610	PWP1	Periodic tryptophan protein 1 homolog	High	Q13610	2	1	1	1	501	55.8	4.77	415602.4375
O75665	OFD1	Centriole and centriolar satellite protein OFD1	High	O75665	1	1	1	1	1012	116.6	6.1
P30536	TSPO	Translocator protein	High	P30536	5	1	1	1	169	18.8	9.36	1144756.375
Q8NEY8	PPHLN1	Periphilin-1	High	Q8NEY8	4	3	3	3	458	52.7	9.11	2143459.21875
O60684	KPNA6	Importin subunit alpha-7	High	O60684	2	2	2	1	536	60.0	4.98	12051170.96875
P0C7P0	CISD3	CDGSH iron-sulfur domain-containing protein 3, mitochondrial	High	P0C7P0	6	1	1	1	127	14.2	10.55	811849.0625
Q9UF83	Q9UF83	Uncharacterized protein DKFZp434B061	High	Q9UF83	2	1	1	1	564	59.4	13.07	471960.5625
Q9UHG3	PCYOX1	Prenylcysteine oxidase 1	High	Q9UHG3	3	2	2	2	505	56.6	6.18	267799.1875
Q9UM19	HPCAL4	Hippocalcin-like protein 4	High	Q9UM19	5	1	1	1	191	22.2	4.89	433242.15625
Q13596	SNX1	Sorting nexin-1	High	Q13596	2	1	1	1	522	59.0	5.15	280372.5625
Q14833	GRM4	Metabotropic glutamate receptor 4	High	Q14833	1	1	1	1	912	101.8	8.82	20170312
Q9NQT4	EXOSC5	Exosome complex component RRP46	High	Q9NQT4	5	1	1	1	235	25.2	7.59
P14735	IDE	Insulin-degrading enzyme	High	P14735	1	1	1	1	1019	117.9	6.61	202328.15625
O43181	NDUFS4	NADH dehydrogenase [ubiquinone] iron-sulfur protein 4, mitochondrial	High	O43181	5	1	1	1	175	20.1	10.3	335277.28125
P35251	RFC1	Replication factor C subunit 1	High	P35251	1	1	1	1	1148	128.2	9.36
Q5JPB2	ZNF831	Zinc finger protein 831	High	Q5JPB2	2	2	2	2	1677	177.8	8.34	984178.125
P30153	PPP2R1A	Serine/threonine-protein phosphatase 2A 65 kDa regulatory subunit A alpha isoform	High	P30153	2	1	1	1	589	65.3	5.11	1734897
P46777	RPL5	60S ribosomal protein L5	High	P46777	7	2	2	2	297	34.3	9.72	1072896.375
P09234	SNRPC	U1 small nuclear ribonucleoprotein C	High	P09234	6	1	1	1	159	17.4	9.67	673422.3125
Q92619	ARHGAP45	Rho GTPase-activating protein 45	High	Q92619	2	2	3	2	1136	124.5	6.1	846350.6875
Q96KP1	EXOC2	Exocyst complex component 2	High	Q96KP1	1	1	1	1	924	104.0	6.9	318690.03125
Q9H0N5	PCBD2	Pterin-4-alpha-carbinolamine dehydratase 2	High	Q9H0N5	6	1	1	1	130	14.4	9.11	320845.15625
Q6P1M0	SLC27A4	Long-chain fatty acid transport protein 4	High	Q6P1M0	2	1	1	1	643	72.0	8.47
P19367	HK1	Hexokinase-1	High	P19367	2	2	2	1	917	102.4	6.8	995623.5625
Q9ULC5	ACSL5	Long-chain-fatty-acid--CoA ligase 5	High	Q9ULC5	2	1	1	1	683	75.9	6.92	541613.1875
O14744	PRMT5	Protein arginine N-methyltransferase 5	High	O14744	1	1	1	1	637	72.6	6.29	326953.5
P45984	MAPK9	Mitogen-activated protein kinase 9	High	P45984	2	1	1	1	424	48.1	5.63	163966.890625
O95630	STAMBP	STAM-binding protein	High	O95630	2	1	1	1	424	48.0	6.29	461744.5
P11532	DMD	Dystrophin	High	P11532	0	2	4	2	3685	426.5	5.88	2020005.9375
Q07817	BCL2L1	Bcl-2-like protein 1	High	Q07817	4	1	1	1	233	26.0	4.93	172660.34375
Q6NTF9	RHBDD2	Rhomboid domain-containing protein 2	High	Q6NTF9	5	2	2	2	364	39.2	9.32	343795.21875
Q66K14	TBC1D9B	TBC1 domain family member 9B	High	Q66K14	1	1	1	1	1250	140.4	5.25	202023.84375
P01116	KRAS	GTPase KRas	High	P01116	6	1	1	1	189	21.6	6.77	718719.3125
P61165	TMEM258	Transmembrane protein 258	High	P61165	10	1	1	1	79	9.1	5.83	797869
Q8WUK0	PTPMT1	Phosphatidylglycerophosphatase and protein-tyrosine phosphatase 1	High	Q8WUK0	3	1	1	1	201	22.8	9.77	488623.4375
Q9Y3B7	MRPL11	39S ribosomal protein L11, mitochondrial	High	Q9Y3B7	6	1	1	1	192	20.7	9.91	315654.78125
Q8N1W1	ARHGEF28	Rho guanine nucleotide exchange factor 28	High	Q8N1W1	2	2	2	2	1705	191.8	6.04	377731.28125
Q16787	LAMA3	Laminin subunit alpha-3	High	Q16787	0	1	2	1	3333	366.4	7.24	371238.25
P42345	MTOR	Serine/threonine-protein kinase mTOR	High	P42345	0	1	1	1	2549	288.7	7.17	129252.2890625
Q9Y4A5	TRRAP	Transformation/transcription domain-associated protein	High	Q9Y4A5	0	2	2	2	3859	437.3	8.19	3337821.5
Q9Y3D6	FIS1	Mitochondrial fission 1 protein	High	Q9Y3D6	8	1	1	1	152	16.9	8.79	1220671
B9A064	IGLL5	Immunoglobulin lambda-like polypeptide 5	High	B9A064	4	1	2	1	214	23.0	8.84	10680992
Q96HR9	REEP6	Receptor expression-enhancing protein 6	High	Q96HR9	5	1	1	1	211	23.4	8.56	972979.375
Q9ULF5	SLC39A10	Zinc transporter ZIP10	High	Q9ULF5	1	1	1	1	831	94.1	6.76	262152.90625
O94979	SEC31A	Protein transport protein Sec31A	High	O94979	1	1	1	1	1220	132.9	6.89	501869.25
P42566	EPS15	Epidermal growth factor receptor substrate 15	High	P42566	2	2	2	2	896	98.6	4.64	793127.5625
O75190	DNAJB6	DnaJ homolog subfamily B member 6	High	O75190	5	2	2	2	326	36.1	9.16
Q96EY4	TMA16	Translation machinery-associated protein 16	High	Q96EY4	3	2	2	2	203	23.8	9.26	2289734.25
P31150	GDI1	Rab GDP dissociation inhibitor alpha	High	P31150	3	2	2	1	447	50.6	5.14	1694721.0625
O14980	XPO1	Exportin-1	High	O14980	2	1	1	1	1071	123.3	6.06	172415.125
P14678	SNRPB	Small nuclear ribonucleoprotein-associated proteins B and B'	High	P14678	3	1	3	1	240	24.6	11.19	1417911.625
P20916	MAG	Myelin-associated glycoprotein	High	P20916	2	2	2	2	626	69.0	5.03	469331.9296875
P09960	LTA4H	Leukotriene A-4 hydrolase	High	P09960	3	2	2	2	611	69.2	6.18	247907.421875
Q9NQX3	GPHN	Gephyrin	High	Q9NQX3	1	1	2	1	736	79.7	5.43	535050.8125
P51553	IDH3G	Isocitrate dehydrogenase [NAD] subunit gamma, mitochondrial	High	P51553	2	1	1	1	393	42.8	8.5	860352.25
Q9UBH6	XPR1	Xenotropic and polytropic retrovirus receptor 1	High	Q9UBH6	1	1	1	1	696	81.5	8.44	273223.4375
Q8TDM6	DLG5	Disks large homolog 5	High	Q8TDM6	0	1	1	1	1919	213.7	7.42	1087062.75
Q2MV58	TCTN1	Tectonic-1	High	Q2MV58	3	1	2	1	587	63.5	5.5	305360.28125
Q7Z6Z7	HUWE1	E3 ubiquitin-protein ligase HUWE1	High	Q7Z6Z7	0	2	2	2	4374	481.6	5.22	400510.1875
O15372	EIF3H	Eukaryotic translation initiation factor 3 subunit H	High	O15372	3	1	1	1	352	39.9	6.54	550286
Q16288	NTRK3	NT-3 growth factor receptor	High	Q16288	1	1	1	1	839	94.4	6.58
P02794	FTH1	Ferritin heavy chain	High	P02794	4	1	1	1	183	21.2	5.55	863280.625
Q14157	UBAP2L	Ubiquitin-associated protein 2-like	High	Q14157	1	1	1	1	1087	114.5	7.11	231288.265625
P0DP04	IGHV3-43D	Immunoglobulin heavy variable 3-43D	High	P0DP04	6	1	14	1	118	13.0	5.41	39327147.125
Q71UM5	RPS27L	40S ribosomal protein S27-like	High	Q71UM5	10	1	1	1	84	9.5	9.45	728661
O15260	SURF4	Surfeit locus protein 4	High	O15260	7	1	1	1	269	30.4	7.78	136231.375
Q9BX79	STRA6	Receptor for retinol uptake STRA6	High	Q9BX79	2	1	1	1	667	73.5	8.98	301825.5
O00499	BIN1	Myc box-dependent-interacting protein 1	High	O00499	3	2	2	2	593	64.7	5.06	106244059.421875
Q9NR22	PRMT8	Protein arginine N-methyltransferase 8	High	Q9NR22	2	1	1	1	394	45.3	6.93	173177.46875
P30405	PPIF	Peptidyl-prolyl cis-trans isomerase F, mitochondrial	High	P30405	7	2	4	1	207	22.0	9.38	523905.03125
P49458	SRP9	Signal recognition particle 9 kDa protein	High	P49458	19	2	2	2	86	10.1	7.97	2325914.3125
P19388	POLR2E	DNA-directed RNA polymerases I, II, and III subunit RPABC1	High	P19388	4	1	1	1	210	24.5	5.95	344577.65625
O95490	ADGRL2	Adhesion G protein-coupled receptor L2	High	O95490	1	1	3	1	1459	163.2	6.43	676286.96875
P55263	ADK	Adenosine kinase	High	P55263	4	2	2	2	362	40.5	6.7	1521754.375
Q16134	ETFDH	Electron transfer flavoprotein-ubiquinone oxidoreductase, mitochondrial	High	Q16134	2	1	1	1	617	68.5	7.55
P55081	MFAP1	Microfibrillar-associated protein 1	High	P55081	3	1	1	1	439	51.9	4.98
Q9BU23	LMF2	Lipase maturation factor 2	High	Q9BU23	1	1	1	1	707	79.6	10.1
Q92604	LPGAT1	Acyl-CoA:lysophosphatidylglycerol acyltransferase 1	High	Q92604	2	1	1	1	370	43.1	8.92	488968.28125
O14732	IMPA2	Inositol monophosphatase 2	High	O14732	4	1	1	1	288	31.3	6.61	223453.125
P19022	CDH2	Cadherin-2	High	P19022	2	2	2	2	906	99.7	4.81	37907969.4375
Q7Z6R9	TFAP2D	Transcription factor AP-2-delta	High	Q7Z6R9	2	1	12	1	452	49.5	8.16	5260604.65625
P51149	RAB7A	Ras-related protein Rab-7a	High	P51149	5	1	1	1	207	23.5	6.7
P78417	GSTO1	Glutathione S-transferase omega-1	High	P78417	4	1	3	1	241	27.5	6.6	713960.8125
P04150	NR3C1	Glucocorticoid receptor	High	P04150	1	1	1	1	777	85.6	6.38	382842.8125
O43761	SYNGR3	Synaptogyrin-3	High	O43761	5	1	1	1	229	24.5	8.18	156276.359375
Q9BRQ8	AIFM2	Ferroptosis suppressor protein 1	High	Q9BRQ8	6	2	2	2	373	40.5	9.11	255771.828125
P98088	MUC5AC	Mucin-5AC	High	P98088	0	2	2	2	5654	585.2	7.02
Q9BY11	PACSIN1	Protein kinase C and casein kinase substrate in neurons protein 1	High	Q9BY11	2	1	1	1	444	50.9	5.24	914089.4375
O00625	PIR	Pirin	High	O00625	3	1	1	1	290	32.1	6.92
P27169	PON1	Serum paraoxonase/arylesterase 1	High	P27169	5	1	1	1	355	39.7	5.22	183749
P23229	ITGA6	Integrin alpha-6	High	P23229	1	2	2	2	1130	126.5	6.61	28518167
Q14982	OPCML	Opioid-binding protein/cell adhesion molecule	High	Q14982	3	1	1	1	345	38.0	6.87	1568231.875
Q96HQ2	CDKN2AIPNL	CDKN2AIP N-terminal-like protein	High	Q96HQ2	9	1	1	1	116	13.2	5.0	167005.109375
A8K2U0	A2ML1	Alpha-2-macroglobulin-like protein 1	High	A8K2U0	1	1	1	1	1454	161.0	5.73	207177.90625
P27144	AK4	Adenylate kinase 4, mitochondrial	High	P27144	5	1	1	1	223	25.3	8.4	850211.1875
Q8WUA8	TSKU	Tsukushi	High	Q8WUA8	3	1	2	1	353	37.8	6.87	1051571.5
Q99733	NAP1L4	Nucleosome assembly protein 1-like 4	High	Q99733	2	1	1	1	375	42.8	4.69	932167.625
Q9UJW0	DCTN4	Dynactin subunit 4	High	Q9UJW0	2	1	1	1	460	52.3	7.34	703147.8125
Q9UNQ2	DIMT1	Probable dimethyladenosine transferase	High	Q9UNQ2	3	1	1	1	313	35.2	9.99
Q96K17	BTF3L4	Transcription factor BTF3 homolog 4	High	Q96K17	4	1	1	1	158	17.3	6.35	1413255.875
Q16890	TPD52L1	Tumor protein D53	High	Q16890	4	1	1	1	204	22.4	5.62	586963.375
Q8WXF1	PSPC1	Paraspeckle component 1	High	Q8WXF1	3	2	2	1	523	58.7	6.67	528294.6875
Q9HBH1	PDF	Peptide deformylase, mitochondrial	High	Q9HBH1	4	1	1	1	243	27.0	9.16
Q5H9R7	PPP6R3	Serine/threonine-protein phosphatase 6 regulatory subunit 3	High	Q5H9R7	1	1	1	1	873	97.6	4.6	459618.6875
O60711	LPXN	Leupaxin	High	O60711	3	1	1	1	386	43.3	6.01	1229293.375
P00533	EGFR	Epidermal growth factor receptor	High	P00533	1	1	1	1	1210	134.2	6.68	402183.0625
P24539	ATP5PB	ATP synthase F(0) complex subunit B1, mitochondrial	High	P24539	3	1	1	1	256	28.9	9.36	1745026.625
O15143	ARPC1B	Actin-related protein 2/3 complex subunit 1B	High	O15143	2	1	1	1	372	40.9	8.35	2562439.5
Q9NX05	FAM120C	Constitutive coactivator of PPAR-gamma-like protein 2	High	Q9NX05	1	1	1	1	1096	120.5	9.03
Q02750	MAP2K1	Dual specificity mitogen-activated protein kinase kinase 1	High	Q02750	2	1	2	1	393	43.4	6.62	1030297.9375
Q13573	SNW1	SNW domain-containing protein 1	High	Q13573	2	1	1	1	536	61.5	9.52
P15170	GSPT1	Eukaryotic peptide chain release factor GTP-binding subunit ERF3A	High	P15170	2	1	1	1	499	55.7	5.62	1048098.25
Q9Y2M0	FAN1	Fanconi-associated nuclease 1	High	Q9Y2M0	2	1	1	1	1017	114.2	7.34	1225835.25
Q14116	IL18	Interleukin-18	High	Q14116	4	1	3	1	193	22.3	4.67	450593.4375
P33240	CSTF2	Cleavage stimulation factor subunit 2	High	P33240	3	2	2	1	577	60.9	6.83	461500
P78344	EIF4G2	Eukaryotic translation initiation factor 4 gamma 2	High	P78344	1	1	1	1	907	102.3	7.14	292957.34375
P46379	BAG6	Large proline-rich protein BAG6	High	P46379	1	1	1	1	1132	119.3	5.6	176302.25
Q00688	FKBP3	Peptidyl-prolyl cis-trans isomerase FKBP3	High	Q00688	3	1	1	1	224	25.2	9.28	1140213.5
Q9BY44	EIF2A	Eukaryotic translation initiation factor 2A	High	Q9BY44	2	1	1	1	585	64.9	8.87	233265.890625
O14548	COX7A2L	Cytochrome c oxidase subunit 7A-related protein, mitochondrial	High	O14548	11	1	1	1	114	12.6	9.42
Q8NBQ5	HSD17B11	Estradiol 17-beta-dehydrogenase 11	High	Q8NBQ5	5	1	1	1	300	32.9	9.07
P16144	ITGB4	Integrin beta-4	High	P16144	1	1	1	1	1822	202.0	6.09
Q9UMR2	DDX19B	ATP-dependent RNA helicase DDX19B	High	Q9UMR2	2	1	1	1	479	53.9	6.3
Q5T8D3	ACBD5	Acyl-CoA-binding domain-containing protein 5	High	Q5T8D3	2	1	1	1	534	60.1	5.33	833542.75
Q6ZV73	FGD6	FYVE, RhoGEF and PH domain-containing protein 6	High	Q6ZV73	1	1	1	1	1430	160.7	7.03	595801.4375
Q13620	CUL4B	Cullin-4B	High	Q13620	1	1	1	1	913	103.9	7.37	228793.453125
O60547	GMDS	GDP-mannose 4,6 dehydratase	High	O60547	4	2	2	2	372	41.9	7.31	522720.671875
P27216	ANXA13	Annexin A13	High	P27216	6	2	2	2	316	35.4	5.6	390186.625
Q00577	PURA	Transcriptional activator protein Pur-alpha	High	Q00577	3	1	1	1	322	34.9	6.44	445563.96875
O94925	GLS	Glutaminase kidney isoform, mitochondrial	High	O94925	1	1	1	1	669	73.4	7.77	748382.9375
O00429	DNM1L	Dynamin-1-like protein	High	O00429	2	2	2	2	736	81.8	6.81	850376.546875
O15066	KIF3B	Kinesin-like protein KIF3B	High	O15066	2	1	1	1	747	85.1	7.69
O00116	AGPS	Alkyldihydroxyacetonephosphate synthase, peroxisomal	High	O00116	2	1	1	1	658	72.9	7.34	419910.3125
Q5JXB2	UBE2NL	Putative ubiquitin-conjugating enzyme E2 N-like	High	Q5JXB2	6	1	2	1	153	17.4	5.92	76319.8125
Q9UL46	PSME2	Proteasome activator complex subunit 2	High	Q9UL46	6	1	1	1	239	27.4	5.73	444416.09375
Q99584	S100A13	Protein S100-A13	High	Q99584	10	1	1	1	98	11.5	6.16	838858.9375
O75390	CS	Citrate synthase, mitochondrial	High	O75390	2	1	1	1	466	51.7	8.32
P22314	UBA1	Ubiquitin-like modifier-activating enzyme 1	High	P22314	1	2	2	2	1058	117.8	5.76	670099.09375
Q9UIJ7	AK3	GTP:AMP phosphotransferase AK3, mitochondrial	High	Q9UIJ7	4	1	1	1	227	25.6	9.16	415602.25
Q92805	GOLGA1	Golgin subfamily A member 1	High	Q92805	2	1	1	1	767	88.1	5.27
Q5D0E6	DALRD3	DALR anticodon-binding domain-containing protein 3	High	Q5D0E6	3	1	1	1	543	59.3	7.42	718957.75
Q8TDX7	NEK7	Serine/threonine-protein kinase Nek7	High	Q8TDX7	3	1	1	1	302	34.5	8.25	292997
Q9UMS4	PRPF19	Pre-mRNA-processing factor 19	High	Q9UMS4	1	1	1	1	504	55.1	6.61	843789.1875
O14966	RAB29	Ras-related protein Rab-7L1	High	O14966	5	1	1	1	203	23.1	7.18	182766.796875
O76021	RSL1D1	Ribosomal L1 domain-containing protein 1	High	O76021	2	1	1	1	490	54.9	10.13	398606.78125
P31939	ATIC	Bifunctional purine biosynthesis protein ATIC	High	P31939	1	1	2	1	592	64.6	6.71	911241.5625
A0MZ66	SHTN1	Shootin-1	High	A0MZ66	3	2	2	2	631	71.6	5.33	1563153.39453125
P52701	MSH6	DNA mismatch repair protein Msh6	Medium	P52701	1	1	1	1	1360	152.7	6.9	447417.84375
Q04323	UBXN1	UBX domain-containing protein 1	Medium	Q04323	3	1	1	1	297	33.3	5.25	378658.40625
P01019	AGT	Angiotensinogen	Medium	P01019	2	1	1	1	485	53.1	6.32
P31689	DNAJA1	DnaJ homolog subfamily A member 1	Medium	P31689	3	1	1	1	397	44.8	7.08	454091.375
Q9UL12	SARDH	Sarcosine dehydrogenase, mitochondrial	Medium	Q9UL12	1	1	1	1	918	101.0	7.25	400212.78125
Q8TF09	DYNLRB2	Dynein light chain roadblock-type 2	Medium	Q8TF09	13	1	1	1	96	10.8	7.5	540890.6875
Q05397	PTK2	Focal adhesion kinase 1	Medium	Q05397	2	2	2	2	1052	119.2	6.62	447887.140625
Q99961	SH3GL1	Endophilin-A2	Medium	Q99961	4	2	2	1	368	41.5	5.43	2980558.25
Q9BRX8	PRXL2A	Peroxiredoxin-like 2A	Medium	Q9BRX8	3	1	1	1	229	25.7	8.84	258980.375
Q8N2R8	FAM43A	Protein FAM43A	Medium	Q8N2R8	2	1	1	1	423	45.7	6.54
P06239	LCK	Tyrosine-protein kinase Lck	Medium	P06239	2	1	2	1	509	58.0	5.36	711429.53125
P08247	SYP	Synaptophysin	Medium	P08247	3	1	1	1	313	33.8	4.81	532980.125
O95433	AHSA1	Activator of 90 kDa heat shock protein ATPase homolog 1	Medium	O95433	4	1	1	1	338	38.3	5.53	454528.40625
Q9UL42	PNMA2	Paraneoplastic antigen Ma2	Medium	Q9UL42	3	1	1	1	364	41.5	4.86	718132.75
O43818	RRP9	U3 small nucleolar RNA-interacting protein 2	Medium	O43818	2	1	1	1	475	51.8	7.85	272180.09375
O75940	SMNDC1	Survival of motor neuron-related-splicing factor 30	Medium	O75940	7	2	2	2	238	26.7	7.24	761493
Q9Y512	SAMM50	Sorting and assembly machinery component 50 homolog	Medium	Q9Y512	1	1	2	1	469	51.9	6.9	3535862.75
O95749	GGPS1	Geranylgeranyl pyrophosphate synthase	Medium	O95749	2	1	1	1	300	34.8	6.14	689588.9375
Q9UBQ5	EIF3K	Eukaryotic translation initiation factor 3 subunit K	Medium	Q9UBQ5	3	1	1	1	218	25.0	4.93	532289.375
Q14203	DCTN1	Dynactin subunit 1	Medium	Q14203	1	1	1	1	1278	141.6	5.81
Q7Z478	DHX29	ATP-dependent RNA helicase DHX29	Medium	Q7Z478	1	1	1	1	1369	155.1	8.09	510200.28125
O75352	MPDU1	Mannose-P-dolichol utilization defect 1 protein	Medium	O75352	4	1	1	1	247	26.6	8.94	730444.625
P60880	SNAP25	Synaptosomal-associated protein 25	Medium	P60880	3	1	1	1	206	23.3	4.77	1553634.375
Q14258	TRIM25	E3 ubiquitin/ISG15 ligase TRIM25	Medium	Q14258	2	1	1	1	630	70.9	8.09	745964.75
Q53GQ0	HSD17B12	Very-long-chain 3-oxoacyl-CoA reductase	Medium	Q53GQ0	2	1	1	1	312	34.3	9.32	2174349
Q03701	CEBPZ	CCAAT/enhancer-binding protein zeta	Medium	Q03701	1	1	1	1	1054	120.9	5.94	253222
P17900	GM2A	Ganglioside GM2 activator	Medium	P17900	5	1	1	1	193	20.8	5.31	202610.59375
Q8WU90	ZC3H15	Zinc finger CCCH domain-containing protein 15	Medium	Q8WU90	2	1	1	1	426	48.6	5.31	533318.25
P56378	ATP5MJ	ATP synthase subunit ATP5MJ, mitochondrial	Medium	P56378	16	1	1	1	58	6.7	10.08
P05090	APOD	Apolipoprotein D	Medium	P05090	4	1	2	1	189	21.3	5.15	500442.03125
Q13608	PEX6	Peroxisomal ATPase PEX6	Medium	Q13608	1	1	1	1	980	104.0	6.34	476619.21875
Q9HD42	CHMP1A	Charged multivesicular body protein 1a	Medium	Q9HD42	4	1	1	1	196	21.7	8.06	247206.25
A8MTJ3	GNAT3	Guanine nucleotide-binding protein G(t) subunit alpha-3	Medium	A8MTJ3	2	1	2	1	354	40.3	6.01	2054391.84375
P22830	FECH	Ferrochelatase, mitochondrial	Medium	P22830	2	1	2	1	423	47.8	8.73	382663.3125
Q9NZH8	IL36G	Interleukin-36 gamma	Medium	Q9NZH8	7	1	1	1	169	18.7	5.14	402163.03125
Q15166	PON3	Serum paraoxonase/lactonase 3	Medium	Q15166	2	1	3	1	354	39.6	5.41	1024858.3125
Q53H82	LACTB2	Endoribonuclease LACTB2	Medium	Q53H82	3	1	1	1	288	32.8	6.8	284448.1875
P82909	MRPS36	Alpha-ketoglutarate dehydrogenase component 4	Medium	P82909	12	1	1	1	103	11.5	9.99	529176
Q69YQ0	SPECC1L	Cytospin-A	Medium	Q69YQ0	1	1	1	1	1117	124.5	5.76	228379.046875
Q15526	SURF1	Surfeit locus protein 1	Medium	Q15526	3	1	1	1	300	33.3	9.6
P50454	SERPINH1	Serpin H1	Medium	P50454	4	2	2	2	418	46.4	8.69	500748.84375
Q9C0A0	CNTNAP4	Contactin-associated protein-like 4	Medium	Q9C0A0	1	1	5	1	1308	145.2	6.68	34180994.78125
P61009	SPCS3	Signal peptidase complex subunit 3	Medium	P61009	5	1	1	1	180	20.3	8.62	635172.8125
O75531	BANF1	Barrier-to-autointegration factor	Medium	O75531	8	1	4	1	89	10.1	6.09	7378469
P62633	CNBP	CCHC-type zinc finger nucleic acid binding protein	Medium	P62633	5	1	1	1	177	19.5	7.71	468699.5
Q9BY67	CADM1	Cell adhesion molecule 1	Medium	Q9BY67	2	1	1	1	442	48.5	5.07	1078450.25
P05109	S100A8	Protein S100-A8	Medium	P05109	12	1	1	1	93	10.8	7.03	464979.5625
P08571	CD14	Monocyte differentiation antigen CD14	Medium	P08571	2	1	1	1	375	40.1	6.23	2262250.25
Q14573	ITPR3	Inositol 1,4,5-trisphosphate receptor type 3	Medium	Q14573	0	1	1	1	2671	303.9	6.48
A6NMX2	EIF4E1B	Eukaryotic translation initiation factor 4E type 1B	Medium	A6NMX2	5	1	1	1	242	27.6	7.17	229397.25
P01031	C5	Complement C5	Medium	P01031	0	1	1	1	1676	188.2	6.52	8726057
Q96FJ0	STAMBPL1	AMSH-like protease	Medium	Q96FJ0	2	1	1	1	436	49.8	7.23	344437.03125
Q92688	ANP32B	Acidic leucine-rich nuclear phosphoprotein 32 family member B	Medium	Q92688	3	1	1	1	251	28.8	4.06	799866.9375
Q3SY69	ALDH1L2	Mitochondrial 10-formyltetrahydrofolate dehydrogenase	Medium	Q3SY69	2	2	2	2	923	101.7	6.52	965612.359375
Q969X5	ERGIC1	Endoplasmic reticulum-Golgi intermediate compartment protein 1	Medium	Q969X5	3	1	1	1	290	32.6	7.06	621579.3125
O75937	DNAJC8	DnaJ homolog subfamily C member 8	Medium	O75937	3	1	1	1	253	29.8	9.06	828705.875
Q15637	SF1	Splicing factor 1	Medium	Q15637	1	1	1	1	639	68.3	8.98
Q658Y4	FAM91A1	Protein FAM91A1	Medium	Q658Y4	1	1	1	1	838	93.9	6.39	332861.125
P60953	CDC42	Cell division control protein 42 homolog	Medium	P60953	4	1	1	1	191	21.2	6.55	987313.6875
Q92833	JARID2	Protein Jumonji	Medium	Q92833	1	1	1	1	1246	138.6	9.38
Q96JB1	DNAH8	Dynein axonemal heavy chain 8	Medium	Q96JB1	0	1	1	1	4490	514.3	6.32	387833.71875
Q9H5X1	CIAO2A	Cytosolic iron-sulfur assembly component 2A	Medium	Q9H5X1	7	1	1	1	160	18.3	4.88	80305.765625
Q1KMD3	HNRNPUL2	Heterogeneous nuclear ribonucleoprotein U-like protein 2	Medium	Q1KMD3	1	1	3	1	747	85.1	4.91	1062883.375
P14415	ATP1B2	Sodium/potassium-transporting ATPase subunit beta-2	Medium	P14415	5	1	1	1	290	33.3	8.31	205081.40625
P51610	HCFC1	Host cell factor 1	Medium	P51610	1	1	1	1	2035	208.6	7.46	574876.6875
P59190	RAB15	Ras-related protein Rab-15	Medium	P59190	3	1	1	1	212	24.4	5.71	472834.28125
Q16204	CCDC6	Coiled-coil domain-containing protein 6	Medium	Q16204	3	1	1	1	474	53.3	7.34	213212.765625
Q8WXG6	MADD	MAP kinase-activating death domain protein	Medium	Q8WXG6	0	1	1	1	1647	183.2	6.04	260851.53125
Q9UBZ9	REV1	DNA repair protein REV1	Medium	Q9UBZ9	1	1	1	1	1251	138.2	8.51	3891025.75
P46977	STT3A	Dolichyl-diphosphooligosaccharide--protein glycosyltransferase subunit STT3A	Medium	P46977	1	1	1	1	705	80.5	8.07
Q16394	EXT1	Exostosin-1	Medium	Q16394	1	1	1	1	746	86.2	9.04
P78382	SLC35A1	CMP-sialic acid transporter	Medium	P78382	4	1	1	1	337	36.8	8.95	717837
Q9BYN8	MRPS26	28S ribosomal protein S26, mitochondrial	Medium	Q9BYN8	5	1	1	1	205	24.2	10.39	271333.5625
Q9Y285	FARSA	Phenylalanine--tRNA ligase alpha subunit	Medium	Q9Y285	1	1	3	1	508	57.5	7.8	1561944.5
Q8IWF6	DENND6A	Protein DENND6A	Medium	Q8IWF6	1	1	4	1	608	69.5	8.27	5828140.5
P12270	TPR	Nucleoprotein TPR	Medium	P12270	0	1	1	1	2363	267.1	5.02
Q9UPY8	MAPRE3	Microtubule-associated protein RP/EB family member 3	Medium	Q9UPY8	2	1	1	1	281	32.0	5.54	1471067.375
Q9NUQ9	CYRIB	CYFIP-related Rac1 interactor B	Medium	Q9NUQ9	6	1	1	1	324	36.7	6.06	268658.65625
Q16649	NFIL3	Nuclear factor interleukin-3-regulated protein	Medium	Q16649	2	1	1	1	462	51.4	7.18	110404.671875
O95168	NDUFB4	NADH dehydrogenase [ubiquinone] 1 beta subcomplex subunit 4	Medium	O95168	8	1	1	1	129	15.2	9.85	813753.625
Q9UJ70	NAGK	N-acetyl-D-glucosamine kinase	Medium	Q9UJ70	3	1	1	1	344	37.4	6.24	121144.34375
Q01804	OTUD4	OTU domain-containing protein 4	Medium	Q01804	1	1	1	1	1114	124.0	6.71
Q12765	SCRN1	Secernin-1	Medium	Q12765	2	1	1	1	414	46.4	4.75	140044.046875
Q92973	TNPO1	Transportin-1	Medium	Q92973	1	1	1	1	898	102.3	4.98	360581.28125
Q9Y5X3	SNX5	Sorting nexin-5	Medium	Q9Y5X3	3	1	1	1	404	46.8	6.76
Q9BUE6	ISCA1	Iron-sulfur cluster assembly 1 homolog, mitochondrial	Medium	Q9BUE6	5	1	6	1	129	14.2	9.07	2187790.78125
Q9BSJ2	TUBGCP2	Gamma-tubulin complex component 2	Medium	Q9BSJ2	1	1	1	1	902	102.5	6.84	167797.03125
Q9Y3B8	REXO2	Oligoribonuclease, mitochondrial	Medium	Q9Y3B8	3	1	1	1	237	26.8	6.87
P78357	CNTNAP1	Contactin-associated protein 1	Medium	P78357	1	1	1	1	1384	156.2	7.05	106607.21875
P21709	EPHA1	Ephrin type-A receptor 1	Medium	P21709	1	1	1	1	976	108.1	6.64	3539466.5
P29218	IMPA1	Inositol monophosphatase 1	Medium	P29218	4	1	1	1	277	30.2	5.26	325525.875
Q6P5R6	RPL22L1	60S ribosomal protein L22-like 1	Medium	Q6P5R6	10	1	1	1	122	14.6	9.38	2953627
Q9NTJ3	SMC4	Structural maintenance of chromosomes protein 4	Medium	Q9NTJ3	0	1	1	1	1288	147.1	6.79	92541.1796875
Q9H270	VPS11	Vacuolar protein sorting-associated protein 11 homolog	Medium	Q9H270	1	1	1	1	941	107.8	7.05	1208397.5
P50748	KNTC1	Kinetochore-associated protein 1	Medium	P50748	1	1	1	1	2209	250.6	5.97	11957091
Q8NDI1	EHBP1	EH domain-binding protein 1	Medium	Q8NDI1	1	1	1	1	1231	139.9	5.35	277799.75
P35754	GLRX	Glutaredoxin-1	Medium	P35754	8	1	1	1	106	11.8	8.09
P18754	RCC1	Regulator of chromosome condensation	Medium	P18754	2	1	1	1	421	44.9	7.52	133026.3125
P49821	NDUFV1	NADH dehydrogenase [ubiquinone] flavoprotein 1, mitochondrial	Medium	P49821	2	1	1	1	464	50.8	8.21	565843.4375
Q9BPX6	MICU1	Calcium uptake protein 1, mitochondrial	Medium	Q9BPX6	1	1	1	1	476	54.3	8.41	274673.5625
P12004	PCNA	Proliferating cell nuclear antigen	Medium	P12004	3	1	1	1	261	28.8	4.69	340024.6875
O75436	VPS26A	Vacuolar protein sorting-associated protein 26A	Medium	O75436	7	1	1	1	327	38.1	6.57
Q99471	PFDN5	Prefoldin subunit 5	Medium	Q99471	5	1	1	1	154	17.3	6.33	619881.0625
Q0VF96	CGNL1	Cingulin-like protein 1	Medium	Q0VF96	2	2	2	2	1302	149.0	5.67	112490.40625
Q86XR2	NIBAN3	Protein Niban 3	Medium	Q86XR2	1	1	1	1	697	77.4	8.63	5619566.5
Q96P26	NT5C1B	Cytosolic 5'-nucleotidase 1B	Medium	Q96P26	2	1	4	1	610	68.8	8.82	405003.9375
O75223	GGCT	Gamma-glutamylcyclotransferase	Medium	O75223	6	1	1	1	188	21.0	5.14
Q9P1Z2	CALCOCO1	Calcium-binding and coiled-coil domain-containing protein 1	Medium	Q9P1Z2	1	1	1	1	691	77.3	4.82	259551.96875
Q8IY81	FTSJ3	pre-rRNA 2'-O-ribose RNA methyltransferase FTSJ3	Medium	Q8IY81	1	1	1	1	847	96.5	8.4	107004.1953125
Q6A163	KRT39	Keratin, type I cytoskeletal 39	Medium	Q6A163	2	1	1	1	491	55.6	5.26	223024.75
Q13326	SGCG	Gamma-sarcoglycan	Medium	Q13326	3	1	1	1	291	32.4	5.97	2576729.75
Q96JM4	LRRIQ1	Leucine-rich repeat and IQ domain-containing protein 1	Medium	Q96JM4	1	1	1	1	1722	199.2	6.19	1164794.5
P13693	TPT1	Translationally-controlled tumor protein	Medium	P13693	8	1	1	1	172	19.6	4.93	145806.34375
Q9UNN8	PROCR	Endothelial protein C receptor	Medium	Q9UNN8	3	1	1	1	238	26.7	7.18	413995.09375
P08174	CD55	Complement decay-accelerating factor	Medium	P08174	2	1	1	1	381	41.4	7.59	1365553
Q93034	CUL5	Cullin-5	Medium	Q93034	2	1	1	1	780	90.9	7.94
Q9BSJ8	ESYT1	Extended synaptotagmin-1	Medium	Q9BSJ8	1	1	1	1	1104	122.8	5.83	176529.109375
Q08431	MFGE8	Lactadherin	Medium	Q08431	3	1	1	1	387	43.1	8.15	200410.234375
P28290	ITPRID2	Protein ITPRID2	Medium	P28290	1	1	1	1	1259	138.3	5.19
P07148	FABP1	Fatty acid-binding protein, liver	Medium	P07148	6	1	1	1	127	14.2	7.18
P49591	SARS1	Serine--tRNA ligase, cytoplasmic	Medium	P49591	2	1	1	1	514	58.7	6.43	269260.46875
P21399	ACO1	Cytoplasmic aconitate hydratase	Medium	P21399	1	1	1	1	889	98.3	6.68
O95757	HSPA4L	Heat shock 70 kDa protein 4L	Medium	O95757	1	1	7	1	839	94.5	5.88	6896434.875
Q9BW30	TPPP3	Tubulin polymerization-promoting protein family member 3	Medium	Q9BW30	5	1	1	1	176	19.0	9.13	318269.03125
Q96PC3	AP1S3	AP-1 complex subunit sigma-3	Medium	Q96PC3	6	1	1	1	154	18.3	6.79	116300.9609375
O43396	TXNL1	Thioredoxin-like protein 1	Medium	O43396	2	1	1	1	289	32.2	4.96	374742.8125
Q7LGC8	CHST3	Carbohydrate sulfotransferase 3	Medium	Q7LGC8	2	1	1	1	479	54.7	8.59	1399993.375
P58546	MTPN	Myotrophin	Medium	P58546	14	1	1	1	118	12.9	5.52
Q12929	EPS8	Epidermal growth factor receptor kinase substrate 8	Medium	Q12929	1	1	1	1	822	91.8	7.5	779597.75
Q06278	AOX1	Aldehyde oxidase	Medium	Q06278	1	1	1	1	1338	147.8	7.17
P21964	COMT	Catechol O-methyltransferase	Medium	P21964	4	1	1	1	271	30.0	5.47	725931.625
O95436	SLC34A2	Sodium-dependent phosphate transport protein 2B	Medium	O95436	1	1	2	1	690	75.7	8.15	943543.25
P05496	ATP5MC1	ATP synthase F(0) complex subunit C1, mitochondrial	Medium	P05496	5	1	2	1	136	14.3	9.74	12510012
Q9BRZ2	TRIM56	E3 ubiquitin-protein ligase TRIM56	Medium	Q9BRZ2	1	1	1	1	755	81.4	7.74
O60447	EVI5	Ecotropic viral integration site 5 protein homolog	Medium	O60447	1	1	1	1	810	92.9	6.1
Q14166	TTLL12	Tubulin--tyrosine ligase-like protein 12	Medium	Q14166	1	1	2	1	644	74.4	5.53	5905297.5
O95970	LGI1	Leucine-rich glioma-inactivated protein 1	Medium	O95970	2	1	1	1	557	63.8	8.24	240896.6875
P62304	SNRPE	Small nuclear ribonucleoprotein E	Medium	P62304	13	1	2	1	92	10.8	9.44	722492.875
Q5JVS0	HABP4	Intracellular hyaluronan-binding protein 4	Medium	Q5JVS0	2	1	1	1	413	45.8	7.46	1218184.75
Q68DL7	C18orf63	Uncharacterized protein C18orf63	Medium	Q68DL7	1	1	3	1	685	77.2	9.8	7257286.5
Q14165	MLEC	Malectin	Medium	Q14165	4	1	1	1	292	32.2	5.41	327033.71875
Q6UXC1	MAMDC4	Apical endosomal glycoprotein	Medium	Q6UXC1	1	1	1	1	1216	131.4	6.07	1796061
O94763	URI1	Unconventional prefoldin RPB5 interactor 1	Medium	O94763	4	2	2	2	535	59.8	5.05
Q14257	RCN2	Reticulocalbin-2	Medium	Q14257	3	1	1	1	317	36.9	4.4	370666.90625
Q9Y3A5	SBDS	Ribosome maturation protein SBDS	Medium	Q9Y3A5	4	1	1	1	250	28.7	8.75
P60510	PPP4C	Serine/threonine-protein phosphatase 4 catalytic subunit	Medium	P60510	4	1	1	1	307	35.1	5.06	315675.75
P68400	CSNK2A1	Casein kinase II subunit alpha	Medium	P68400	2	1	1	1	391	45.1	7.74	925178.875
Q9BS26	ERP44	Endoplasmic reticulum resident protein 44	Medium	Q9BS26	2	1	1	1	406	46.9	5.26	969349.6875
Q68DQ2	CRYBG3	Very large A-kinase anchor protein	Medium	Q68DQ2	0	1	1	1	2970	330.4	5.2	1321084
Q93052	LPP	Lipoma-preferred partner	Medium	Q93052	1	1	1	1	612	65.7	7.37	191490.875
O15231	ZNF185	Zinc finger protein 185	Medium	O15231	1	1	2	1	689	73.5	7.01	784590.9375
Q07954	LRP1	Prolow-density lipoprotein receptor-related protein 1	Medium	Q07954	0	1	1	1	4544	504.3	5.39
Q5HYC2	KIAA2026	Uncharacterized protein KIAA2026	Medium	Q5HYC2	1	1	1	1	2103	227.9	9.04
O15484	CAPN5	Calpain-5	Medium	O15484	1	1	1	1	640	73.1	7.64	418888.125
Q8TCU4	ALMS1	Centrosome-associated protein ALMS1	Medium	Q8TCU4	0	1	1	1	4168	460.8	6.28	335130.25
Q13049	TRIM32	E3 ubiquitin-protein ligase TRIM32	Medium	Q13049	1	1	1	1	653	71.9	6.98	194346.28125
Q9Y5P6	GMPPB	Mannose-1-phosphate guanyltransferase beta	Medium	Q9Y5P6	3	1	1	1	360	39.8	6.61	341354.875
Q6L9T8	FAM72D	Protein FAM72D	Medium	Q6L9T8	7	1	1	1	149	16.7	6.68	135324.890625
Q92830	KAT2A	Histone acetyltransferase KAT2A	Medium	Q92830	1	2	2	2	837	93.9	9.04	917782.5
P29992	GNA11	Guanine nucleotide-binding protein subunit alpha-11	Medium	P29992	2	1	1	1	359	42.1	5.69	147702.25
P62273	RPS29	40S ribosomal protein S29	Medium	P62273	13	1	1	1	56	6.7	10.13	14371061
Q9ULM3	YEATS2	YEATS domain-containing protein 2	Medium	Q9ULM3	1	1	1	1	1422	150.7	8.98
Q14517	FAT1	Protocadherin Fat 1	Medium	Q14517	0	1	1	1	4588	506.0	5.0	1752985.75
O95881	TXNDC12	Thioredoxin domain-containing protein 12	Medium	O95881	4	1	1	1	172	19.2	5.4	486921.4375
Q9P253	VPS18	Vacuolar protein sorting-associated protein 18 homolog	Medium	Q9P253	1	1	1	1	973	110.1	6.07	4529977
P04179	SOD2	Superoxide dismutase [Mn], mitochondrial	Medium	P04179	4	1	1	1	222	24.7	8.25	390244.09375
P51159	RAB27A	Ras-related protein Rab-27A	Medium	P51159	4	1	1	1	221	24.9	5.22	116274.59375
O95747	OXSR1	Serine/threonine-protein kinase OSR1	Medium	O95747	2	1	1	1	527	58.0	6.43	349736.53125
P41586	ADCYAP1R1	Pituitary adenylate cyclase-activating polypeptide type I receptor	Medium	P41586	3	1	1	1	468	53.3	5.78
Q9Y6X9	MORC2	ATPase MORC2	Medium	Q9Y6X9	1	1	1	1	1032	117.8	8.38	727036.875
Q9NPI8	FANCF	Fanconi anemia group F protein	Medium	Q9NPI8	3	1	1	1	374	42.2	8.94
Q15628	TRADD	Tumor necrosis factor receptor type 1-associated DEATH domain protein	Medium	Q15628	2	1	1	1	312	34.2	6.27	223469.109375
Q6UB35	MTHFD1L	Monofunctional C1-tetrahydrofolate synthase, mitochondrial	Medium	Q6UB35	1	1	1	1	978	105.7	8.06
O00165	HAX1	HCLS1-associated protein X-1	Medium	O00165	3	1	1	1	279	31.6	4.92	151878.5
P0CG12	DERPC	Decreased expression in renal and prostate cancer protein	Medium	P0CG12	2	1	1	1	524	51.4	12.41	1006841.9375
P78330	PSPH	Phosphoserine phosphatase	Medium	P78330	4	1	1	1	225	25.0	5.69	458543.46875
Q15287	RNPS1	RNA-binding protein with serine-rich domain 1	Medium	Q15287	3	1	1	1	305	34.2	11.84	521581.6875
Q01658	DR1	Protein Dr1	Medium	Q01658	5	1	1	1	176	19.4	4.75	499325.8125
P39748	FEN1	Flap endonuclease 1	Medium	P39748	3	1	1	1	380	42.6	8.62	269091.875
Q9NRI5	DISC1	Disrupted in schizophrenia 1 protein	Medium	Q9NRI5	1	1	6	1	854	93.6	6.37	5456224.71875
P51151	RAB9A	Ras-related protein Rab-9A	Medium	P51151	7	1	1	1	201	22.8	5.47
O15061	SYNM	Synemin	Medium	O15061	1	1	1	1	1565	172.8	5.15	102558.8125
P51575	P2RX1	P2X purinoceptor 1	Medium	P51575	2	1	1	1	399	45.0	8.47	346503.03125
O14734	ACOT8	Acyl-coenzyme A thioesterase 8	Medium	O14734	3	1	1	1	319	35.9	7.56	369458
Q9NZ01	TECR	Very-long-chain enoyl-CoA reductase	Medium	Q9NZ01	2	1	1	1	308	36.0	9.45	1110768.625
A0A075B6I1	IGLV4-60	Immunoglobulin lambda variable 4-60	Medium	A0A075B6I1	8	1	1	1	120	13.0	6.25	133277.796875
Q15904	ATP6AP1	V-type proton ATPase subunit S1	Medium	Q15904	3	2	2	2	470	52.0	6.14	1054657.5
Q96CM8	ACSF2	Medium-chain acyl-CoA ligase ACSF2, mitochondrial	Medium	Q96CM8	1	1	1	1	615	68.1	7.55	679329.375
Q99501	GAS2L1	GAS2-like protein 1	Medium	Q99501	5	2	2	2	681	72.7	10.05	30626598.3125
Q86X83	COMMD2	COMM domain-containing protein 2	Medium	Q86X83	4	1	1	1	199	22.7	6.73	226247.515625
Q9UBX3	SLC25A10	Mitochondrial dicarboxylate carrier	Medium	Q9UBX3	3	1	1	1	287	31.3	9.54	380618.40625
P46952	HAAO	3-hydroxyanthranilate 3,4-dioxygenase	Medium	P46952	3	1	1	1	286	32.5	5.88	1283826.875
P06731	CEACAM5	Carcinoembryonic antigen-related cell adhesion molecule 5	Medium	P06731	1	1	3	1	702	76.7	5.69	544944.0625
Q9H223	EHD4	EH domain-containing protein 4	Medium	Q9H223	1	1	1	1	541	61.1	6.76
P46199	MTIF2	Translation initiation factor IF-2, mitochondrial	Medium	P46199	1	1	1	1	727	81.3	7.15
Q7RTV2	GSTA5	Glutathione S-transferase A5	Medium	Q7RTV2	4	1	1	1	222	25.7	8.03
P40261	NNMT	Nicotinamide N-methyltransferase	Medium	P40261	4	1	1	1	264	29.6	5.74	178113.53125
P05386	RPLP1	60S acidic ribosomal protein P1	Medium	P05386	5	1	2	1	114	11.5	4.32	1939683.375
A0A075B6Z2	TRAJ56	T cell receptor alpha joining 56	Medium	A0A075B6Z2	38	1	25	1	21	2.2	10.29	1051270732.76563
Q8IVH8	MAP4K3	Mitogen-activated protein kinase kinase kinase kinase 3	Medium	Q8IVH8	1	1	1	1	894	101.3	7.56	267969.28125
P00450	CP	Ceruloplasmin	Medium	P00450	1	1	1	1	1065	122.1	5.72	386935.75
P08574	CYC1	Cytochrome c1, heme protein, mitochondrial	Medium	P08574	3	1	3	1	325	35.4	9.0	2299785.5
Q6ZMP0	THSD4	Thrombospondin type-1 domain-containing protein 4	Medium	Q6ZMP0	1	1	1	1	1018	112.4	7.65	200872.0625
Q8WUI4	HDAC7	Histone deacetylase 7	Medium	Q8WUI4	1	1	1	1	952	102.9	7.58
Q86UE8	TLK2	Serine/threonine-protein kinase tousled-like 2	Medium	Q86UE8	1	1	1	1	772	87.6	8.41	507098.125
P57088	TMEM33	Transmembrane protein 33	Medium	P57088	4	1	2	1	247	28.0	9.7	766431.625
O75340	PDCD6	Programmed cell death protein 6	Medium	O75340	3	1	1	1	191	21.9	5.4	981943.375
Q17RB8	LONRF1	LON peptidase N-terminal domain and RING finger protein 1	Medium	Q17RB8	1	1	3	1	773	86.7	7.2	4338380.90625
Q96QR8	PURB	Transcriptional activator protein Pur-beta	Medium	Q96QR8	3	1	1	1	312	33.2	5.43	449765.71875
Q8IV04	TBC1D10C	Carabin	Medium	Q8IV04	2	1	1	1	446	49.7	8.76	465786.875
Q8IYM0	FAM186B	Protein FAM186B	Medium	Q8IYM0	1	1	1	1	893	103.7	9.01	2321586.75
Q9UPY5	SLC7A11	Cystine/glutamate transporter	Medium	Q9UPY5	1	1	1	1	501	55.4	9.19	280441.25
Q9UBT2	UBA2	SUMO-activating enzyme subunit 2	Medium	Q9UBT2	1	1	1	1	640	71.2	5.29
P02743	APCS	Serum amyloid P-component	Medium	P02743	3	1	1	1	223	25.4	6.54	288860.53125
P35270	SPR	Sepiapterin reductase	Medium	P35270	4	1	1	1	261	28.0	8.05	526074.3125
Q9UJ04	TSPYL4	Testis-specific Y-encoded-like protein 4	Medium	Q9UJ04	2	1	1	1	414	45.1	8.57	2078731.375
Q8N8S7	ENAH	Protein enabled homolog	Medium	Q8N8S7	1	1	1	1	591	66.5	6.93	326377.25
Q8NAB2	KBTBD3	Kelch repeat and BTB domain-containing protein 3	Medium	Q8NAB2	1	1	2	1	612	69.8	5.35	1162919.75
Q99741	CDC6	Cell division control protein 6 homolog	Medium	Q99741	2	1	1	1	560	62.7	9.58	367632.84375
O95139	NDUFB6	NADH dehydrogenase [ubiquinone] 1 beta subcomplex subunit 6	Medium	O95139	5	1	1	1	128	15.5	9.63	570234.9375
Q9Y3P9	RABGAP1	Rab GTPase-activating protein 1	Medium	Q9Y3P9	1	1	1	1	1069	121.7	5.25	358574.34375
Q8N5U6	RNF10	RING finger protein 10	Medium	Q8N5U6	2	1	1	1	811	89.9	6.92
A8MT19	RHPN2P1	Putative rhophilin-2-like protein RHPN2P1	Medium	A8MT19	2	1	1	1	583	65.9	6.98	142091.84375
Q8WXR4	MYO3B	Myosin-IIIb	Medium	Q8WXR4	1	1	1	1	1341	151.7	8.15	1096733.125
Q5T5J6	SWT1	Transcriptional protein SWT1	Medium	Q5T5J6	1	1	1	1	900	103.2	8.81	2732787
Q9Y619	SLC25A15	Mitochondrial ornithine transporter 1	Medium	Q9Y619	3	1	1	1	301	32.7	9.13	219884.859375
P40937	RFC5	Replication factor C subunit 5	Medium	P40937	3	1	1	1	340	38.5	7.2	600149.75
Q13617	CUL2	Cullin-2	Medium	Q13617	1	1	1	1	745	86.9	6.92	3504047.25
Q86YF9	DZIP1	Cilium assembly protein DZIP1	Medium	Q86YF9	1	1	1	1	867	98.6	6.15	1037388.4375
Q13228	SELENBP1	Methanethiol oxidase	Medium	Q13228	3	1	1	1	472	52.4	6.37	198396.46875
Q6NYC8	PPP1R18	Phostensin	Medium	Q6NYC8	1	1	1	1	613	67.9	5.4	649579.0625
Q8IWE2	FAM114A1	Protein NOXP20	Medium	Q8IWE2	1	1	1	1	563	60.7	4.68	579374.4375
P19387	POLR2C	DNA-directed RNA polymerase II subunit RPB3	Medium	P19387	3	1	1	1	275	31.4	4.92
P49279	SLC11A1	Natural resistance-associated macrophage protein 1	Medium	P49279	1	1	1	1	550	59.8	7.66	151285.3125
Q92618	ZNF516	Zinc finger protein 516	Medium	Q92618	1	1	1	1	1163	124.2	8.72	1807897.75
O95084	PRSS23	Serine protease 23	Low	O95084	2	1	1	1	383	43.0	9.42	884381.5625
P10398	ARAF	Serine/threonine-protein kinase A-Raf	Low	P10398	2	1	1	1	606	67.5	9.01	221729.640625
Q5QJ74	TBCEL	Tubulin-specific chaperone cofactor E-like protein	Low	Q5QJ74	2	1	1	1	424	48.2	5.38	1597604.375
Q3ZAQ7	VMA21	Vacuolar ATPase assembly integral membrane protein VMA21	Low	Q3ZAQ7	12	1	1	1	101	11.3	7.24	322301.5
Q8N4H5	TOMM5	Mitochondrial import receptor subunit TOM5 homolog	Low	Q8N4H5	14	1	1	1	51	6.0	9.7	730990.25
Q6ZN84	CCDC81	Coiled-coil domain-containing protein 81	Low	Q6ZN84	1	1	1	1	652	76.0	9.14	3129954
Q8TDD1	DDX54	ATP-dependent RNA helicase DDX54	Low	Q8TDD1	1	1	1	1	881	98.5	10.02	341113.40625
Q9Y4P8	WIPI2	WD repeat domain phosphoinositide-interacting protein 2	Low	Q9Y4P8	2	1	1	1	454	49.4	6.46	288073.125
P08134	RHOC	Rho-related GTP-binding protein RhoC	Low	P08134	4	1	1	1	193	22.0	6.58	566793.3125
P43897	TSFM	Elongation factor Ts, mitochondrial	Low	P43897	2	1	1	1	325	35.4	8.38
O43633	CHMP2A	Charged multivesicular body protein 2a	Low	O43633	4	1	1	1	222	25.1	5.97	303973.78125
A5YKK6	CNOT1	CCR4-NOT transcription complex subunit 1	Low	A5YKK6	0	1	1	1	2376	266.8	7.11	205099.765625
Q0IIM8	TBC1D8B	TBC1 domain family member 8B	Low	Q0IIM8	1	1	4	1	1120	128.6	5.95	16512307
P12532	CKMT1A	Creatine kinase U-type, mitochondrial	Low	P12532	2	1	1	1	417	47.0	8.34	730566.875
P35613	BSG	Basigin	Low	P35613	3	1	2	1	385	42.2	5.66	2782946.25
Q8N6T3	ARFGAP1	ADP-ribosylation factor GTPase-activating protein 1	Low	Q8N6T3	2	1	1	1	406	44.6	5.66	191792.375
O95251	KAT7	Histone acetyltransferase KAT7	Low	O95251	1	1	1	1	611	70.6	8.85
Q8NHY2	COP1	E3 ubiquitin-protein ligase COP1	Low	Q8NHY2	3	1	1	1	731	80.4	6.84	194802.75
O43665	RGS10	Regulator of G-protein signaling 10	Low	O43665	7	1	1	1	181	21.2	7.49
Q96JF6	ZNF594	Zinc finger protein 594	Low	Q96JF6	3	1	2	1	807	93.8	8.7	7064382.5
Q96BW5	PTER	Phosphotriesterase-related protein	Low	Q96BW5	3	1	1	1	349	39.0	6.52	235543.4375
Q9NX58	LYAR	Cell growth-regulating nucleolar protein	Low	Q9NX58	2	1	1	1	379	43.6	9.57
Q9HAV7	GRPEL1	GrpE protein homolog 1, mitochondrial	Low	Q9HAV7	5	1	1	1	217	24.3	8.12	539444.375
P62266	RPS23	40S ribosomal protein S23	Low	P62266	4	1	1	1	143	15.8	10.49	9032059
P17482	HOXB9	Homeobox protein Hox-B9	Low	P17482	3	1	1	1	250	28.0	8.9	361748.4375
P82930	MRPS34	28S ribosomal protein S34, mitochondrial	Low	P82930	4	1	1	1	218	25.6	9.98	229246.671875
Q7Z2T5	TRMT1L	TRMT1-like protein	Low	Q7Z2T5	1	1	1	1	733	81.7	7.88	249902.109375
Q9UKN7	MYO15A	Unconventional myosin-XV	Low	Q9UKN7	0	1	1	1	3530	395.0	9.17	179780.65625
Q15517	CDSN	Corneodesmosin	Low	Q15517	4	1	1	1	529	51.5	8.35	213359.90625
Q9BXS5	AP1M1	AP-1 complex subunit mu-1	Low	Q9BXS5	3	1	1	1	423	48.6	7.3
O75096	LRP4	Low-density lipoprotein receptor-related protein 4	Low	O75096	1	1	1	1	1905	211.9	5.27
Q92782	DPF1	Zinc finger protein neuro-d4	Low	Q92782	5	1	2	1	387	44.1	7.08	28055434
Q9NYL2	MAP3K20	Mitogen-activated protein kinase kinase kinase 20	Low	Q9NYL2	1	1	1	1	800	91.1	7.87	456075.71875
Q96I59	NARS2	Probable asparagine--tRNA ligase, mitochondrial	Low	Q96I59	2	1	1	1	477	54.1	7.24	100464.1328125
O75608	LYPLA1	Acyl-protein thioesterase 1	Low	O75608	6	1	1	1	230	24.7	6.77
P62195	PSMC5	26S proteasome regulatory subunit 8	Low	P62195	3	1	1	1	406	45.6	7.55
Q9H6T3	RPAP3	RNA polymerase II-associated protein 3	Low	Q9H6T3	2	1	1	1	665	75.7	6.84
P62745	RHOB	Rho-related GTP-binding protein RhoB	Low	P62745	4	1	1	1	196	22.1	5.24
Q96N16	JAKMIP1	Janus kinase and microtubule-interacting protein 1	Low	Q96N16	3	1	1	1	626	73.2	6.1	303560.125
O95445	APOM	Apolipoprotein M	Low	O95445	4	1	1	1	188	21.2	6.01	204809.046875
P49736	MCM2	DNA replication licensing factor MCM2	Low	P49736	1	1	2	1	904	101.8	5.52	582107.703125
P53634	CTSC	Dipeptidyl peptidase 1	Low	P53634	3	1	1	1	463	51.8	6.99	202643.234375
Q5VW36	FOCAD	Focadhesin	Low	Q5VW36	0	1	1	1	1801	199.9	6.62	443704.0625
Q96QK1	VPS35	Vacuolar protein sorting-associated protein 35	Low	Q96QK1	1	1	1	1	796	91.6	5.49	298987.9375
Q86Y82	STX12	Syntaxin-12	Low	Q86Y82	4	1	1	1	276	31.6	5.59	508125.75
Q86VM9	ZC3H18	Zinc finger CCCH domain-containing protein 18	Low	Q86VM9	1	1	2	1	953	106.3	8.32	3716232
Q02790	FKBP4	Peptidyl-prolyl cis-trans isomerase FKBP4	Low	Q02790	2	1	1	1	459	51.8	5.43	596872.0625
P46063	RECQL	ATP-dependent DNA helicase Q1	Low	P46063	1	1	1	1	649	73.4	7.88	365553.625
A3KMH1	VWA8	von Willebrand factor A domain-containing protein 8	Low	A3KMH1	1	1	1	1	1905	214.7	7.4	205202.640625
Q96H55	MYO19	Unconventional myosin-XIX	Low	Q96H55	1	1	1	1	970	109.1	7.71	185351.546875
Q15459	SF3A1	Splicing factor 3A subunit 1	Low	Q15459	1	1	1	1	793	88.8	5.22	596725.3125
A4D1B5	GSAP	Gamma-secretase-activating protein	Low	A4D1B5	1	1	1	1	854	97.7	6.86	7343344
Q9P225	DNAH2	Dynein axonemal heavy chain 2	Low	Q9P225	0	1	1	1	4427	507.4	6.37
Q9H0X4	FAM234A	Protein FAM234A	Low	Q9H0X4	2	1	1	1	552	59.6	6.28	1574463.5
O60299	LZTS3	Leucine zipper putative tumor suppressor 3	Low	O60299	1	1	1	1	673	71.7	7.64
Q92800	EZH1	Histone-lysine N-methyltransferase EZH1	Low	Q92800	3	1	1	1	747	85.2	7.72	253464.734375
P63215	GNG3	Guanine nucleotide-binding protein G(I)/G(S)/G(O) subunit gamma-3	Low	P63215	9	1	1	1	75	8.3	7.78	731791.125
Q96AY3	FKBP10	Peptidyl-prolyl cis-trans isomerase FKBP10	Low	Q96AY3	2	1	1	1	582	64.2	5.62
Q9P1A6	DLGAP2	Disks large-associated protein 2	Low	Q9P1A6	1	1	1	1	1054	117.5	6.87	864880.625
Q9BQ52	ELAC2	Zinc phosphodiesterase ELAC protein 2	Low	Q9BQ52	1	1	1	1	826	92.2	7.9	133579.46875
Q5T750	XP32	Skin-specific protein 32	Low	Q5T750	3	1	1	1	250	26.2	7.97	536665.4375
Q9HAK2	EBF2	Transcription factor COE2	Low	Q9HAK2	2	1	1	1	575	62.6	9.06	6883631
A6NDI0	TRIM49B	Putative tripartite motif-containing protein 49B	Low	A6NDI0	4	1	1	1	452	52.7	7.36	457404.0625
Q9HCU5	PREB	Prolactin regulatory element-binding protein	Low	Q9HCU5	3	1	1	1	417	45.4	7.88	529016.875
Q99571	P2RX4	P2X purinoceptor 4	Low	Q99571	2	1	1	1	388	43.3	7.99
Q9UKY7	CDV3	Protein CDV3 homolog	Low	Q9UKY7	3	1	1	1	258	27.3	6.4	1306009
Q9Y4B5	MTCL1	Microtubule cross-linking factor 1	Low	Q9Y4B5	1	1	1	1	1905	209.4	6.43	200267.71875
Q9P0L9	PKD2L1	Polycystic kidney disease 2-like 1 protein	Low	Q9P0L9	1	1	1	1	805	91.9	5.48	8096741
Q9BY77	POLDIP3	Polymerase delta-interacting protein 3	Low	Q9BY77	2	1	1	1	421	46.1	9.99	376897.15625
Q8IUR0	TRAPPC5	Trafficking protein particle complex subunit 5	Low	Q8IUR0	3	1	1	1	188	20.8	9.66	624894
O95477	ABCA1	Phospholipid-transporting ATPase ABCA1	Low	O95477	0	1	2	1	2261	254.1	6.86	455039.875
Q8N1G4	LRRC47	Leucine-rich repeat-containing protein 47	Low	Q8N1G4	2	1	1	1	583	63.4	8.28
P50750	CDK9	Cyclin-dependent kinase 9	Low	P50750	2	1	1	1	372	42.8	8.79	230461.96875
Q6PI78	TMEM65	Transmembrane protein 65	Low	Q6PI78	5	1	1	1	240	25.5	8.6	453103.03125
Q86WR7	PROSER2	Proline and serine-rich protein 2	Low	Q86WR7	2	1	1	1	435	45.8	7.2
Q86X29	LSR	Lipolysis-stimulated lipoprotein receptor	Low	Q86X29	1	1	1	1	649	71.4	7.97	1054533.375
Q9UPN7	PPP6R1	Serine/threonine-protein phosphatase 6 regulatory subunit 1	Low	Q9UPN7	1	1	1	1	881	96.7	4.55
Q9Y3D3	MRPS16	28S ribosomal protein S16, mitochondrial	Low	Q9Y3D3	6	1	2	1	137	15.3	9.5	453473.03125
Q63ZY3	KANK2	KN motif and ankyrin repeat domain-containing protein 2	Low	Q63ZY3	1	1	1	1	851	91.1	5.63
Q86WJ1	CHD1L	Chromodomain-helicase-DNA-binding protein 1-like	Low	Q86WJ1	1	1	1	1	897	100.9	6.9
Q8WUM0	NUP133	Nuclear pore complex protein Nup133	Low	Q8WUM0	1	1	1	1	1156	128.9	5.1
Q9BV40	VAMP8	Vesicle-associated membrane protein 8	Low	Q9BV40	8	1	1	1	100	11.4	7.34
B2RBV5	B2RBV5	Putative MORF4 family-associated protein 1-like protein UPP	Low	B2RBV5	5	1	2	1	119	13.4	8.22	915437
Q9H0A0	NAT10	RNA cytidine acetyltransferase	Low	Q9H0A0	1	1	1	1	1025	115.7	8.27	521333.5625
A6NJ69	IGIP	IgA-inducing protein homolog	Low	A6NJ69	43	1	1	1	53	5.9	8.84
Q8IWB4	SPATA31A7	Spermatogenesis-associated protein 31A7	Low	Q8IWB4	1	1	1	1	1347	148.6	8.68	706712.9375
O43491	EPB41L2	Band 4.1-like protein 2	Low	O43491	1	1	1	1	1005	112.5	5.44
P62333	PSMC6	26S proteasome regulatory subunit 10B	Low	P62333	2	1	1	1	389	44.1	7.49	141152.609375
P49754	VPS41	Vacuolar protein sorting-associated protein 41 homolog	Low	P49754	1	1	2	1	854	98.5	5.85	318660.40625
Q8NFY4	SEMA6D	Semaphorin-6D	Low	Q8NFY4	1	1	1	1	1073	119.8	8.51	7806741.5
Q8NFT6	DBF4B	Protein DBF4 homolog B	Low	Q8NFT6	2	1	1	1	615	67.2	8.34	1572828.25
Q13296	SCGB2A2	Mammaglobin-A	Low	Q13296	9	1	1	1	93	10.5	4.3	1189835.5
P07384	CAPN1	Calpain-1 catalytic subunit	Low	P07384	1	1	1	1	714	81.8	5.67	825529.75
Q6ZUX3	TOGARAM2	TOG array regulator of axonemal microtubules protein 2	Low	Q6ZUX3	1	1	1	1	1019	111.1	9.42
P09417	QDPR	Dihydropteridine reductase	Low	P09417	3	1	1	1	244	25.8	7.37	855651.0625
Q9NPA0	EMC7	ER membrane protein complex subunit 7	Low	Q9NPA0	2	1	1	1	242	26.5	9.25	176750.578125
P15822	HIVEP1	Zinc finger protein 40	Low	P15822	0	1	1	1	2718	296.7	7.84	710506.8125
Q9UII2	ATP5IF1	ATPase inhibitor, mitochondrial	Low	Q9UII2	8	1	1	1	106	12.2	9.35	2244473.75
O75342	ALOX12B	Arachidonate 12-lipoxygenase, 12R-type	Low	O75342	3	1	1	1	701	80.3	7.64	663096.125
Q13155	AIMP2	Aminoacyl tRNA synthase complex-interacting multifunctional protein 2	Low	Q13155	3	1	1	1	320	35.3	8.22	2935771.75
Q96GA3	LTV1	Protein LTV1 homolog	Low	Q96GA3	2	1	1	1	475	54.8	4.91	355188.8125
O95872	GPANK1	G patch domain and ankyrin repeat-containing protein 1	Low	O95872	3	1	1	1	356	39.3	8.19
O15040	TECPR2	Tectonin beta-propeller repeat-containing protein 2	Low	O15040	0	1	1	1	1411	153.8	5.55	525936.625
P35658	NUP214	Nuclear pore complex protein Nup214	Low	P35658	1	1	1	1	2090	213.5	7.47
Q16678	CYP1B1	Cytochrome P450 1B1	Low	Q16678	1	1	1	1	543	60.8	8.98	168642.71875
O75152	ZC3H11A	Zinc finger CCCH domain-containing protein 11A	Low	O75152	1	1	2	1	810	89.1	8.37	57790076
Q12947	FOXF2	Forkhead box protein F2	Low	Q12947	2	1	1	1	444	46.0	9.0	347004.875
Q9UBV2	SEL1L	Protein sel-1 homolog 1	Low	Q9UBV2	1	1	1	1	794	88.7	5.39	251614.03125
O43681	GET3	ATPase GET3	Low	O43681	3	1	1	1	348	38.8	4.91
P31937	HIBADH	3-hydroxyisobutyrate dehydrogenase, mitochondrial	Low	P31937	3	1	1	1	336	35.3	8.13	941157.9375
O75362	ZNF217	Zinc finger protein 217	Low	O75362	1	1	1	1	1048	115.2	8.48	1046914.8125
O43813	LANCL1	Glutathione S-transferase LANCL1	Low	O43813	2	1	1	1	399	45.3	7.75	1126311.375
Q5T089	MORN1	MORN repeat-containing protein 1	Low	Q5T089	2	1	1	1	497	53.8	7.12
P54920	NAPA	Alpha-soluble NSF attachment protein	Low	P54920	2	1	1	1	295	33.2	5.36	411773.8125
Q15369	ELOC	Elongin-C	Low	Q15369	9	1	1	1	112	12.5	4.78	506426.8125
Q96FQ6	S100A16	Protein S100-A16	Low	Q96FQ6	11	1	1	1	103	11.8	6.79	762246.1875
Q9HB07	MYG1	MYG1 exonuclease	Low	Q9HB07	3	1	2	1	376	42.5	6.77	573418.0625
O14757	CHEK1	Serine/threonine-protein kinase Chk1	Low	O14757	2	1	2	1	476	54.4	8.25	576989.5625
Q5VU69	CFAP141	Cilia- and flagella-associated protein 141	Low	Q5VU69	13	1	1	1	101	12.1	9.7
P17600	SYN1	Synapsin-1	Low	P17600	3	1	1	1	705	74.1	9.83	53491.2734375
Q9H4G0	EPB41L1	Band 4.1-like protein 1	Low	Q9H4G0	1	1	1	1	881	98.4	5.62	720734.6875
Q96PE2	ARHGEF17	Rho guanine nucleotide exchange factor 17	Low	Q96PE2	0	1	1	1	2063	221.5	6.29	426578.125
Q86UD5	SLC9B2	Sodium/hydrogen exchanger 9B2	Low	Q86UD5	3	1	1	1	537	57.5	6.71
O15078	CEP290	Centrosomal protein of 290 kDa	Low	O15078	0	1	1	1	2479	290.2	5.95	4675176
Q92609	TBC1D5	TBC1 domain family member 5	Low	Q92609	1	1	1	1	795	88.9	6.54
Q96RQ1	ERGIC2	Endoplasmic reticulum-Golgi intermediate compartment protein 2	Low	Q96RQ1	3	1	1	1	377	42.5	6.77
Q9ULD0	OGDHL	2-oxoglutarate dehydrogenase-like, mitochondrial	Low	Q9ULD0	1	1	1	1	1010	114.4	6.65
O15344	MID1	E3 ubiquitin-protein ligase Midline-1	Low	O15344	1	1	1	1	667	75.2	6.8	10442444
Q9ULX3	NOB1	RNA-binding protein NOB1	Low	Q9ULX3	2	1	1	1	412	46.6	7.18	188822.46875
Q00059	TFAM	Transcription factor A, mitochondrial	Low	Q00059	3	1	1	1	246	29.1	9.72	8289955.5
A0FGR8	ESYT2	Extended synaptotagmin-2	Low	A0FGR8	1	1	1	1	921	102.3	9.26	212855.03125
O95363	FARS2	Phenylalanine--tRNA ligase, mitochondrial	Low	O95363	2	1	1	1	451	52.3	7.46	116442.15625
Q6ZTN6	ANKRD13D	Ankyrin repeat domain-containing protein 13D	Low	Q6ZTN6	2	1	1	1	605	68.1	5.59	442915.5
Q13449	LSAMP	Limbic system-associated membrane protein	Low	Q13449	4	1	1	1	338	37.4	6.98	442615.625
Q9UHR5	SAP30BP	SAP30-binding protein	Low	Q9UHR5	4	1	1	1	308	33.9	4.84	335401.0625
Q9UHR4	BAIAP2L1	Brain-specific angiogenesis inhibitor 1-associated protein 2-like protein 1	Low	Q9UHR4	1	1	1	1	511	56.8	8.68	356959.03125
Q8TER5	ARHGEF40	Rho guanine nucleotide exchange factor 40	Low	Q8TER5	1	1	1	1	1519	164.6	6.15
Q96P71	NECAB3	N-terminal EF-hand calcium-binding protein 3	Low	Q96P71	2	1	1	1	396	44.3	6.24	17036246
Q6IA86	ELP2	Elongator complex protein 2	Low	Q6IA86	1	1	1	1	826	92.4	5.96
Q9HB09	BCL2L12	Bcl-2-like protein 12	Low	Q9HB09	4	1	1	1	334	36.8	9.22
Q3C1V0	MS4A18	Membrane-spanning 4-domains subfamily A member 18	Low	Q3C1V0	2	1	3	1	400	42.1	7.97
Q86VR2	RETREG3	Reticulophagy regulator 3	Low	Q86VR2	2	1	1	1	466	51.4	4.97
P67775	PPP2CA	Serine/threonine-protein phosphatase 2A catalytic subunit alpha isoform	Low	P67775	3	1	1	1	309	35.6	5.54	734342.75
Q9Y6Z7	COLEC10	Collectin-10	Low	Q9Y6Z7	4	1	1	1	277	30.7	7.33	689606.75
Q96JE9	MAP6	Microtubule-associated protein 6	Low	Q96JE9	1	1	1	1	813	86.5	9.16
Q13435	SF3B2	Splicing factor 3B subunit 2	Low	Q13435	1	1	1	1	895	100.2	5.67	241037.015625
Q8IY51	TIGD4	Tigger transposable element-derived protein 4	Low	Q8IY51	1	1	1	1	512	57.4	6.39	827243.0625
Q8IZF3	ADGRF4	Adhesion G protein-coupled receptor F4	Low	Q8IZF3	2	1	1	1	695	77.7	9.01	86882.8515625
Q6AHZ1	ZNF518A	Zinc finger protein 518A	Low	Q6AHZ1	0	1	2	1	1483	166.7	9.28	8442959
Q9P2Y5	UVRAG	UV radiation resistance-associated gene protein	Low	Q9P2Y5	1	1	1	1	699	78.1	8.29	50981948
P14854	COX6B1	Cytochrome c oxidase subunit 6B1	Low	P14854	8	1	1	1	86	10.2	7.05	2638740
Q96N11	INTS15	Integrator complex subunit 15	Low	Q96N11	2	1	1	1	449	50.0	7.69
O14512	SOCS7	Suppressor of cytokine signaling 7	Low	O14512	1	1	1	1	581	62.9	8.06	1104228.375
P41218	MNDA	Myeloid cell nuclear differentiation antigen	Low	P41218	1	1	1	1	407	45.8	9.76	504816.15625
P23109	AMPD1	AMP deaminase 1	Low	P23109	1	1	1	1	747	86.4	6.9	115052.1328125
Q9Y5G1	PCDHGB3	Protocadherin gamma-B3	Low	Q9Y5G1	1	1	1	1	929	101.1	5.01	1091205.25
Q96EK2	PHF21B	PHD finger protein 21B	Low	Q96EK2	1	1	1	1	531	57.4	9.32	257592.078125
Q9UEW8	STK39	STE20/SPS1-related proline-alanine-rich protein kinase	Low	Q9UEW8	1	1	1	1	545	59.4	6.29	540697.375
Q15431	SYCP1	Synaptonemal complex protein 1	Low	Q15431	1	1	1	1	976	114.1	5.96
Q9NZJ7	MTCH1	Mitochondrial carrier homolog 1	Low	Q9NZJ7	3	1	1	1	389	41.5	9.32	583411.75
Q6ZN68	DPY19L2P2	Putative C-mannosyltransferase DPY19L2P2	Low	Q6ZN68	4	1	2	1	376	43.0	8.37	1872856.5
Q6PCT2	FBXL19	F-box/LRR-repeat protein 19	Low	Q6PCT2	2	1	1	1	694	75.7	9.17	497745.6875
O60281	ZNF292	Zinc finger protein 292	Low	O60281	0	1	1	1	2723	304.6	7.39
O95470	SGPL1	Sphingosine-1-phosphate lyase 1	Low	O95470	2	1	1	1	568	63.5	9.16
Q9P2J9	PDP2	[Pyruvate dehydrogenase [acetyl-transferring]]-phosphatase 2, mitochondrial	Low	Q9P2J9	3	1	1	1	529	59.9	6.07	654585.9375
Q96PV6	LENG8	Leukocyte receptor cluster member 8	Low	Q96PV6	1	1	1	1	800	88.1	9.11	386620
P20585	MSH3	DNA mismatch repair protein Msh3	Low	P20585	2	1	1	1	1137	127.3	8.02	414682.84375
Q96BM9	ARL8A	ADP-ribosylation factor-like protein 8A	Low	Q96BM9	3	1	1	1	186	21.4	7.77	442595.4375
Q9BV81	EMC6	ER membrane protein complex subunit 6	Low	Q9BV81	11	1	1	1	110	12.0	10.07	497472.46875
Q9NUP9	LIN7C	Protein lin-7 homolog C	Low	Q9NUP9	5	1	2	1	197	21.8	8.43
Q96MV8	ZDHHC15	Palmitoyltransferase ZDHHC15	Low	Q96MV8	2	1	1	1	337	39.3	8.1	1192354.25
Q99489	DDO	D-aspartate oxidase	Low	Q99489	6	1	1	1	341	37.5	7.91	698880.25
Q6UXG2	ELAPOR1	Endosome/lysosome-associated apoptosis and autophagy regulator 1	Low	Q6UXG2	2	1	1	1	1013	111.3	6.55	235584.671875
Q8WUB8	PHF10	PHD finger protein 10	Low	Q8WUB8	6	1	1	1	498	56.0	6.62	6457153
P10636	MAPT	Microtubule-associated protein tau	Low	P10636	1	1	1	1	758	78.9	6.71
P45844	ABCG1	ATP-binding cassette sub-family G member 1	Low	P45844	4	1	1	1	678	75.5	7.81
P25391	LAMA1	Laminin subunit alpha-1	Low	P25391	0	1	2	1	3075	336.9	6.35	2954187
Q9BPU6	DPYSL5	Dihydropyrimidinase-related protein 5	Low	Q9BPU6	1	1	1	1	564	61.4	7.2	540263.125
O14514	ADGRB1	Adhesion G protein-coupled receptor B1	Low	O14514	1	1	1	1	1584	173.4	7.88	387600.90625
O43674	NDUFB5	NADH dehydrogenase [ubiquinone] 1 beta subcomplex subunit 5, mitochondrial	Low	O43674	6	1	2	1	189	21.7	9.63	1803887
P43155	CRAT	Carnitine O-acetyltransferase	Low	P43155	1	1	1	1	626	70.8	8.44	231342.46875
Q8IX12	CCAR1	Cell division cycle and apoptosis regulator protein 1	Low	Q8IX12	1	1	1	1	1150	132.7	5.76	138407.09375
Q01064	PDE1B	Dual specificity calcium/calmodulin-dependent 3',5'-cyclic nucleotide phosphodiesterase 1B	Low	Q01064	1	1	1	1	536	61.3	5.52	87457752
O60725	ICMT	Protein-S-isoprenylcysteine O-methyltransferase	Low	O60725	3	1	1	1	284	31.9	7.96	295422.65625
Q9Y2P5	SLC27A5	Long-chain fatty acid transport protein 5	Low	Q9Y2P5	1	1	1	1	690	75.3	7.66	194859.4375
Q9NQ79	CRTAC1	Cartilage acidic protein 1	Low	Q9NQ79	1	1	1	1	661	71.4	5.12	3145509.75
Q96T68	SETDB2	Histone-lysine N-methyltransferase SETDB2	Low	Q96T68	2	1	1	1	719	81.8	7.5
Q6ICH7	ASPHD2	Aspartate beta-hydroxylase domain-containing protein 2	Low	Q6ICH7	2	1	4	1	369	41.7	7.5	1772018.3125
P51397	DAP	Death-associated protein 1	Low	P51397	8	1	1	1	102	11.2	9.32	1143284
Q9GZR5	ELOVL4	Elongation of very long chain fatty acids protein 4	Low	Q9GZR5	5	1	1	1	314	36.8	9.47
Q13535	ATR	Serine/threonine-protein kinase ATR	Low	Q13535	0	1	1	1	2644	301.2	7.43	11384196
P07858	CTSB	Cathepsin B	Low	P07858	2	1	1	1	339	37.8	6.3	4649570.5
P54886	ALDH18A1	Delta-1-pyrroline-5-carboxylate synthase	Low	P54886	1	1	9	1	795	87.2	7.12	88592628
Q14697	GANAB	Neutral alpha-glucosidase AB	Low	Q14697	1	1	1	1	944	106.8	6.14	575446.875
Q5VU92	DCAF12L1	DDB1- and CUL4-associated factor 12-like protein 1	Low	Q5VU92	2	1	1	1	463	51.2	8.56	886664.3125
P51665	PSMD7	26S proteasome non-ATPase regulatory subunit 7	Low	P51665	3	1	1	1	324	37.0	6.77	1027127.6875
Q7LBR1	CHMP1B	Charged multivesicular body protein 1b	Low	Q7LBR1	4	1	1	1	199	22.1	8.1	194947.203125
Q15005	SPCS2	Signal peptidase complex subunit 2	Low	Q15005	3	1	2	1	226	25.0	8.47	652473.6875
Q8N1N0	CLEC4F	C-type lectin domain family 4 member F	Low	Q8N1N0	2	1	1	1	589	65.5	6.7	6543003
P51825	AFF1	AF4/FMR2 family member 1	Low	P51825	1	1	1	1	1210	131.3	9.2	1231903.375
O60353	FZD6	Frizzled-6	Low	O60353	1	1	1	1	706	79.2	7.96
Q8NA56	TTC29	Tetratricopeptide repeat protein 29	Low	Q8NA56	1	1	1	1	475	55.0	5.71
P28482	MAPK1	Mitogen-activated protein kinase 1	Low	P28482	3	1	1	1	360	41.4	6.98	602602.125
P30876	POLR2B	DNA-directed RNA polymerase II subunit RPB2	Low	P30876	1	1	1	1	1174	133.8	6.87	396142.75
Q96DG6	CMBL	Carboxymethylenebutenolidase homolog	Low	Q96DG6	3	1	1	1	245	28.0	7.18	103258.71875
Q16099	GRIK4	Glutamate receptor ionotropic, kainate 4	Low	Q16099	1	1	1	1	956	107.2	6.73	1147755.875
Q8TD33	SCGB1C1	Secretoglobin family 1C member 1	Low	Q8TD33	7	1	1	1	95	10.4	4.67	187520.046875
O75592	MYCBP2	E3 ubiquitin-protein ligase MYCBP2	Low	O75592	0	1	2	1	4678	513.3	7.02	40088120
A0A8I5KY20	CCDC92B	Coiled-coil domain containing 92B	Low	A0A8I5KY20	3	1	1	1	255	28.6	9.77	1687147.5
P29374	ARID4A	AT-rich interactive domain-containing protein 4A	Low	P29374	1	1	1	1	1257	142.7	5.1	1720755.875
Q9Y5J1	UTP18	U3 small nucleolar RNA-associated protein 18 homolog	Low	Q9Y5J1	1	1	1	1	556	62.0	8.76	229676.5625
Q96T37	RBM15	RNA-binding protein 15	Low	Q96T37	2	1	1	1	977	107.1	10.08
Q9ULH0	KIDINS220	Kinase D-interacting substrate of 220 kDa	Low	Q9ULH0	1	1	1	1	1771	196.4	6.62	60084.27734375
Q8N5Q1	GARIN5B	Golgi-associated RAB2 interactor protein 5B	Low	Q8N5Q1	1	1	1	1	922	99.9	9.39	2051388
O15303	GRM6	Metabotropic glutamate receptor 6	Low	O15303	1	1	1	1	877	95.4	8.02
Q9H845	ACAD9	Complex I assembly factor ACAD9, mitochondrial	Low	Q9H845	2	1	1	1	621	68.7	7.96	423383.96875
O43768	ENSA	Alpha-endosulfine	Low	O43768	6	1	1	1	121	13.4	7.24	335969.15625
P51857	AKR1D1	Aldo-keto reductase family 1 member D1	Low	P51857	2	1	2	1	326	37.4	7.5	454642.90625
Q9NWH9	SLTM	SAFB-like transcription modulator	Low	Q9NWH9	1	1	1	1	1034	117.1	7.87	2267748.5
Q92820	GGH	Gamma-glutamyl hydrolase	Low	Q92820	5	1	1	1	318	35.9	7.11	160123.21875
P30046	DDT	D-dopachrome decarboxylase	Low	P30046	6	1	1	1	118	12.7	7.3	426430.40625
Q8TB24	RIN3	Ras and Rab interactor 3	Low	Q8TB24	1	1	1	1	985	107.8	6.61	2012462.375
P61077	UBE2D3	Ubiquitin-conjugating enzyme E2 D3	Low	P61077	4	1	1	1	147	16.7	7.8	1214895
Q05D32	CTDSPL2	CTD small phosphatase-like protein 2	Low	Q05D32	2	1	1	1	466	53.0	6.4	1713417
Q8TF05	PPP4R1	Serine/threonine-protein phosphatase 4 regulatory subunit 1	Low	Q8TF05	1	1	1	1	950	106.9	4.77	256658.140625
Q15773	MLF2	Myeloid leukemia factor 2	Low	Q15773	3	1	1	1	248	28.1	6.9	239257.59375
Q96MU8	KREMEN1	Kremen protein 1	Low	Q96MU8	3	1	1	1	473	51.7	7.11
P02766	TTR	Transthyretin	Low	P02766	4	1	1	1	147	15.9	5.76
Q86SE8	NPM2	Nucleoplasmin-2	Low	Q86SE8	5	1	1	1	214	24.1	4.98	1126028.625
O60264	SMARCA5	SWI/SNF-related matrix-associated actin-dependent regulator of chromatin subfamily A member 5	Low	O60264	1	1	1	1	1052	121.8	8.09
Q9UMY4	SNX12	Sorting nexin-12	Low	Q9UMY4	4	1	1	1	162	18.9	8.44	654325.0625
P82933	MRPS9	28S ribosomal protein S9, mitochondrial	Low	P82933	3	1	1	1	396	45.8	9.51
P0C7M8	CLEC2L	C-type lectin domain family 2 member L	Low	P0C7M8	4	1	1	1	214	23.9	7.2	2684805
Q8N2A8	PLD6	Mitochondrial cardiolipin hydrolase	Low	Q8N2A8	2	1	1	1	252	28.3	9.35	2253309.75
Q7Z3B3	KANSL1	KAT8 regulatory NSL complex subunit 1	Low	Q7Z3B3	1	1	1	1	1105	121.0	8.81	155023.609375
O15197	EPHB6	Ephrin type-B receptor 6	Low	O15197	1	1	1	1	1021	110.6	6.65	619243.5625
O60341	KDM1A	Lysine-specific histone demethylase 1A	Low	O60341	1	1	1	1	852	92.8	6.52	2504715.75
Q9Y5Y4	PTGDR2	Prostaglandin D2 receptor 2	Low	Q9Y5Y4	2	1	1	1	395	43.2	10.49	174681.390625
P25092	GUCY2C	Guanylyl cyclase C	Low	P25092	1	1	1	1	1073	123.3	7.17	377157.25
O43159	RRP8	Ribosomal RNA-processing protein 8	Low	O43159	2	1	1	1	456	50.7	9.42	370176.09375
Q53GS9	USP39	U4/U6.U5 tri-snRNP-associated protein 2	Low	Q53GS9	1	1	1	1	565	65.3	8.91	1310859
Q96H22	CENPN	Centromere protein N	Low	Q96H22	3	1	1	1	339	39.5	9.13	391171.40625
O75153	CLUH	Clustered mitochondria protein homolog	Low	O75153	1	1	1	1	1309	146.6	6.13
Q8TF76	HASPIN	Serine/threonine-protein kinase haspin	Low	Q8TF76	1	1	1	1	798	88.4	9.16	8939183
P46782	RPS5	40S ribosomal protein S5	Low	P46782	5	1	1	1	204	22.9	9.72	885998.0625
O75629	CREG1	Protein CREG1	Low	O75629	3	1	1	1	220	24.1	7.59	192498.203125
P0C866	LINC00869	Putative uncharacterized protein encoded by LINC00869	Low	P0C866	4	1	1	1	280	30.8	5.85	888342.875
[truncated: 202 more rows]
