# Supplementary material for: RACK1 governs a dual metabolic switch in lung adenocarcinoma through c-Src/G6PD and TRIM21/LDHA Axes
Source: Cell Death Dis. 2026 May 29;17(1):667. doi: 10.1038/s41419-026-08887-8 (PMC13424137; doi:10.1038/s41419-026-08887-8)
Supplement: Supplementary file 7 — Supplementary Tables S6 [file 41419_2026_8887_MOESM7_ESM.csv]

Gene_ID	Gene_symbol	Description	Protein FDR Confidence	Accession	Coverage (%)	Peptide Num	PSMs	Unique Peptide Num	AAs	MW [kDa]	calc. pI	Abundance
4627	MYH9	myosin heavy chain 9	High	12667788	78	245	845	202	1960	226.4	5.6	15636290064.2578
4628	MYH10	myosin heavy chain 10	High	365192532	56	132	236	3	2007	232.4	5.55	453766676.210938
4628	MYH10	myosin heavy chain 10	High	367460087	57	131	238	2	1976	228.9	5.54	1752422.84375
2316	FLNA	filamin A	High	160420317	40	89	106	85	2647	280.6	6.06	194291160.9375
4641	MYO1C	myosin IC	High	124494238	58	66	97	1	1063	121.6	9.41	555502841.460938
4641	MYO1C	myosin IC	High	124494240	60	66	95	1	1028	117.8	9.41	651464.5
3848	KRT1	keratin 1	High	119395750	61	53	105	46	644	66.0	8.12	1165121823.01563
399687	MYO18A	myosin XVIIIA	High	28416946	38	76	96	76	2054	233.0	6.3	217045682.625
6709	SPTAN1	spectrin alpha, non-erythrocytic 1	High	154759259	33	69	79	1	2472	284.4	5.35	1460841
6709	SPTAN1	spectrin alpha, non-erythrocytic 1	High	194595509	33	69	79	1	2477	284.9	5.35	80646364.6875
1213	CLTC	clathrin heavy chain	High	4758012	39	61	89	61	1675	191.5	5.69	403246285.773438
3849	KRT2	keratin 2	High	47132620	69	47	74	34	639	65.4	8.0	318574649.46875
4430	MYO1B	myosin IB	High	240120050	44	55	78	1	1136	131.9	9.38	444616505.921875
4430	MYO1B	myosin IB	High	44889481	46	55	78	1	1078	124.9	9.2	470650.75
2317	FLNB	filamin B	High	256222411	29	63	71	59	2633	281.5	5.71	102549810.648438
3858	KRT10	keratin 10	High	195972866	52	39	79	31	584	58.8	5.21	952105868.765625
3856	KRT8	keratin 8	High	372466572	61	47	86	36	511	56.6	5.43	1036766457.99219
7168	TPM1	tropomyosin 1	High	63252900	73	42	69	9	284	32.9	4.78	704876084.21875
71	ACTG1	actin gamma 1	High	316659409	60	21	282	6	375	41.8	5.48	6291590365.01953
4629	MYH11	myosin heavy chain 11	High	92091586	18	41	102	9	1979	227.9	5.5	8963487.609375
3192	HNRNPU	heterogeneous nuclear ribonucleoprotein U	High	74136883	38	37	51	37	825	90.5	6.0	568897123.234375
7520	XRCC5	X-ray repair cross complementing 5	High	10863945	54	37	65	37	732	82.7	5.81	316572854.578125
7169	TPM2	tropomyosin 2	High	47519616	67	33	52	4	284	33.0	4.67	81756455.8828125
3875	KRT18	keratin 18	High	40354195	66	26	54	24	430	48.0	5.45	491989252.6875
7169	TPM2	tropomyosin 2	High	42476296	58	31	49	1	284	32.8	4.7	2528714.96875
3855	KRT7	keratin 7	High	67782365	57	30	46	25	469	51.4	5.48	103510108.25
2547	XRCC6	X-ray repair cross complementing 6	High	4503841	57	37	56	37	609	69.8	6.64	252763289.363281
1373	CPS1	carbamoyl-phosphate synthase 1	High	169790915	22	33	40	32	1506	165.5	6.79	184933328.40625
4644	MYO5A	myosin VA	High	215982791	21	41	42	37	1855	215.3	8.48	44993112.453125
7170	TPM3	tropomyosin 3	High	24119203	65	29	47	0	248	29.0	4.78	88924470.703125
4691	NCL	nucleolin	High	55956788	37	36	44	36	710	76.6	4.7	88370940.703125
5339	PLEC	plectin	High	41322916	13	55	58	55	4684	531.5	5.96	23126944.578125
7170	TPM3	tropomyosin 3	High	114155144	63	28	46	0	248	28.9	4.75
3852	KRT5	keratin 5	High	119395754	43	34	50	17	590	62.3	7.74	62359427.0625
3857	KRT9	keratin 9	High	55956899	45	28	40	26	623	62.0	5.24	237356990.15625
7170	TPM3	tropomyosin 3	High	499137518	67	28	47	1	248	28.9	4.75	260650.6875
7171	TPM4	tropomyosin 4	High	4507651	69	29	49	7	248	28.5	4.69	71997467.78125
6711	SPTBN1	spectrin beta, non-erythrocytic 1	High	112382250	24	51	52	48	2364	274.4	5.57	56956741.578125
6238	RRBP1	ribosome binding protein 1	High	110611220	43	32	37	32	977	108.6	5.54	35301287.109375
3939	LDHA	lactate dehydrogenase A	High	5031857	50	25	82	21	332	36.7	8.27	2364097451.59375
9967	THRAP3	thyroid hormone receptor associated protein 3	High	167234419	29	35	40	34	955	108.6	10.15	91783202.40625
7168	TPM1	tropomyosin 1	High	63252904	67	29	50	7	245	28.4	4.77	54103216.515625
7168	TPM1	tropomyosin 1	High	63252906	57	29	52	0	284	32.8	4.75	337580.28125
6421	SFPQ	splicing factor proline and glutamine rich	High	4826998	36	30	50	29	707	76.1	9.44	287263024.4375
142	PARP1	poly(ADP-ribose) polymerase 1	High	156523968	29	31	37	31	1014	113.0	8.88	55180106.8671875
23164	MPRIP	myosin phosphatase Rho interacting protein	High	50980307	36	29	36	28	1038	118.0	6.39	65108734.484375
4637	MYL6	myosin light chain 6	High	17986258	78	16	72	13	151	16.9	4.65	1346060612.32031
7168	TPM1	tropomyosin 1	High	63252902	47	24	44	0	284	32.7	4.74
1653	DDX1	DEAD-box helicase 1	High	4826686	43	31	40	31	740	82.4	7.23	194039136.296875
7431	VIM	vimentin	High	62414289	53	27	32	24	466	53.6	5.12	66772197.90625
51493	RTCB	RNA 2',3'-cyclic phosphate and 5'-OH ligase	High	7657015	57	24	37	24	505	55.2	7.23	106774543.8125
6742	SSBP1	single stranded DNA binding protein 1	High	374671789	76	16	33	16	148	17.2	9.6	1030396208.82813
286887	KRT6C	keratin 6C	High	155969697	40	29	41	2	564	60.0	8.0	7857189.34375
7171	TPM4	tropomyosin 4	High	223555975	55	25	42	0	284	32.7	4.73
3854	KRT6B	keratin 6B	High	119703753	38	28	46	1	564	60.0	8.0	259973.453125
59	ACTA2	actin alpha 2, smooth muscle	High	213688375	47	15	188	6	377	42.0	5.39	224980709.15625
4008	LMO7	LIM domain 7	High	33598968	21	24	28	24	1349	153.6	7.75	29960223.609375
4841	NONO	non-POU domain containing octamer binding	High	224028246	36	22	27	21	471	54.2	8.95	108589035.890625
29766	TMOD3	tropomodulin 3	High	7657649	47	16	22	16	352	39.6	5.19	55446954.203125
4000	LMNA	lamin A/C	High	27436946	34	24	25	23	664	74.1	7.02	47080638.03125
1660	DHX9	DExH-box helicase 9	High	100913206	23	28	30	28	1270	140.9	6.84	53450364.4375
3309	HSPA5	heat shock protein family A (Hsp70) member 5	High	16507237	34	20	23	20	654	72.3	5.16	32407296.78125
216	ALDH1A1	aldehyde dehydrogenase 1 family member A1	High	21361176	33	18	22	14	501	54.8	6.73	107696290.015625
161	AP2A2	adaptor related protein complex 2 subunit alpha 2	High	338827685	30	22	22	13	940	104.0	6.86	7102347.140625
302	ANXA2	annexin A2	High	209862831	56	20	28	20	339	38.6	7.75	135347620.28125
26064	RAI14	retinoic acid induced 14	High	224809478	27	25	26	25	983	110.4	6.11	21780887.984375
3945	LDHB	lactate dehydrogenase B	High	291575128	45	18	37	14	334	36.6	6.05	197958128.046875
160	AP2A1	adaptor related protein complex 2 subunit alpha 1	High	19913414	30	28	31	19	977	107.5	7.03	51808576.59375
6124	RPL4	ribosomal protein L4	High	16579885	41	20	22	20	427	47.7	11.06	65108534
9774	BCLAF1	BCL2 associated transcription factor 1	High	7661958	23	23	27	22	920	106.1	9.98	70732060.59375
4646	MYO6	myosin VI	High	92859701	28	33	37	33	1285	148.6	8.53	30021016.28125
81	ACTN4	actinin alpha 4	High	12025678	27	23	27	16	911	104.8	5.44	48543002.125
103910	MYL12B	myosin light chain 12B	High	222144326	66	12	137	5	172	19.8	4.84	1026274944.22656
3861	KRT14	keratin 14	High	15431310	44	24	40	7	472	51.6	5.16	39610113.546875
3312	HSPA8	heat shock protein family A (Hsp70) member 8	High	5729877	38	22	29	20	646	70.9	5.52	72291398.296875
3006	H1-2	H1.2 linker histone, cluster member	High	4885375	43	13	17	3	213	21.4	10.93	8076936.125
26986	PABPC1	poly(A) binding protein cytoplasmic 1	High	46367787	25	19	24	15	636	70.6	9.5	84846123.328125
4076	CAPRIN1	cell cycle associated protein 1	High	42558250	28	21	29	21	709	78.3	5.25	233067476.875
3008	H1-4	H1.4 linker histone, cluster member	High	4885379	41	13	16	3	219	21.9	11.03	195862584.84375
26135	SERBP1	SERPINE1 mRNA binding protein 1	High	66346679	41	17	21	17	408	44.9	8.65	87739232.34375
79784	MYH14	myosin heavy chain 14	High	224831241	8	20	43	5	2036	231.9	5.6	3233604.1875
7112	TMPO	thymopoietin	High	4507555	32	18	24	9	694	75.4	7.66	20188228.140625
800	CALD1	caldesmon 1	High	15149465	43	23	26	23	532	61.2	6.71	31324150.75
1654	DDX3X	DEAD-box helicase 3 X-linked	High	87196351	29	18	19	17	662	73.2	7.18	33076054.96875
3181	HNRNPA2B1	heterogeneous nuclear ribonucleoprotein A2/B1	High	14043072	39	15	20	14	353	37.4	8.95	36871492.4375
6208	RPS14	ribosomal protein S14	High	68160922	43	10	15	10	151	16.3	10.05	90151606.09375
445582	POTEE	POTE ankyrin domain family member E	High	134133226	10	10	55	2	1075	121.3	6.2	7689385.5
163	AP2B1	adaptor related protein complex 2 subunit beta 1	High	71773106	24	21	24	16	951	105.6	5.34	50805541.078125
3326	HSP90AB1	heat shock protein 90 alpha family class B member 1	High	431822403	23	18	19	9	724	83.2	5.03	30586536.578125
498	ATP5F1A	ATP synthase F1 subunit alpha	High	50345984	28	15	23	15	553	59.7	9.13	55465932.09375
8826	IQGAP1	IQ motif containing GTPase activating protein 1	High	4506787	16	21	22	21	1657	189.1	6.48	12889312.515625
3007	H1-3	H1.3 linker histone, cluster member	High	4885377	31	11	14	1	221	22.3	11.02	11142052
3868	KRT16	keratin 16	High	24430192	38	21	37	6	473	51.2	5.05	4496019.390625
2521	FUS	FUS RNA binding protein	High	4826734	15	9	29	7	526	53.4	9.36	94362374.875
9209	LRRFIP2	LRR binding FLII interacting protein 2	High	5453726	19	15	20	15	721	82.1	6.95	18878121.4375
10383	TUBB4B	tubulin beta 4B class IVb	High	5174735	35	12	28	3	445	49.8	4.89	41087160.6875
3178	HNRNPA1	heterogeneous nuclear ribonucleoprotein A1	High	14043070	29	11	16	8	372	38.7	9.13	15301902.5625
5315	PKM	pyruvate kinase M1/2	High	33286418	43	18	21	17	531	57.9	7.84	43272940.703125
22998	LIMCH1	LIM and calponin homology domains 1	High	163310741	22	20	23	20	1083	121.8	6.47	18530542.6484375
26065	LSM14A	LSM14A mRNA processing body assembly factor	High	166197710	30	14	16	14	463	50.5	9.51	114513681.84375
10376	TUBA1B	tubulin alpha 1b	High	57013276	33	16	22	3	451	50.1	5.06	66840947.7734375
25940	FAM98A	family with sequence similarity 98 member A	High	56699482	36	13	16	11	518	55.2	8.95	43405282.5
10189	ALYREF	Aly/REF export factor	High	238776833	44	10	31	10	264	27.5	11.05	217449602.671875
1915	EEF1A1	eukaryotic translation elongation factor 1 alpha 1	High	4503471	32	16	28	7	462	50.1	9.01	230091512.828125
6189	RPS3A	ribosomal protein S3A	High	4506723	48	15	19	15	264	29.9	9.73	85634863.9375
23603	CORO1C	coronin 1C	High	157412328	19	11	13	11	527	58.9	7.75	24358418.46875
832	CAPZB	capping actin protein of muscle Z-line subunit beta	High	4826659	36	14	18	14	272	30.6	6.0	51174197.125
4642	MYO1D	myosin ID	High	51100974	27	27	32	27	1006	116.1	9.39	34183812.109375
4659	PPP1R12A	protein phosphatase 1 regulatory subunit 12A	High	219842212	15	15	16	15	1030	115.2	5.4	10678269.3125
8370	H4C14	H4 clustered histone 14	High	4504323	58	11	29	11	103	11.4	11.36	319042538.84375
6191	RPS4X	ribosomal protein S4 X-linked	High	4506725	59	18	30	18	263	29.6	10.15	187480726.96875
3329	HSPD1	heat shock protein family D (Hsp60) member 1	High	41399285	39	18	22	18	573	61.0	5.87	36356679.4609375
3615	IMPDH2	inosine monophosphate dehydrogenase 2	High	66933016	29	14	20	12	514	55.8	6.9	57354232
7277	TUBA4A	tubulin alpha 4a	High	17921989	34	16	22	3	448	49.9	5.06	7982102.75
808	CALM3	calmodulin 3	High	58218968	47	8	17	8	149	16.8	4.22	54979874.359375
3320	HSP90AA1	heat shock protein 90 alpha family class A member 1	High	153792590	18	17	20	10	854	98.1	5.16	6149513.4375
8301	PICALM	phosphatidylinositol binding clathrin assembly protein	High	56788366	23	14	16	14	652	70.7	7.9	11462082.46875
51637	RTRAF	RNA transcription, translation and transport factor	High	7706322	62	13	16	13	244	28.1	6.65	34683423.9375
6188	RPS3	ribosomal protein S3	High	378548190	63	14	24	14	243	26.7	9.66	71582302.84375
2539	G6PD	glucose-6-phosphate dehydrogenase	High	109389365	34	19	21	19	545	62.4	8.05	44507116.875
2332	FMR1	fragile X messenger ribonucleoprotein 1	High	4503765	29	18	21	15	632	71.1	7.42	33026586.375
10971	YWHAQ	tyrosine 3-monooxygenase/tryptophan 5-monooxygenase activation protein theta	High	5803227	51	13	16	8	245	27.7	4.78	40093903.6171875
3190	HNRNPK	heterogeneous nuclear ribonucleoprotein K	High	14165439	30	13	16	13	464	51.0	5.33	19849575.46875
8761	PABPC4	poly(A) binding protein cytoplasmic 4	High	208431833	22	15	19	11	660	72.3	9.35	31115379.34375
7184	HSP90B1	heat shock protein 90 beta family member 1	High	4507677	20	15	16	13	803	92.4	4.84	6906020.046875
203068	TUBB	tubulin beta class I	High	29788785	30	11	26	1	444	49.6	4.89	579952.75
140465	MYL6B	myosin light chain 6B	High	313851001	54	13	26	10	208	22.8	5.73	16109031.1875
6129	RPL7	ribosomal protein L7	High	15431301	49	15	21	15	248	29.2	10.65	49719862.3125
6223	RPS19	ribosomal protein S19	High	4506695	63	16	17	16	145	16.1	10.32	77709401.625
6130	RPL7A	ribosomal protein L7a	High	4506661	45	12	17	12	266	30.0	10.61	63223031
9100	USP10	ubiquitin specific peptidase 10	High	119220605	21	13	13	13	798	87.1	5.31	27439922.96875
7112	TMPO	thymopoietin	High	73760405	38	15	16	6	454	50.6	9.38	2329566.21875
2314	FLII	FLII actin remodeling protein	High	4503743	12	14	17	14	1269	144.7	6.05	14945715.390625
2023	ENO1	enolase 1	High	4503571	38	12	17	12	434	47.1	7.39	32349382.0546875
57532	NUFIP2	nuclear FMR1 interacting protein 2	High	32698730	21	11	11	11	695	76.1	8.7	15441741.15625
6222	RPS18	ribosomal protein S18	High	11968182	54	12	27	12	152	17.7	10.99	234478536.046875
345651	ACTBL2	actin beta like 2	High	63055057	31	10	56	5	376	42.0	5.59	8063334.625
220988	HNRNPA3	heterogeneous nuclear ribonucleoprotein A3	High	34740329	32	13	16	11	378	39.6	9.01	25676758.515625
10642	IGF2BP1	insulin like growth factor 2 mRNA binding protein 1	High	56237027	24	12	13	10	577	63.4	9.2	18000429.953125
6122	RPL3	ribosomal protein L3	High	4506649	42	16	18	16	403	46.1	10.18	66479861.125
8087	FXR1	FMR1 autosomal homolog 1	High	61835148	30	17	21	13	621	69.7	6.15	24131270.375
5286	PIK3C2A	phosphatidylinositol-4-phosphate 3-kinase catalytic subunit type 2 alpha	High	157671929	12	19	19	19	1686	190.6	8.02	9344499.9609375
10398	MYL9	myosin light chain 9	High	29568111	48	8	85	1	172	19.8	4.92	549053.625
2597	GAPDH	glyceraldehyde-3-phosphate dehydrogenase	High	7669492	32	9	12	9	335	36.0	8.46	33243345.59375
6128	RPL6	ribosomal protein L6	High	67189747	35	13	16	13	288	32.7	10.58	59324972.9375
55930	MYO5C	myosin VC	High	153945715	8	14	15	10	1742	202.7	7.71	4260962.84375
7534	YWHAZ	tyrosine 3-monooxygenase/tryptophan 5-monooxygenase activation protein zeta	High	208973244	52	11	12	7	245	27.7	4.79	14267900
6218	RPS17	ribosomal protein S17	High	4506693	66	9	12	9	135	15.5	9.85	23935495.296875
10643	IGF2BP3	insulin like growth factor 2 mRNA binding protein 3	High	30795212	20	12	13	9	579	63.7	8.87	14927422.671875
11273	ATXN2L	ataxin 2 like	High	27262649	17	15	16	14	1097	115.5	8.66	18388501.109375
3728	JUP	junction plakoglobin	High	12056468	14	10	11	9	745	81.7	6.14	9268610.09375
54726	OTUD4	OTU deubiquitinase 4	High	156630992	15	14	16	14	1049	117.0	6.67	12762718.3125
23384	SPECC1L	sperm antigen with calponin homology and coiled-coil domains 1 like	High	513788261	16	16	17	16	1117	124.5	5.76	8493676.4375
23365	ARHGEF12	Rho guanine nucleotide exchange factor 12	High	7662088	11	14	16	14	1544	173.1	5.74	9709229.8125
10856	RUVBL2	RuvB like AAA ATPase 2	High	5730023	24	11	14	11	463	51.1	5.64	7550253.328125
87	ACTN1	actinin alpha 1	High	194097350	15	12	14	5	914	105.5	5.41	4847791.4765625
7094	TLN1	talin 1	High	223029410	9	16	16	11	2541	269.6	6.07	17064133.8671875
10492	SYNCRIP	synaptotagmin binding cytoplasmic RNA interacting protein	High	228008291	22	13	14	10	623	69.6	8.59	25914535.953125
5034	P4HB	prolyl 4-hydroxylase subunit beta	High	20070125	27	14	16	14	508	57.1	4.87	14221182.875
3799	KIF5B	kinesin family member 5B	High	4758648	16	12	14	12	963	109.6	6.51	4569231.9140625
388697	HRNR	hornerin	High	57864582	7	7	8	7	2850	282.2	10.04	6229390.75
1627	DBN1	drebrin 1	High	18426915	21	14	16	14	649	71.4	4.45	32804052.21875
8857	FCGBP	Fc gamma binding protein	High	154146262	5	14	18	14	5405	571.6	5.34	17336169.015625
27316	RBMX	RNA binding motif protein X-linked	High	56699409	32	15	20	15	391	42.3	10.05	41409415.25
1973	EIF4A1	eukaryotic translation initiation factor 4A1	High	4503529	24	10	14	4	406	46.1	5.48	14792254.640625
10109	ARPC2	actin related protein 2/3 complex subunit 2	High	23238211	28	9	14	9	300	34.3	7.36	15889720.625
2194	FASN	fatty acid synthase	High	41872631	8	17	17	17	2511	273.3	6.44	10213944.3125
51474	LIMA1	LIM domain and actin binding 1	High	165905589	24	16	17	16	760	85.2	6.76	8572648.65625
2130	EWSR1	EWS RNA binding protein 1	High	253970500	12	8	13	8	661	68.9	9.29	46869562.40625
635	BHMT	betaine--homocysteine S-methyltransferase	High	157266337	24	8	20	8	406	45.0	7.03	132179822.164063
126353	MISP	mitotic spindle positioning	High	27735067	27	14	15	14	679	75.3	6.83	9463529
6217	RPS16	ribosomal protein S16	High	4506691	45	9	14	9	146	16.4	10.21	99322947.8828125
57016	AKR1B10	aldo-keto reductase family 1 member B10	High	223468663	43	11	12	11	316	36.0	7.84	38460867.625
506	ATP5F1B	ATP synthase F1 subunit beta	High	32189394	20	10	15	10	529	56.5	5.4	26321449.1484375
9908	G3BP2	G3BP stress granule assembly factor 2	High	45359849	34	14	15	12	482	54.1	5.55	55956367.03125
1832	DSP	desmoplakin	High	58530840	6	19	19	19	2871	331.6	6.81	8791841.78125
218	ALDH3A1	aldehyde dehydrogenase 3 family member A1	High	206597441	21	9	14	8	453	50.4	6.54	12123659.0625
6840	SVIL	supervillin	High	150417973	10	16	16	16	2214	247.6	6.98	15361991.0546875
7284	TUFM	Tu translation elongation factor, mitochondrial	High	34147630	22	9	11	9	455	49.8	7.61	18376087.9375
229	ALDOB	aldolase, fructose-bisphosphate B	High	40354205	27	12	15	11	364	39.4	7.87	49090691.5
3024	H1-1	H1.1 linker histone, cluster member	High	4885373	21	7	8	1	215	21.8	10.99	1238188.875
55075	UACA	uveal autoantigen with coiled-coil domains and ankyrin repeats	High	59850762	10	14	14	14	1416	162.4	7.03	5945683.203125
4670	HNRNPM	heterogeneous nuclear ribonucleoprotein M	High	14141152	22	17	17	17	730	77.5	8.7	25048005.0625
8148	TAF15	TATA-box binding protein associated factor 15	High	21327701	27	10	13	8	592	61.8	8.02	69068978.75
6207	RPS13	ribosomal protein S13	High	4506685	50	10	12	10	151	17.2	10.54	91710608.5
6203	RPS9	ribosomal protein S9	High	14141193	48	14	20	14	194	22.6	10.65	101606892.171875
9513	FXR2	FMR1 autosomal homolog 2	High	259013556	23	11	12	6	673	74.2	6.23	3948080.65625
3187	HNRNPH1	heterogeneous nuclear ribonucleoprotein H1	High	381342476	24	8	12	6	449	49.2	6.3	22067194.03125
23196	FAM120A	family with sequence similarity 120A	High	39652628	13	10	11	10	1118	121.8	8.88	7898054.375
9775	EIF4A3	eukaryotic translation initiation factor 4A3	High	7661920	21	11	12	8	411	46.8	6.73	9346655.4453125
9685	CLINT1	clathrin interactor 1	High	307078123	16	12	14	12	643	70.3	6.58	8721011.578125
3069	HDLBP	high density lipoprotein binding protein	High	42716280	14	16	16	16	1268	141.4	6.87	7268314.2734375
3880	KRT19	keratin 19	High	24234699	30	13	24	7	400	44.1	5.14	5279620.375
829	CAPZA1	capping actin protein of muscle Z-line subunit alpha 1	High	5453597	41	10	15	8	286	32.9	5.69	38642848.765625
10146	G3BP1	G3BP stress granule assembly factor 1	High	38327552	34	11	28	9	466	52.1	5.52	32392800.484375
10521	DDX17	DEAD-box helicase 17	High	148613856	18	12	13	8	731	80.4	8.37	7982141.1171875
5052	PRDX1	peroxiredoxin 1	High	320461711	46	10	14	7	199	22.1	8.13	69817778.625
213	ALB	albumin	High	4502027	15	11	14	11	609	69.3	6.28	61916511.640625
6194	RPS6	ribosomal protein S6	High	17158044	31	10	14	10	249	28.7	10.84	74362299.359375
6175	RPLP0	ribosomal protein lateral stalk subunit P0	High	16933546	31	9	10	9	317	34.3	5.97	33271801.3125
5725	PTBP1	polypyrimidine tract binding protein 1	High	4506243	19	9	10	6	557	59.6	9.16	15618756.5625
5976	UPF1	UPF1 RNA helicase and ATPase	High	18375673	14	11	11	11	1118	123.0	6.68	4144235.765625
7532	YWHAG	tyrosine 3-monooxygenase/tryptophan 5-monooxygenase activation protein gamma	High	21464101	35	9	13	5	247	28.3	4.89	3924716.4375
1938	EEF2	eukaryotic translation elongation factor 2	High	4503483	16	14	15	14	858	95.3	6.83	21654189.21875
7385	UQCRC2	ubiquinol-cytochrome c reductase core protein 2	High	50592988	17	7	8	7	453	48.4	8.63	5246759.15625
4134	MAP4	microtubule associated protein 4	High	47519639	11	9	10	9	1152	120.9	5.43	7153601.3125
1655	DDX5	DEAD-box helicase 5	High	4758138	22	15	18	11	614	69.1	8.92	34967696
9898	UBAP2L	ubiquitin associated protein 2 like	High	188497758	9	9	10	9	1087	114.5	7.11	20461210.46875
6224	RPS20	ribosomal protein S20	High	226246671	29	5	6	5	142	16.0	9.32	37335320.375
6137	RPL13	ribosomal protein L13	High	15431297	38	11	15	11	211	24.2	11.65	69803651.125
10381	TUBB3	tubulin beta 3 class III	High	50592996	31	11	24	5	450	50.4	4.93	3207722.5
2017	CTTN	cortactin	High	296080746	14	10	12	10	634	70.9	6.64	7159268.375
4869	NPM1	nucleophosmin 1	High	10835063	33	8	10	8	294	32.6	4.78	36599803.375
1936	EEF1D	eukaryotic translation elongation factor 1 delta	High	194239731	27	6	6	6	281	31.1	5.01	18396669.09375
6132	RPL8	ribosomal protein L8	High	15431306	30	11	14	11	257	28.0	11.03	89973313.75
27044	SND1	staphylococcal nuclease and tudor domain containing 1	High	77404397	18	15	15	15	910	101.9	7.17	9506294.34375
3304	HSPA1B	heat shock protein family A (Hsp70) member 1B	High	167466173	14	8	10	6	641	70.0	5.66	6156732.953125
1173	AP2M1	adaptor related protein complex 2 subunit mu 1	High	14917109	23	10	12	10	435	49.6	9.54	23391947.078125
6202	RPS8	ribosomal protein S8	High	4506743	44	8	9	8	208	24.2	10.32	50258677.625
5091	PC	pyruvate carboxylase	High	106049528	9	11	11	11	1178	129.6	6.84	10662145.9375
3301	DNAJA1	DnaJ heat shock protein family (Hsp40) member A1	High	4504511	26	7	9	7	397	44.8	7.08	6720204.8125
158747	MOSPD2	motile sperm domain containing 2	High	22749197	22	11	11	11	518	59.7	5.96	10055923.890625
10236	HNRNPR	heterogeneous nuclear ribonucleoprotein R	High	5031755	18	10	12	7	633	70.9	8.13	7464753
7415	VCP	valosin containing protein	High	6005942	19	12	12	12	806	89.3	5.26	6340631.03125
1917	EEF1A2	eukaryotic translation elongation factor 1 alpha 2	High	4503475	29	12	19	3	463	50.4	9.03	681866.28125
1601	DAB2	DAB adaptor protein 2	High	148491082	14	8	8	8	770	82.4	5.53	4729223.0625
6147	RPL23A	ribosomal protein L23a	High	17105394	46	10	10	10	156	17.7	10.45	64228032.5
4001	LMNB1	lamin B1	High	5031877	19	13	13	11	586	66.4	5.16	6050069.671875
7358	UGDH	UDP-glucose 6-dehydrogenase	High	4507813	25	10	11	10	494	55.0	7.12	24513999.375
6737	TRIM21	tripartite motif containing 21	High	15208660	23	10	12	10	475	54.1	6.38	11591383.84375
6201	RPS7	ribosomal protein S7	High	4506741	41	9	9	9	194	22.1	10.1	51479771.75
440689	H2BC18	H2B clustered histone 18	High	238624110	40	8	12	3	134	14.8	10.35	228577764.75
6141	RPL18	ribosomal protein L18	High	4506607	36	8	13	8	188	21.6	11.72	57892790.59375
7531	YWHAE	tyrosine 3-monooxygenase/tryptophan 5-monooxygenase activation protein epsilon	High	5803225	44	10	11	7	255	29.2	4.74	3281024.2265625
3872	KRT17	keratin 17	High	4557701	26	12	15	3	432	48.1	5.02	5554087.25
79180	EFHD2	EF-hand domain family member D2	High	20149675	36	9	10	9	240	26.7	5.2	16181306
6133	RPL9	ribosomal protein L9	High	67944630	33	6	8	6	192	21.9	9.95	25896602.03125
2091	FBL	fibrillarin	High	12056465	27	8	9	8	321	33.8	10.18	16489529.6875
114884	OSBPL10	oxysterol binding protein like 10	High	19923812	12	9	9	9	764	83.9	8.31	7083524.203125
23367	LARP1	La ribonucleoprotein 1, translational regulator	High	39725634	9	9	10	9	1019	116.4	9.09	5542563.03125
3895	KTN1	kinectin 1	High	118498356	9	10	10	10	1357	156.2	5.64	3732795.671875
2746	GLUD1	glutamate dehydrogenase 1	High	4885281	17	8	9	8	558	61.4	7.8	10961204.171875
6154	RPL26	ribosomal protein L26	High	4506621	43	12	14	3	145	17.2	10.55	28005226.3125
10096	ACTR3	actin related protein 3	High	5031573	27	8	11	8	418	47.3	5.88	7030289.40625
51776	MAP3K20	mitogen-activated protein kinase kinase kinase 20	High	82880648	15	8	8	8	800	91.1	7.87	1891955.75
6187	RPS2	ribosomal protein S2	High	15055539	33	9	13	9	293	31.3	10.24	85824744.4375
1656	DDX6	DEAD-box helicase 6	High	380692342	18	6	9	6	483	54.4	8.66	10693294.109375
9520	NPEPPS	aminopeptidase puromycin sensitive	High	158937236	9	8	9	8	919	103.2	5.72	2295439.9375
4522	MTHFD1	methylenetetrahydrofolate dehydrogenase, cyclohydrolase and formyltetrahydrofolate synthetase 1	High	222136639	11	11	11	11	935	101.5	7.3	6407000.90625
3092	HIP1	huntingtin interacting protein 1	High	38045919	12	10	10	10	1037	116.1	5.3	6274733.3125
5708	PSMD2	proteasome 26S subunit ubiquitin receptor, non-ATPase 2	High	25777602	9	6	6	6	908	100.1	5.2	2892175.359375
162	AP1B1	adaptor related protein complex 1 subunit beta 1	High	260436862	10	8	9	3	949	104.5	5.06	2656631.0625
50809	HP1BP3	heterochromatin protein 1 binding protein 3	High	56676330	12	8	8	8	553	61.2	9.67	17792762.015625
3313	HSPA9	heat shock protein family A (Hsp70) member 9	High	24234688	12	8	9	8	679	73.6	6.16	19979400.84375
2010	EMD	emerin	High	4557553	27	6	9	6	254	29.0	5.5	16019432.265625
6138	RPL15	ribosomal protein L15	High	358356404	41	10	11	10	204	24.1	11.62	45983390.5625
7167	TPI1	triosephosphate isomerase 1	High	226529917	30	7	7	7	286	30.8	5.92	7166726.828125
292	SLC25A5	solute carrier family 25 member 5	High	156071459	26	8	9	2	298	32.8	9.69	74786143.71875
374454	KRT77	keratin 77	High	194018511	12	8	10	5	578	61.9	5.99	2448575
10989	IMMT	inner membrane mitochondrial protein	High	154354964	12	9	10	9	758	83.6	6.48	15366029.09375
26010	SPATS2L	spermatogenesis associated serine rich 2 like	High	154426310	11	6	6	6	558	61.7	9.64	6871159.21875
56829	ZC3HAV1	zinc finger CCCH-type containing, antiviral 1	High	27477136	14	11	11	11	902	101.4	8.4	5311206.78125
283742	FAM98B	family with sequence similarity 98 member B	High	109452587	18	6	7	4	433	45.5	8.69	5455927.546875
6294	SAFB	scaffold attachment factor B	High	321267469	15	9	11	9	917	102.8	5.49	6519428.28125
5836	PYGL	glycogen phosphorylase L	High	71037379	10	11	11	10	847	97.1	7.17	16565805.6875
2617	GARS1	glycyl-tRNA synthetase 1	High	116805340	17	10	11	10	739	83.1	7.03	5478112.8125
6152	RPL24	ribosomal protein L24	High	4506619	34	7	11	7	157	17.8	11.25	42783869.6875
100526842	RPL17-C18orf32	RPL17-C18orf32 readthrough	High	313569822	30	7	11	7	228	26.4	10.1	30376303.3125
5245	PHB1	prohibitin 1	High	4505773	19	5	6	5	272	29.8	5.76	4214769.53125
7414	VCL	vinculin	High	7669550	10	11	11	11	1134	123.7	5.66	5695428.140625
191	AHCY	adenosylhomocysteinase	High	9951915	20	9	9	9	432	47.7	6.34	8512630.25
217	ALDH2	aldehyde dehydrogenase 2 family member	High	25777732	15	9	11	5	517	56.3	7.05	4415513.59375
445	ASS1	argininosuccinate synthase 1	High	53759107	16	7	11	7	412	46.5	8.02	41102904.6875
6117	RPA1	replication protein A1	High	4506583	16	10	11	10	616	68.1	7.21	11024474.0625
10575	CCT4	chaperonin containing TCP1 subunit 4	High	38455427	13	7	7	7	539	57.9	7.83	5501573.125
7529	YWHAB	tyrosine 3-monooxygenase/tryptophan 5-monooxygenase activation protein beta	High	21328448	30	7	10	2	246	28.1	4.83	563196.15625
6165	RPL35A	ribosomal protein L35a	High	16117791	37	8	9	8	110	12.5	11.06	25974923.5625
3018	H2BC3	H2B clustered histone 3	High	10800140	41	6	9	1	126	13.9	10.32	911014.0625
7150	TOP1	DNA topoisomerase I	High	11225260	13	11	13	11	765	90.7	9.31	14621289.234375
5831	PYCR1	pyrroline-5-carboxylate reductase 1	High	24797097	22	5	6	5	319	33.3	7.61	5696058.5625
3043	HBB	hemoglobin subunit beta	High	4504349	37	6	9	6	147	16.0	7.28	27366749.90625
1645	AKR1C1	aldo-keto reductase family 1 member C1	High	5453543	18	4	6	1	323	36.8	7.88	13898973.53125
6160	RPL31	ribosomal protein L31	High	148746199	38	5	6	5	128	14.6	10.8	53839793.75
6204	RPS10	ribosomal protein S10	High	323276700	29	5	8	5	165	18.9	10.15	8262684.78125
1937	EEF1G	eukaryotic translation elongation factor 1 gamma	High	4503481	22	10	10	10	437	50.1	6.67	24405313.28125
1192	CLIC1	chloride intracellular channel 1	High	14251209	24	5	5	5	241	26.9	5.17	2925571.65625
1072	CFL1	cofilin 1	High	5031635	50	8	9	8	166	18.5	8.09	19004806.6875
1974	EIF4A2	eukaryotic translation initiation factor 4A2	High	83700235	20	8	11	2	407	46.4	5.48	561582.53125
6181	RPLP2	ribosomal protein lateral stalk subunit P2	High	4506671	57	5	5	5	115	11.7	4.54	10547851.71875
51121	RPL26L1	ribosomal protein L26 like 1	High	7705813	35	10	11	1	145	17.2	10.55	439083.25
3609	ILF3	interleukin enhancer binding factor 3	High	212549553	9	8	9	7	898	95.7	8.81	4687143.3203125
101060798	LOC101060798	PREDICTED: aldo-keto reductase family 1 member C2-like isoform 1 [Homo sapiens]	High	410169807	19	4	5	1	323	36.7	7.71	496192.1875
4904	YBX1	Y-box binding protein 1	High	34098946	36	6	6	6	324	35.9	9.88	5015689.28125
9782	MATR3	matrin 3	High	303227926	15	10	10	10	847	94.6	6.25	5612888.921875
192111	PGAM5	PGAM family member 5, mitochondrial serine/threonine protein phosphatase	High	281604136	25	9	12	9	289	32.0	8.68	20892284.46875
3860	KRT13	keratin 13	High	131412225	13	7	13	2	458	49.5	4.96	6648437.5625
118	ADD1	adducin 1	High	29826321	12	10	11	7	768	84.3	5.96	11439628.828125
5610	EIF2AK2	eukaryotic translation initiation factor 2 alpha kinase 2	High	208431827	10	5	5	5	551	62.1	8.4	2880981.890625
8607	RUVBL1	RuvB like AAA ATPase 1	High	4506753	18	6	6	6	456	50.2	6.42	5465963.1875
4478	MSN	moesin	High	4505257	13	10	10	5	577	67.8	6.4	8074640.484375
114294	LACTB	lactamase beta	High	26051231	14	8	8	8	547	60.7	8.53	7461102.609375
1314	COPA	COPI coat complex subunit alpha	High	148536855	8	10	12	10	1233	139.2	7.59	8076325.734375
7533	YWHAH	tyrosine 3-monooxygenase/tryptophan 5-monooxygenase activation protein eta	High	4507951	27	7	10	3	246	28.2	4.84	2771127.03125
1968	EIF2S3	eukaryotic translation initiation factor 2 subunit gamma	High	4503507	17	7	7	7	472	51.1	8.4	9445230.09375
6158	RPL28	ribosomal protein L28	High	209915584	33	7	11	7	169	19.1	10.83	36842193.375
1665	DHX15	DEAH-box helicase 15	High	68509926	11	9	10	9	795	90.9	7.46	5367997.34375
2335	FN1	fibronectin 1	High	47132557	4	10	11	10	2477	272.2	5.5	7496116.46875
26227	PHGDH	phosphoglycerate dehydrogenase	High	23308577	10	5	5	5	533	56.6	6.71	7612830.625
4905	NSF	N-ethylmaleimide sensitive factor, vesicle fusing ATPase	High	156564401	8	7	8	7	744	82.5	6.95	6045721.46875
8350	H3C1	H3 clustered histone 1	High	4504281	32	5	9	1	136	15.4	11.12	217675816.625
7430	EZR	ezrin	High	161702986	11	8	8	2	586	69.4	6.27	634149.40625
1211	CLTA	clathrin light chain A	High	4502899	25	6	9	6	218	23.6	4.53	73141710.4375
1778	DYNC1H1	dynein cytoplasmic 1 heavy chain 1	High	33350932	3	13	13	13	4646	532.1	6.4	3431096.640625
6146	RPL22	ribosomal protein L22	High	4506613	30	5	6	5	128	14.8	9.19	27792568.4375
6135	RPL11	ribosomal protein L11	High	15431290	30	6	8	6	178	20.2	9.6	31843419.4375
9188	DDX21	DExD-box helicase 21	High	50659095	11	8	8	7	783	87.3	9.28	3074572.40625
114883	OSBPL9	oxysterol binding protein like 9	High	308153260	8	6	8	6	746	84.2	6.25	9496573.53125
81608	FIP1L1	factor interacting with PAPOLA and CPSF1	High	40254978	18	7	7	7	594	66.5	5.59	1216577.09375
6233	RPS27A	ribosomal protein S27a	High	294459921	47	9	13	2	156	18.0	9.64	43513336.8125
120	ADD3	adducin 3	High	62912453	19	11	11	9	674	75.6	6.81	8794269.28125
16	AARS1	alanyl-tRNA synthetase 1	High	109148542	10	8	8	8	968	106.7	5.53	5561409.7109375
908	CCT6A	chaperonin containing TCP1 subunit 6A	High	4502643	16	8	8	8	531	58.0	6.68	3802983.796875
6426	SRSF1	serine and arginine rich splicing factor 1	High	5902076	33	8	12	8	248	27.7	10.36	8339605.5625
1465	CSRP1	cysteine and glycine rich protein 1	High	302191615	28	3	3	3	193	20.6	8.57	5211150.25
6520	SLC3A2	solute carrier family 3 member 2	High	61744477	14	7	7	7	631	68.1	5.05	28478072.90625
11051	NUDT21	nudix hydrolase 21	High	5901926	26	6	7	6	227	26.2	8.82	5101757.484375
830	CAPZA2	capping actin protein of muscle Z-line subunit alpha 2	High	5453599	24	6	8	4	286	32.9	5.85	20960232.875
8539	API5	apoptosis inhibitor 5	High	219283152	14	7	7	7	524	59.0	7.34	5841265.65625
10095	ARPC1B	actin related protein 2/3 complex subunit 1B	High	5031601	19	7	7	7	372	40.9	8.35	9343362.8125
4343	MOV10	Mov10 RISC complex RNA helicase	High	194272168	9	9	9	9	1003	113.6	8.82	3234553.59375
10097	ACTR2	actin related protein 2	High	53692187	11	5	6	5	399	45.3	7.2	9769727.40625
10644	IGF2BP2	insulin like growth factor 2 mRNA binding protein 2	High	64085377	14	7	9	5	599	66.1	8.46	2975614.328125
6210	RPS15A	ribosomal protein S15a	High	71772415	51	8	12	8	130	14.8	10.13	61949959.1875
328	APEX1	apurinic/apyrimidinic endodeoxyribonuclease 1	High	346644849	16	5	5	5	318	35.5	8.12	1204090.5
55226	NAT10	N-acetyltransferase 10	High	221316723	11	8	8	8	1025	115.6	8.27	2940174.0703125
1495	CTNNA1	catenin alpha 1	High	55770844	9	7	9	7	906	100.0	6.29	5827911.6875
224	ALDH3A2	aldehyde dehydrogenase 3 family member A2	High	73466520	10	5	7	4	508	57.6	8.92	2776432.5
6155	RPL27	ribosomal protein L27	High	4506623	51	7	10	7	136	15.8	10.56	39654440
3021	H3-3B	H3.3 histone B	High	4885385	32	5	9	1	136	15.3	11.27	683840.375
1984	EIF5A	eukaryotic translation initiation factor 5A	High	219555707	26	4	4	4	184	20.2	7.01	2310917.375
301	ANXA1	annexin A1	High	4502101	24	7	7	7	346	38.7	7.02	4259543.9375
435	ASL	argininosuccinate lyase	High	68303542	16	7	8	7	464	51.6	6.48	4492180.140625
378	ARF4	ADP ribosylation factor 4	High	4502205	35	6	7	3	180	20.5	7.14	6254940.15625
8971	H1-10	H1.10 linker histone	High	5174449	16	4	4	4	213	22.5	10.76	4836777.1875
293	SLC25A6	solute carrier family 25 member 6	High	156071462	21	7	8	1	298	32.8	9.74	670532.6875
2752	GLUL	glutamate-ammonia ligase	High	74271837	8	3	4	3	373	42.0	6.89	2434282.703125
4143	MAT1A	methionine adenosyltransferase 1A	High	4557737	13	4	4	4	395	43.6	6.29	14739090.625
6206	RPS12	ribosomal protein S12	High	14277700	34	4	5	4	132	14.5	7.21	5923253.203125
1933	EEF1B2	eukaryotic translation elongation factor 1 beta 2	High	83376130	19	5	5	5	225	24.7	4.67	6984348.1875
10970	CKAP4	cytoskeleton associated protein 4	High	19920317	14	7	7	7	602	66.0	5.92	2903719.140625
9532	BAG2	BAG cochaperone 2	High	4757834	29	6	6	6	211	23.8	6.7	3471484.21875
6157	RPL27A	ribosomal protein L27a	High	4506625	32	5	8	5	148	16.6	11.0	33591402.640625
1981	EIF4G1	eukaryotic translation initiation factor 4 gamma 1	High	302699247	8	12	12	12	1606	176.1	5.34	6359329.515625
5499	PPP1CA	protein phosphatase 1 catalytic subunit alpha	High	4506003	18	6	7	3	330	37.5	6.33	5614769.78125
7203	CCT3	chaperonin containing TCP1 subunit 3	High	63162572	10	5	6	5	545	60.5	6.49	6848953.25
377	ARF3	ADP ribosylation factor 3	High	4502203	35	7	8	3	181	20.6	7.43	13679346.171875
1615	DARS1	aspartyl-tRNA synthetase 1	High	45439306	15	7	8	7	501	57.1	6.55	3284644.078125
4719	NDUFS1	NADH:ubiquinone oxidoreductase core subunit S1	High	316983160	9	5	5	5	741	80.9	6.64	1945770.125
5917	RARS1	arginyl-tRNA synthetase 1	High	15149476	14	8	8	8	660	75.3	6.68	4284215.7578125
27339	PRPF19	pre-mRNA processing factor 19	High	7657381	16	6	6	6	504	55.1	6.61	4446794.1875
5962	RDX	radixin	High	386781571	14	9	9	3	604	71.0	6.71	1196290.8203125
6184	RPN1	ribophorin I	High	4506675	16	10	12	10	607	68.5	6.38	5860296.3046875
200916	RPL22L1	ribosomal protein L22 like 1	High	153791384	45	4	4	4	122	14.6	9.38	14157665.8125
4191	MDH2	malate dehydrogenase 2	High	21735621	14	4	5	4	338	35.5	8.68	4628383.984375
5706	PSMC6	proteasome 26S subunit, ATPase 6	High	195539395	17	6	6	6	403	45.8	7.78	4268198.15625
3009	H1-5	H1.5 linker histone, cluster member	High	4885381	21	5	5	3	226	22.6	10.92	1566214.5625
10694	CCT8	chaperonin containing TCP1 subunit 8	High	48762932	10	5	7	5	548	59.6	5.6	3755509.71875
6134	RPL10	ribosomal protein L10	High	223890243	25	6	8	6	214	24.6	10.08	17322075.6875
3039	HBA1	hemoglobin subunit alpha 1	High	4504347	24	3	7	3	142	15.2	8.68	31730411.125
6050	RNH1	ribonuclease/angiogenin inhibitor 1	High	42822874	7	2	2	2	461	49.9	4.82	1116686.5625
4736	RPL10A	ribosomal protein L10a	High	15431288	29	7	7	7	217	24.8	9.94	37749594.0625
6731	SRP72	signal recognition particle 72	High	109638749	10	6	6	6	671	74.6	9.26	2109097.1171875
1066	CES1	carboxylesterase 1	High	68508967	15	7	7	7	568	62.6	6.6	7308286.3046875
23215	PRRC2C	proline rich coiled-coil 2C	High	115298682	4	8	8	7	2817	308.4	9.07	2074990.75
10606	PAICS	phosphoribosylaminoimidazole carboxylase and phosphoribosylaminoimidazolesuccinocarboxamide synthase	High	119220559	13	6	6	6	432	47.9	7.69	1303006.25
6780	STAU1	staufen double-stranded RNA binding protein 1	High	82659087	13	6	6	6	577	63.1	9.44	3920638.921875
10598	AHSA1	activator of HSP90 ATPase activity 1	High	6912280	11	3	3	3	338	38.3	5.53	843805.46875
10657	KHDRBS1	KH RNA binding domain containing, signal transduction associated 1	High	5730027	10	7	8	7	443	48.2	8.66	17361914.015625
9919	SEC16A	SEC16 homolog A, endoplasmic reticulum export factor	High	124378039	5	9	9	9	2357	251.7	5.8	3010463.296875
7916	PRRC2A	proline rich coiled-coil 2A	High	314122241	6	9	9	8	2157	228.7	9.45	4331787.4921875
54948	MRPL16	mitochondrial ribosomal protein L16	High	8923448	15	4	5	4	251	28.4	10.13	6165652.9375
7311	UBA52	ubiquitin A-52 residue ribosomal protein fusion product 1	High	77539055	52	8	12	1	128	14.7	9.83	943215.1875
7086	TKT	transketolase	High	384475521	17	9	9	9	631	68.8	7.52	7037567.21875
6389	SDHA	succinate dehydrogenase complex flavoprotein subunit A	High	156416003	11	5	6	5	664	72.6	7.39	1856975.875
1992	SERPINB1	serpin family B member 1	High	13489087	17	6	6	5	379	42.7	6.28	3399661.578125
6727	SRP14	signal recognition particle 14	High	149999611	29	4	4	4	136	14.6	10.04	1574882.09375
3608	ILF2	interleukin enhancer binding factor 2	High	24234747	17	5	8	5	390	43.0	5.26	5283570.625
1809	DPYSL3	dihydropyrimidinase like 3	High	308818200	8	5	5	4	684	73.9	6.35	4194112.25
7373	COL14A1	collagen type XIV alpha 1 chain	High	55743096	4	8	8	8	1796	193.4	5.3	4192751.375
1757	SARDH	sarcosine dehydrogenase	High	197927446	8	7	8	7	918	101.0	7.25	4021719.9921875
10056	FARSB	phenylalanyl-tRNA synthetase subunit beta	High	124028525	12	6	6	6	589	66.1	6.84	3005432.203125
6142	RPL18A	ribosomal protein L18a	High	11415026	35	6	7	6	176	20.7	10.71	17017718.203125
51428	DDX41	DEAD-box helicase 41	High	21071032	13	7	8	7	622	69.8	6.84	2892002.86914063
381	ARF5	ADP ribosylation factor 5	High	4502209	32	5	6	1	180	20.5	6.79	4104278.25
4747	NEFL	neurofilament light chain	High	105990539	10	7	7	7	543	61.5	4.65	3031002.15625
117159	DCD	dermcidin	High	16751921	23	2	3	2	110	11.3	6.54	6836687.875
383	ARG1	arginase 1	High	346986435	18	6	11	6	330	35.6	7.21	20349916.8125
64423	INF2	inverted formin 2	High	149999380	4	5	5	5	1249	135.5	5.38	4301119.875
6342	SCP2	sterol carrier protein 2	High	19923233	11	7	7	7	547	59.0	6.89	14872145
2806	GOT2	glutamic-oxaloacetic transaminase 2	High	73486658	14	6	6	6	430	47.5	9.01	8197604.1875
388698	FLG2	filaggrin 2	High	62122917	3	3	4	3	2391	247.9	8.31	4864719.375
55210	ATAD3A	ATPase family AAA domain containing 3A	High	283436222	13	7	7	7	586	66.2	9.25	5074941.40625
10449	ACAA2	acetyl-CoA acyltransferase 2	High	167614485	12	5	6	5	397	41.9	8.09	7651265.59375
2934	GSN	gelsolin	High	4504165	8	7	7	7	782	85.6	6.28	4989343.3125
9184	BUB3	BUB3 mitotic checkpoint protein	High	4757880	11	4	6	4	328	37.1	6.84	3606151
7416	VDAC1	voltage dependent anion channel 1	High	4507879	19	4	4	4	283	30.8	8.54	2468818.625
10130	PDIA6	protein disulfide isomerase family A member 6	High	5031973	14	5	5	5	440	48.1	5.08	2877448.328125
4643	MYO1E	myosin IE	High	55956916	5	5	5	5	1108	127.0	8.92	1795929.140625
11331	PHB2	prohibitin 2	High	221307584	23	6	6	6	299	33.3	9.83	3162838.8125
2821	GPI	glucose-6-phosphate isomerase	High	296080693	16	9	10	8	569	64.3	8.91	4050105.40625
1674	DES	desmin	High	55749932	7	3	4	1	470	53.5	5.27	475740.21875
54914	FOCAD	focadhesin	High	150456451	4	8	8	8	1801	199.9	6.62	5237251.03125
10093	ARPC4	actin related protein 2/3 complex subunit 4	High	5031595	33	6	8	6	168	19.7	8.43	24904407.703125
2936	GSR	glutathione-disulfide reductase	High	50301238	13	5	5	5	522	56.2	8.5	6769940.1875
10840	ALDH1L1	aldehyde dehydrogenase 1 family member L1	High	393195306	7	7	7	7	912	99.7	5.94	6230996.65625
488	ATP2A2	ATPase sarcoplasmic/endoplasmic reticulum Ca2+ transporting 2	High	24638454	6	5	6	4	1042	114.7	5.34	5412004.65625
5093	PCBP1	poly(rC) binding protein 1	High	222352151	15	5	6	4	356	37.5	7.09	9432611.4375
23521	RPL13A	ribosomal protein L13a	High	6912634	34	8	11	8	203	23.6	10.93	36101939.9375
9588	PRDX6	peroxiredoxin 6	High	4758638	34	7	7	7	224	25.0	6.38	7816003.1875
26608	TBL2	transducin beta like 2	High	7549793	7	3	5	3	447	49.8	9.44	1996910.9375
1808	DPYSL2	dihydropyrimidinase like 2	High	308818195	14	7	9	6	677	73.5	6.35	6421520.375
6950	TCP1	t-complex 1	High	57863257	13	6	7	6	556	60.3	6.11	4845160.9375
5500	PPP1CB	protein phosphatase 1 catalytic subunit beta	High	46249376	13	4	5	1	327	37.2	6.19	743696.609375
9961	MVP	major vault protein	High	19913412	6	6	7	6	893	99.3	5.48	3219926.1875
3980	LIG3	DNA ligase 3	High	73747829	7	7	8	7	1009	112.8	9.01	3642243.015625
291	SLC25A4	solute carrier family 25 member 4	High	55749577	18	6	6	1	298	33.0	9.76	372599.46875
476	ATP1A1	ATPase Na+/K+ transporting subunit alpha 1	High	21361181	5	5	6	5	1023	112.8	5.49	3945170.4375
22803	XRN2	5'-3' exoribonuclease 2	High	18860916	9	6	7	6	950	108.5	7.47	2353641.84375
22907	DHX30	DExH-box helicase 30	High	20336294	10	9	9	9	1194	133.9	8.78	3835750.890625
226	ALDOA	aldolase, fructose-bisphosphate A	High	342187211	23	9	9	8	418	45.2	8.25	8930929.421875
10165	SLC25A13	solute carrier family 25 member 13	High	237649019	9	7	8	6	676	74.3	8.62	4106257.421875
10938	EHD1	EH domain containing 1	High	30240932	14	7	7	6	534	60.6	6.83	2809274.96875
6230	RPS25	ribosomal protein S25	High	4506707	34	6	7	6	125	13.7	10.11	103914297.015625
5230	PGK1	phosphoglycerate kinase 1	High	4505763	13	4	5	4	417	44.6	8.1	4787227.71875
1994	ELAVL1	ELAV like RNA binding protein 1	High	38201714	13	4	4	4	326	36.1	9.17	6049003
9118	INA	internexin neuronal intermediate filament protein alpha	High	14249342	11	6	7	6	499	55.4	5.4	2099299.234375
5009	OTC	ornithine transcarbamylase	High	38788445	9	3	5	3	354	39.9	8.63	4522707.125
26292	MYCBP	MYC binding protein	High	57242777	55	4	4	4	103	12.0	5.91	5441458.0625
6143	RPL19	ribosomal protein L19	High	4506609	28	8	8	8	196	23.5	11.47	31831754.21875
6431	SRSF6	serine and arginine rich splicing factor 6	High	20127499	17	6	7	4	344	39.6	11.43	5320397.1328125
10294	DNAJA2	DnaJ heat shock protein family (Hsp40) member A2	High	5031741	13	5	5	5	412	45.7	6.48	617044.5625
5702	PSMC3	proteasome 26S subunit, ATPase 3	High	21361144	16	6	6	6	439	49.2	5.24	4016768.6875
196374	KRT78	keratin 78	High	89357932	9	6	7	4	520	56.8	6.02	1728077.0625
654364	NME1-NME2	NME1-NME2 readthrough	High	66392203	36	5	6	5	267	30.1	8.92	9574131.59375
11224	RPL35	ribosomal protein L35	High	6005860	42	5	5	5	123	14.5	11.05	31257692.125
6161	RPL32	ribosomal protein L32	High	55743130	39	6	6	6	135	15.9	11.33	10147752.546875
1106	CHD2	chromodomain helicase DNA binding protein 2	High	118421089	4	9	9	9	1828	211.2	8.1	5720259.046875
3005	H1-0	H1.0 linker histone	High	4885371	27	5	6	5	194	20.9	10.84	35995697.3125
7417	VDAC2	voltage dependent anion channel 2	High	296317337	19	5	7	5	309	33.4	7.59	4226785.59375
7052	TGM2	transglutaminase 2	High	39777597	13	7	7	7	687	77.3	5.22	6864260.53125
5442	POLRMT	RNA polymerase mitochondrial	High	110618253	6	6	6	6	1230	138.5	8.98	2624039.7734375
5700	PSMC1	proteasome 26S subunit, ATPase 1	High	24430151	14	4	4	4	440	49.2	6.21	1395219.96875
92815	H2AC25	H2A clustered histone 25	High	15617199	35	5	7	1	130	14.1	11.05	110001609.9375
3267	AGFG1	ArfGAP with FG repeats 1	High	206597505	10	4	4	4	584	60.7	8.56	2658721.359375
444	ASPH	aspartate beta-hydroxylase	High	14589866	5	6	6	6	758	85.8	5.01	4139660.625
5479	PPIB	peptidylprolyl isomerase B	High	4758950	25	6	8	6	216	23.7	9.41	2694847.40625
3032	HADHB	hydroxyacyl-CoA dehydrogenase trifunctional multienzyme complex subunit beta	High	4504327	12	6	8	6	474	51.3	9.41	4860900.1484375
3927	LASP1	LIM and SH3 protein 1	High	5453710	25	6	7	6	261	29.7	7.05	7333370.4375
1728	NQO1	NAD(P)H quinone dehydrogenase 1	High	4505415	18	5	6	5	274	30.8	8.88	4994262.375
55832	CAND1	cullin associated and neddylation dissociated 1	High	21361794	4	4	5	4	1230	136.3	5.78	799272.953125
2580	GAK	cyclin G associated kinase	High	157384971	5	5	5	5	1311	143.1	5.73	1670333.28125
3185	HNRNPF	heterogeneous nuclear ribonucleoprotein F	High	148470406	20	6	9	4	415	45.6	5.58	1718028.4375
11100	HNRNPUL1	heterogeneous nuclear ribonucleoprotein U like 1	High	21536326	9	7	7	7	856	95.7	6.92	5884153.96875
7706	TRIM25	tripartite motif containing 25	High	68160937	11	6	6	6	630	70.9	8.09	2580607.578125
84271	POLDIP3	DNA polymerase delta interacting protein 3	High	29837655	16	6	7	6	421	46.1	9.99	5969420.6875
6156	RPL30	ribosomal protein L30	High	4506631	34	4	6	4	115	12.8	9.63	6734544.875
58472	SQOR	sulfide quinone oxidoreductase	High	403420580	9	4	4	4	450	49.9	9.11	3264643.8125
1153	CIRBP	cold inducible RNA binding protein	High	4502847	30	4	4	4	172	18.6	9.51	1985989.3125
10576	CCT2	chaperonin containing TCP1 subunit 2	High	5453603	11	4	5	4	535	57.5	6.46	1670391.90625
26156	RSL1D1	ribosomal L1 domain containing 1	High	118498359	16	8	8	8	490	54.9	10.13	2753030.03125
10128	LRPPRC	leucine rich pentatricopeptide repeat containing	High	31621305	6	7	7	7	1394	157.8	6.13	2014677.46875
23	ABCF1	ATP binding cassette subfamily F member 1	High	69354671	6	4	4	4	845	95.9	6.8	1869033.6875
2079	ERH	ERH mRNA splicing and mitosis factor	High	4758302	37	4	5	4	104	12.3	5.92	46886222.5
3550	IK	IK cytokine	High	125988409	9	5	6	5	557	65.6	6.64	2765416.1875
119	ADD2	adducin 2	High	297307158	7	6	6	3	726	80.8	5.92	2153358.53125
728689	EIF3CL	eukaryotic translation initiation factor 3 subunit C like	High	153791492	6	6	6	6	914	105.4	5.64	22888708.96875
6136	RPL12	ribosomal protein L12	High	4506597	39	5	7	5	165	17.8	9.42	44160225.546875
1500	CTNND1	catenin delta 1	High	146231940	9	7	7	7	968	108.1	6.23	3002810.4609375
8140	SLC7A5	solute carrier family 7 member 5	High	71979932	8	3	3	3	507	55.0	7.72	972184.21875
1965	EIF2S1	eukaryotic translation initiation factor 2 subunit alpha	High	4758256	18	5	6	5	315	36.1	5.08	5463572.046875
3242	HPD	4-hydroxyphenylpyruvate dioxygenase	High	4504477	11	4	5	4	393	44.9	7.01	5933771.875
7155	TOP2B	DNA topoisomerase II beta	High	19913408	4	6	6	6	1621	182.5	8.06	2532571.875
3191	HNRNPL	heterogeneous nuclear ribonucleoprotein L	High	52632383	9	4	7	4	589	64.1	8.22	4415558.53125
9045	RPL14	ribosomal protein L14	High	78000183	27	6	10	6	215	23.4	10.93	35315995.90625
10574	CCT7	chaperonin containing TCP1 subunit 7	High	5453607	11	6	8	6	543	59.3	7.65	3628987.953125
6311	ATXN2	ataxin 2	High	171543895	5	5	5	4	1313	140.2	9.57	823600.703125
4733	DRG1	developmentally regulated GTP binding protein 1	High	4758796	11	3	4	3	367	40.5	8.9	2337405.6875
6228	RPS23	ribosomal protein S23	High	4506701	22	4	5	4	143	15.8	10.49	17734331.8125
79083	MLPH	melanophilin	High	13129108	12	5	5	5	600	65.9	6.07	1776047.125
3891	KRT85	keratin 85	High	4504935	6	4	5	2	507	55.8	6.55	13003961
10808	HSPH1	heat shock protein family H (Hsp110) member 1	High	42544159	5	4	4	3	858	96.8	5.39	1610954.5078125
3158	HMGCS2	3-hydroxy-3-methylglutaryl-CoA synthase 2	High	5031751	8	3	5	3	508	56.6	8.16	15664359
3887	KRT81	keratin 81	High	169790853	11	5	5	3	505	54.9	5.47	117123728.359375
5313	PKLR	pyruvate kinase L/R	High	10835121	7	4	4	3	574	61.8	7.74	2023999.53125
1528	CYB5A	cytochrome b5 type A	High	41281768	30	3	3	3	134	15.3	4.96	3166232.40625
873	CBR1	carbonyl reductase 1	High	4502599	21	5	5	5	277	30.4	8.32	3070563.375
125950	RAVER1	ribonucleoprotein, PTB binding 1	High	123173757	5	2	2	2	756	79.5	8.92	1810600.625
55379	LRRC59	leucine rich repeat containing 59	High	40254924	11	5	7	5	307	34.9	9.57	8950987.375
7798	LUZP1	leucine zipper protein 1	High	216548091	5	5	5	5	1076	120.2	8.5	1089581.03125
8665	EIF3F	eukaryotic translation initiation factor 3 subunit F	High	4503519	18	5	5	5	357	37.5	5.45	1447186.859375
23020	SNRNP200	small nuclear ribonucleoprotein U5 subunit 200	High	40217847	4	7	7	7	2136	244.4	6.06	1581512.734375
3983	ABLIM1	actin binding LIM protein 1	High	51173711	5	4	4	4	778	87.6	8.59	2252452
6712	SPTBN2	spectrin beta, non-erythrocytic 2	High	5902122	3	6	6	4	2390	271.1	6.11	1275585.98828125
2312	FLG	filaggrin	High	60097902	1	5	5	5	4061	434.9	9.25	3223955.75
178	AGL	amylo-alpha-1, 6-glucosidase, 4-alpha-glucanotransferase	High	116734860	5	7	9	7	1532	174.7	6.76	2033566.28125
5501	PPP1CC	protein phosphatase 1 catalytic subunit gamma	High	350276247	12	4	4	1	337	38.5	6.13	564538.5625
10020	GNE	glucosamine (UDP-N-acetyl)-2-epimerase/N-acetylmannosamine kinase	High	190014632	7	4	4	4	753	83.0	6.93	1593618.96875
10094	ARPC3	actin related protein 2/3 complex subunit 3	High	514052670	13	3	4	3	178	20.5	8.59	15613419.9375
6205	RPS11	ribosomal protein S11	High	4506681	37	7	9	7	158	18.4	10.3	69216113.2578125
5478	PPIA	peptidylprolyl isomerase A	High	10863927	24	4	4	4	165	18.0	7.81	4590258.625
221357	GSTA5	glutathione S-transferase alpha 5	High	24308514	15	6	8	6	222	25.7	8.03	15598426.546875
4172	MCM3	minichromosome maintenance complex component 3	High	394582093	6	5	5	5	853	95.8	5.77	2646080
6624	FSCN1	fascin actin-bundling protein 1	High	4507115	8	4	5	4	493	54.5	7.24	944539.125
50	ACO2	aconitase 2	High	4501867	7	4	4	4	780	85.4	7.61	1539063.96875
3030	HADHA	hydroxyacyl-CoA dehydrogenase trifunctional multienzyme complex subunit alpha	High	20127408	6	5	5	5	763	82.9	9.04	8064476.796875
353	APRT	adenine phosphoribosyltransferase	High	4502171	24	4	4	4	180	19.6	6.02	3571499.75
5094	PCBP2	poly(rC) binding protein 2	High	14141168	16	4	5	3	366	38.6	6.79	1756950.546875
23450	SF3B3	splicing factor 3b subunit 3	High	54112121	3	3	3	3	1217	135.5	5.26	1473924.7265625
6812	STXBP1	syntaxin binding protein 1	High	4507297	5	3	3	3	603	68.7	6.77	1882165.25
4176	MCM7	minichromosome maintenance complex component 7	High	33469968	5	3	3	3	719	81.3	6.46	523645.9375
4622	MYH4	myosin heavy chain 4	High	110611903	3	6	6	3	1939	222.9	5.85	1445390.25
1212	CLTB	clathrin light chain B	High	6005995	11	4	5	4	229	25.2	4.64	5249230.375
10549	PRDX4	peroxiredoxin 4	High	5453549	8	3	5	1	271	30.5	6.29	6970260.28125
2670	GFAP	glial fibrillary acidic protein	High	334688844	6	3	9	1	438	50.3	5.67	448935.875
1650	DDOST	dolichyl-diphosphooligosaccharide--protein glycosyltransferase non-catalytic subunit	High	20070197	8	4	4	4	456	50.7	6.4	3304208
3315	HSPB1	heat shock protein family B (small) member 1	High	4504517	19	4	4	4	205	22.8	6.4	3261953.109375
5717	PSMD11	proteasome 26S subunit, non-ATPase 11	High	394953908	12	4	5	4	422	47.4	6.48	1369209.8125
10157	AASS	aminoadipate-semialdehyde synthase	High	13027640	5	4	4	4	926	102.1	6.64	2923998.1484375
3034	HAL	histidine ammonia-lyase	High	4504333	6	4	4	4	657	72.7	6.95	3534125.1875
8939	FUBP3	far upstream element binding protein 3	High	100816392	8	4	4	3	572	61.6	8.38	867647.765625
3295	HSD17B4	hydroxysteroid 17-beta dehydrogenase 4	High	4504505	7	4	4	4	736	79.6	8.84	3245711.8046875
3420	IDH3B	isocitrate dehydrogenase (NAD(+)) 3 non-catalytic subunit beta	High	28178821	14	5	5	5	385	42.2	8.46	1998428.015625
2801	GOLGA2	golgin A2	High	194097392	4	4	4	4	1002	113.0	5.02	1046650.0625
10845	CLPX	caseinolytic mitochondrial matrix peptidase chaperone subunit X	High	7242140	6	3	3	3	633	69.2	7.58	924149.59375
6193	RPS5	ribosomal protein S5	High	13904870	14	5	5	5	204	22.9	9.72	14545232.875
26354	GNL3	G protein nucleolar 3	High	45593130	11	5	5	5	549	62.0	9.16	2278177.9609375
3418	IDH2	isocitrate dehydrogenase (NADP(+)) 2	High	28178832	12	5	5	4	452	50.9	8.69	745747.765625
6627	SNRPA1	small nuclear ribonucleoprotein polypeptide A'	High	50593002	21	4	4	4	255	28.4	8.62	1233689.390625
8661	EIF3A	eukaryotic translation initiation factor 3 subunit A	High	4503509	3	5	5	5	1382	166.5	6.79	2427383.125
7153	TOP2A	DNA topoisomerase II alpha	High	19913406	2	3	3	3	1531	174.3	8.72	915570.96875
5074	PAWR	pro-apoptotic WT1 regulator	High	55769533	10	4	4	4	340	36.5	5.41	835612.140625
7296	TXNRD1	thioredoxin reductase 1	High	148277071	9	4	4	4	649	70.9	7.39	1952471.96875
47	ACLY	ATP citrate lyase	High	38569421	5	5	5	5	1101	120.8	7.33	2114989.796875
5226	PGD	phosphogluconate dehydrogenase	High	40068518	12	7	7	7	483	53.1	7.23	3624027.1640625
115548	FCHO2	FCH and mu domain containing endocytic adaptor 2	High	226371723	5	3	3	3	810	88.9	6.86	1067488.328125
3614	IMPDH1	inosine monophosphate dehydrogenase 1	High	34328930	12	6	8	4	599	64.3	7.02	1951084.75
5687	PSMA6	proteasome 20S subunit alpha 6	High	23110944	13	3	3	3	246	27.4	6.76	2011621.40625
1267	CNP	2',3'-cyclic nucleotide 3' phosphodiesterase	High	94721261	13	6	6	6	421	47.5	9.07	2334790.828125
284119	CAVIN1	caveolae associated protein 1	High	42734430	10	3	3	3	390	43.5	5.6	2401931
308	ANXA5	annexin A5	High	4502107	16	5	6	5	320	35.9	5.05	2506003.78125
7295	TXN	thioredoxin	High	50592994	26	4	4	4	105	11.7	4.92	6047492.1875
3013	H2AC7	H2A clustered histone 7	High	10800130	41	5	6	1	130	14.1	10.9	462510.90625
1823	DSC1	desmocollin 1	High	13435361	5	3	3	3	894	99.9	5.43	1798380.578125
57099	AVEN	apoptosis and caspase activation inhibitor	High	9966841	19	4	4	4	362	38.5	4.98	1887734.21875
144501	KRT80	keratin 80	High	125628636	6	3	9	2	452	50.5	5.67	692741.21875
6280	S100A9	S100 calcium binding protein A9	High	4506773	18	3	4	3	114	13.2	6.13	6797748.8125
92609	TIMM50	translocase of inner mitochondrial membrane 50	High	48526509	5	2	2	2	456	50.4	9.42	417539.05859375
6432	SRSF7	serine and arginine rich splicing factor 7	High	72534660	18	3	3	3	238	27.4	11.82	3638225.8125
10399	RACK1	receptor for activated C kinase 1	High	5174447	11	5	6	5	317	35.1	7.69	8755889.6875
10551	AGR2	anterior gradient 2, protein disulphide isomerase family member	High	5453541	19	4	4	3	175	20.0	9.0	2581578.4375
6730	SRP68	signal recognition particle 68	High	24497620	8	5	5	5	627	70.7	8.56	1863921.203125
7919	DDX39B	DExD-box helicase 39B	High	18375623	8	3	4	3	428	49.0	5.67	1521067
1457	CSNK2A1	casein kinase 2 alpha 1	High	29570791	6	2	2	2	391	45.1	7.74	1522522
1892	ECHS1	enoyl-CoA hydratase, short chain 1	High	194097323	17	5	5	5	290	31.4	8.07	8781704.40625
5814	PURB	purine rich element binding protein B	High	15147219	22	5	6	4	312	33.2	5.43	3966071.765625
10890	RAB10	RAB10, member RAS oncogene family	High	256222019	18	4	4	4	200	22.5	8.38	2471809.03125
4174	MCM5	minichromosome maintenance complex component 5	High	23510448	9	6	6	6	734	82.2	8.37	1944942.96875
847	CAT	catalase	High	4557014	4	2	3	2	527	59.7	7.39	4520812.71875
6164	RPL34	ribosomal protein L34	High	16117789	25	5	5	5	117	13.3	11.47	31675765.8125
94081	SFXN1	sideroflexin 1	High	23618867	10	3	3	3	322	35.6	9.07	1296583.53125
221	ALDH3B1	aldehyde dehydrogenase 3 family member B1	High	238814371	5	2	4	1	468	51.8	7.62	108711.1875
9669	EIF5B	eukaryotic translation initiation factor 5B	High	84043963	5	5	5	5	1220	138.7	5.49	2782498.71875
6500	SKP1	S-phase kinase associated protein 1	High	25777713	13	2	2	2	163	18.6	4.54	372560.6875
10952	SEC61B	SEC61 translocon subunit beta	High	5803165	26	2	2	2	96	10.0	11.56	2531925.125
23560	GTPBP4	GTP binding protein 4	High	55953087	9	5	5	5	634	73.9	9.5	1808953.71875
5715	PSMD9	proteasome 26S subunit, non-ATPase 9	High	18543329	15	3	3	3	223	24.7	6.95	1405893.734375
81873	ARPC5L	actin related protein 2/3 complex subunit 5 like	High	13569956	25	3	3	3	153	16.9	6.6	1833844.8125
720	C4A	complement C4A (Rodgers blood group)	High	410170896	3	4	4	4	1744	192.7	7.08	1751442.90625
3646	EIF3E	eukaryotic translation initiation factor 3 subunit E	High	4503521	13	6	6	6	445	52.2	6.04	5857495.75
115677	NOSTRIN	nitric oxide synthase trafficking	High	284172477	6	3	3	3	563	64.3	9.0	884560.21875
4190	MDH1	malate dehydrogenase 1	High	312283701	9	3	4	3	352	38.6	7.71	4420922.421875
9416	DDX23	DEAD-box helicase 23	High	41327771	6	5	5	5	820	95.5	9.55	1047669.171875
6168	RPL37A	ribosomal protein L37a	High	4506643	37	3	3	3	92	10.3	10.43	11991495.125
4131	MAP1B	microtubule associated protein 1B	High	153945728	2	5	6	5	2468	270.5	4.81	1934118.0625
23185	LARP4B	La ribonucleoprotein 4B	High	57634536	5	3	3	3	738	80.5	6.92	691127.09375
9948	WDR1	WD repeat domain 1	High	9257257	8	3	4	3	606	66.2	6.65	3211279.375
10949	HNRNPA0	heterogeneous nuclear ribonucleoprotein A0	High	5803036	12	2	2	2	305	30.8	9.29	2565693.1875
989	SEPTIN7	septin 7	High	148352331	11	4	4	4	437	50.6	8.63	690479.1484375
6169	RPL38	ribosomal protein L38	High	78214522	36	4	5	4	70	8.2	10.1	3655838.65625
196441	ZFC3H1	zinc finger C3H1-type containing	High	87116683	3	6	7	6	1989	226.2	8.13	4764103.84375
29924	EPN1	epsin 1	High	194272148	4	2	2	2	662	69.0	5.05	800235.25
10935	PRDX3	peroxiredoxin 3	High	5802974	13	3	3	3	256	27.7	7.78	1190179.5
55737	VPS35	VPS35 retromer complex component	High	17999541	4	3	4	3	796	91.6	5.49	761282.0625
79869	CPSF7	cleavage and polyadenylation specific factor 7	High	217035102	10	5	5	5	514	56.3	8.87	1528216.9375
6185	RPN2	ribophorin II	High	35493916	10	5	5	5	631	69.2	5.69	2028670.25
6629	SNRPB2	small nuclear ribonucleoprotein polypeptide B2	High	38149981	12	3	3	1	225	25.5	9.72	450067.03125
8655	DYNLL1	dynein light chain LC8-type 1	High	83267868	26	2	3	2	89	10.4	7.4	1550441.296875
10514	MYBBP1A	MYB binding protein 1a	High	157694494	4	5	6	5	1332	149.3	9.28	2385445.703125
3419	IDH3A	isocitrate dehydrogenase (NAD(+)) 3 catalytic subunit alpha	High	5031777	8	3	4	3	366	39.6	6.92	1571095.84375
9276	COPB2	COPI coat complex subunit beta 2	High	4758032	3	3	4	3	906	102.4	5.27	901334.75
9092	SART1	spliceosome associated factor 1, recruiter of U4/U6.U5 tri-snRNP	High	10863889	7	5	5	5	800	90.2	6.13	2313569.015625
509	ATP5F1C	ATP synthase F1 subunit gamma	High	50345988	15	4	6	4	298	33.0	9.22	1742647.015625
2969	GTF2I	general transcription factor IIi	High	14670350	4	4	4	4	998	112.3	6.39	1286344.296875
4677	NARS1	asparaginyl-tRNA synthetase 1	High	4758762	9	6	7	6	548	62.9	6.25	2586293.203125
2273	FHL1	four and a half LIM domains 1	High	228480211	6	2	3	2	323	36.2	8.97	1324494.9375
5756	TWF1	twinfilin actin binding protein 1	High	334848198	7	2	2	2	357	41.0	6.73	939513.5625
10594	PRPF8	pre-mRNA processing factor 8	High	91208426	2	5	5	5	2335	273.4	8.84	1384104.578125
10969	EBNA1BP2	EBNA1 binding protein 2	High	237649012	9	4	4	4	361	40.7	9.98	1807292.40625
7419	VDAC3	voltage dependent anion channel 3	High	208879465	7	2	3	2	284	30.8	8.66	2162963.5
2181	ACSL3	acyl-CoA synthetase long chain family member 3	High	42794754	6	3	3	3	720	80.4	8.38	448517.15625
3183	HNRNPC	heterogeneous nuclear ribonucleoprotein C	High	117190192	10	4	4	4	306	33.7	5.08	5482818.53125
51552	RAB14	RAB14, member RAS oncogene family	High	19923483	31	4	4	4	215	23.9	6.21	2959492.21875
5685	PSMA4	proteasome 20S subunit alpha 4	High	156713442	12	3	3	3	261	29.5	7.72	2350782.1875
1476	CSTB	cystatin B	High	4503117	24	2	2	2	98	11.1	7.56	1547474.6875
22948	CCT5	chaperonin containing TCP1 subunit 5	High	24307939	7	3	4	3	541	59.6	5.66	1595921.953125
4741	NEFM	neurofilament medium chain	High	157738649	3	3	3	3	916	102.4	4.91	1023655.671875
11171	STRAP	serine/threonine kinase receptor associated protein	High	148727341	9	3	3	3	350	38.4	5.12	1158102.359375
8664	EIF3D	eukaryotic translation initiation factor 3 subunit D	High	4503523	9	5	5	5	548	63.9	6.05	2078843.296875
2110	ETFDH	electron transfer flavoprotein dehydrogenase	High	119703746	6	3	3	3	617	68.5	7.55	1255053.90625
65003	MRPL11	mitochondrial ribosomal protein L11	High	7705618	27	4	7	4	192	20.7	9.91	1450015.03125
5813	PURA	purine rich element binding protein A	High	5032007	17	4	4	3	322	34.9	6.44	1182783.375
4329	ALDH6A1	aldehyde dehydrogenase 6 family member A1	High	11095441	5	3	4	3	535	57.8	8.5	2632851.875
1397	CRIP2	cysteine rich protein 2	High	4503049	15	3	3	3	208	22.5	8.72	2332679.875
11284	PNKP	polynucleotide kinase 3'-phosphatase	High	31543419	7	3	3	3	521	57.0	8.46	1344402.359375
84823	LMNB2	lamin B2	High	388240801	7	5	5	3	620	69.9	5.59	1321771.78125
3015	H2AZ1	H2A.Z variant histone 1	High	4504255	15	2	4	1	128	13.5	10.58	1887640.75
54433	GAR1	GAR1 ribonucleoprotein	High	15011916	15	4	4	3	217	22.3	10.92	2207858.34375
6772	STAT1	signal transducer and activator of transcription 1	High	6274552	7	5	5	5	750	87.3	6.05	726970.796875
55661	DDX27	DEAD-box helicase 27	High	224593278	6	4	4	4	796	89.8	9.28	1061456.375
5981	RFC1	replication factor C subunit 1	High	325296984	3	3	3	3	1148	128.2	9.36	841552.71875
7175	TPR	translocated promoter region, nuclear basket protein	High	114155142	3	6	6	6	2363	267.1	5.02	1847577.24609375
10484	SEC23A	SEC23 homolog A, COPII coat complex component	High	38202214	4	2	2	2	765	86.1	7.08	559814.6875
59345	GNB4	G protein subunit beta 4	High	11055998	6	2	2	2	340	37.5	6.0	3470967.3125
22985	ACIN1	apoptotic chromatin condensation inducer 1	High	7662238	2	3	3	3	1341	151.8	6.43	786664.84375
6897	TARS1	threonyl-tRNA synthetase 1	High	386642862	4	3	3	3	756	86.8	6.77	2090072
83660	TLN2	talin 2	High	156938343	3	6	6	1	2542	271.4	5.57
6472	SHMT2	serine hydroxymethyltransferase 2	High	19923315	8	4	4	4	504	56.0	8.53	4995072.625
51	ACOX1	acyl-CoA oxidase 1	High	30089972	6	3	3	3	660	74.6	7.62	1474053.984375
10049	DNAJB6	DnaJ heat shock protein family (Hsp40) member B6	High	17388799	10	3	4	3	326	36.1	9.16	534491.6875
3417	IDH1	isocitrate dehydrogenase (NADP(+)) 1	High	28178825	11	5	5	4	414	46.6	7.01	1290075.328125
10131	TRAP1	TNF receptor associated protein 1	High	155722983	4	2	2	2	704	80.1	8.21	9028232.625
2935	GSPT1	G1 to S phase transition 1	High	194018520	6	4	4	4	637	68.6	5.33	2123841.15625
2805	GOT1	glutamic-oxaloacetic transaminase 1	High	4504067	11	4	4	4	413	46.2	7.01	3025511.59375
3933	LCN1	lipocalin 1	High	357933617	13	2	2	2	176	19.2	5.58	872490.515625
11034	DSTN	destrin, actin depolymerizing factor	High	5802966	10	2	2	2	165	18.5	7.85	5515494.6875
5272	SERPINB9	serpin family B member 9	High	4758906	7	3	3	2	376	42.4	5.86	1072618.15625
6144	RPL21	ribosomal protein L21	High	18104948	20	5	5	5	160	18.6	10.49	25297629.671875
6744	ITPRID2	ITPR interacting domain containing 2	High	194363771	2	3	3	3	1259	138.3	5.19	1035376.765625
9793	CKAP5	cytoskeleton associated protein 5	High	57164942	2	3	3	3	2032	225.4	7.8	1041081.359375
1785	DNM2	dynamin 2	High	56549121	4	4	4	2	870	98.0	7.44	2244814.59375
1499	CTNNB1	catenin beta 1	High	148233338	3	2	2	1	781	85.4	5.86	387306.875
160287	LDHAL6A	lactate dehydrogenase A like 6A	High	221136809	5	2	4	1	332	36.5	6.99	1683020.25
3182	HNRNPAB	heterogeneous nuclear ribonucleoprotein A/B	High	55956919	9	3	3	3	332	35.9	6.95	4421882.3125
6166	RPL36AL	ribosomal protein L36a like	High	4506651	22	3	3	3	106	12.5	10.65	2248382.6875
23435	TARDBP	TAR DNA binding protein	High	6678271	7	2	2	2	414	44.7	6.19	2361992.0625
10432	RBM14	RNA binding motif protein 14	High	5454064	5	3	3	3	669	69.4	9.67	1284314.21875
56652	TWNK	twinkle mtDNA helicase	High	39725942	5	3	3	3	684	77.1	8.98	779276.390625
54505	DHX29	DExH-box helicase 29	High	67782362	3	3	3	3	1369	155.1	8.09	440271.71875
9733	SART3	spliceosome associated factor 3, U4/U6 recycling protein	High	7661952	4	4	4	4	963	109.9	5.57	1491122.984375
3146	HMGB1	high mobility group box 1	High	4504425	13	3	4	3	215	24.9	5.74	7596400.75
8608	RDH16	retinol dehydrogenase 16	High	150247226	9	4	4	4	317	35.7	8.6	3104077.6875
8650	NUMB	NUMB endocytic adaptor protein	High	54144625	7	4	4	4	651	70.8	8.51	1564650.1875
6317	SERPINB3	serpin family B member 3	High	5902072	11	5	5	5	390	44.5	6.81	1961512.8125
79751	SLC25A22	solute carrier family 25 member 22	High	300796991	9	3	3	3	323	34.4	9.29	1912842.5
6182	MRPL12	mitochondrial ribosomal protein L12	High	27436901	16	4	4	4	198	21.3	8.87	1328149.25
9555	MACROH2A1	macroH2A.1 histone	High	93141018	10	4	6	4	372	39.6	9.79	6911973.25
7345	UCHL1	ubiquitin C-terminal hydrolase L1	High	21361091	13	3	4	3	223	24.8	5.48	2197057
4626	MYH8	myosin heavy chain 8	High	153945790	2	4	4	1	1937	222.6	5.74	1087176
4155	MBP	myelin basic protein	High	68509940	10	3	6	3	304	33.1	9.79	23451790.5625
11168	PSIP1	PC4 and SRSF1 interacting protein 1	High	190014588	4	3	3	3	530	60.1	9.13	1057982.234375
2180	ACSL1	acyl-CoA synthetase long chain family member 1	High	40807491	4	3	3	3	698	77.9	7.15	1089948.8125
10801	SEPTIN9	septin 9	High	164698494	4	3	3	3	586	65.4	8.97	1551274.625
6888	TALDO1	transaldolase 1	High	5803187	8	3	3	3	337	37.5	6.81	1981755.125
9601	PDIA4	protein disulfide isomerase family A member 4	High	4758304	8	4	4	4	645	72.9	5.07	2383894.328125
2665	GDI2	GDP dissociation inhibitor 2	High	6598323	7	3	3	3	445	50.6	6.47	1495745
4722	NDUFS3	NADH:ubiquinone oxidoreductase core subunit S3	High	4758788	5	1	2	1	264	30.2	7.5	734438.5
1315	COPB1	COPI coat complex subunit beta 1	High	221316632	5	4	4	4	953	107.1	6.05	1593828.390625
8683	SRSF9	serine and arginine rich splicing factor 9	High	4506903	13	3	3	3	221	25.5	8.65	1240945.8125
1975	EIF4B	eukaryotic translation initiation factor 4B	High	50053795	6	3	4	3	611	69.1	5.73	2367183
55349	CHDH	choline dehydrogenase	High	217272839	4	2	2	2	594	65.3	8.28	723930.8125
8570	KHSRP	KH-type splicing regulatory protein	High	154355000	5	4	4	3	711	73.1	7.3	1918676
170506	DHX36	DEAH-box helicase 36	High	167830433	2	2	3	2	1008	114.7	7.68	1343487
55037	PTCD3	pentatricopeptide repeat domain 3	High	38683855	5	3	3	3	689	78.5	6.42	967824.09375
7037	TFRC	transferrin receptor	High	189458819	4	3	3	3	760	84.8	6.61	886215.5625
3921	RPSA	ribosomal protein SA	High	59859885	19	4	5	4	295	32.8	4.87	3846407.9375
26097	CHTOP	chromatin target of PRMT1	High	331028739	11	3	3	3	249	26.5	12.23	388666.859375
8662	EIF3B	eukaryotic translation initiation factor 3 subunit B	High	83367072	7	4	4	4	814	92.4	5.0	1772725.671875
101060439	LOC101060439	PREDICTED: ras-related protein Rap-1b-like protein-like [Homo sapiens]	High	410171972	11	2	2	2	184	20.9	6.71	828006.5
5317	PKP1	plakophilin 1	High	53729346	4	3	3	3	747	82.8	9.13	851315.234375
10211	FLOT1	flotillin 1	High	5031699	11	4	4	4	427	47.3	7.49	914922.796875
7317	UBA1	ubiquitin like modifier activating enzyme 1	High	23510340	3	3	3	3	1058	117.8	5.76	1309601.890625
8813	DPM1	dolichyl-phosphate mannosyltransferase subunit 1, catalytic	High	4503363	13	2	2	2	260	29.6	9.57	726356.828125
51056	LAP3	leucine aminopeptidase 3	High	41393561	2	1	1	1	519	56.1	7.93	673275.1875
3159	HMGA1	high mobility group AT-hook 1	High	22208971	31	3	3	1	107	11.7	10.32	1294436.625
6209	RPS15	ribosomal protein S15	High	4506687	28	4	4	4	145	17.0	10.39	4745340.390625
9639	ARHGEF10	Rho guanine nucleotide exchange factor 10	High	62548864	2	2	2	2	1344	148.8	5.59	1316214.90625
3033	HADH	hydroxyacyl-CoA dehydrogenase	High	296179427	7	3	3	3	331	36.0	8.53	36403162.25
4839	NOP2	NOP2 nucleolar protein	High	385198061	4	3	3	3	845	92.8	9.19	1880953.84375
2060	EPS15	epidermal growth factor receptor pathway substrate 15	High	4503593	6	3	3	3	896	98.6	4.64	449574.046875
2058	EPRS1	glutamyl-prolyl-tRNA synthetase 1	High	62241042	3	4	4	4	1512	170.5	7.33	1256946.25
708	C1QBP	complement C1q binding protein	High	4502491	5	1	1	1	282	31.3	4.84	327386.03125
548596	CKMT1A	creatine kinase, mitochondrial 1A	High	66346730	6	3	3	3	417	47.0	8.34	2490293.125
7515	XRCC1	X-ray repair cross complementing 1	High	190684675	6	4	4	4	633	69.5	6.28	2061223.703125
7001	PRDX2	peroxiredoxin 2	High	32189392	15	3	5	2	198	21.9	5.97	423463.625
5701	PSMC2	proteasome 26S subunit, ATPase 2	High	4506209	10	4	4	4	433	48.6	5.95	817292.59375
7343	UBTF	upstream binding transcription factor	High	7657671	6	4	4	4	764	89.4	5.81	1213780.78125
10772	SRSF10	serine and arginine rich splicing factor 10	High	16905517	9	3	4	3	262	31.3	11.27	899543.109375
1155	TBCB	tubulin folding cofactor B	High	50428925	8	2	2	2	244	27.3	5.15	505494.03125
7053	TGM3	transglutaminase 3	High	189458821	4	3	3	3	693	76.6	5.86	772988.7578125
10992	SF3B2	splicing factor 3b subunit 2	High	55749531	6	5	5	5	895	100.2	5.67	1775086.1171875
2923	PDIA3	protein disulfide isomerase family A member 3	High	21361657	11	4	4	4	505	56.7	6.35	1238247.125
55341	LSG1	large 60S subunit nuclear export GTPase 1	High	223029424	5	3	4	3	658	75.2	6.38	1235652.046875
9584	RBM39	RNA binding motif protein 39	High	35493811	4	2	2	2	530	59.3	10.1	1601438.5
2197	FAU	FAU ubiquitin like and ribosomal protein S30 fusion	High	4503659	8	2	2	2	133	14.4	10.17	14333708
126	ADH1C	alcohol dehydrogenase 1C (class I), gamma polypeptide	High	4501933	5	2	2	2	375	39.8	8.29	4077817.375
55920	RCC2	regulator of chromosome condensation 2	High	209969703	10	5	5	5	522	56.0	8.78	1471340.921875
55695	NSUN5	NOP2/Sun RNA methyltransferase 5	High	270288816	9	3	3	3	470	51.0	8.65	587383.625
7263	TST	thiosulfate sulfurtransferase	High	395394071	10	3	4	3	297	33.4	7.25	1985450.890625
1468	SLC25A10	solute carrier family 25 member 10	High	401461821	17	4	5	4	296	32.1	9.35	880647.1875
1891	ECH1	enoyl-CoA hydratase 1	High	70995211	11	3	3	3	328	35.8	8.0	515758.859375
471	ATIC	5-aminoimidazole-4-carboxamide ribonucleotide formyltransferase/IMP cyclohydrolase	High	20127454	7	4	4	4	592	64.6	6.71	773909.625
54474	KRT20	keratin 20	High	27894337	5	3	3	1	424	48.5	5.69	163644.765625
6576	SLC25A1	solute carrier family 25 member 1	High	374717343	10	3	3	3	318	35.0	9.99	4199002.25
811	CALR	calreticulin	High	4757900	13	5	5	5	417	48.1	4.44	3461955.421875
124801	LSM12	LSM12 homolog	High	22748747	7	1	1	1	195	21.7	7.74	1528309.125
3735	KARS1	lysyl-tRNA synthetase 1	High	194272210	4	2	2	2	625	71.5	6.81	485209.640625
3838	KPNA2	karyopherin subunit alpha 2	High	4504897	7	2	2	2	529	57.8	5.4	209581.34375
8402	SLC25A11	solute carrier family 25 member 11	High	21361114	11	3	3	3	314	34.0	9.91	1249046.375
25873	RPL36	ribosomal protein L36	High	16117796	20	2	3	2	105	12.2	11.59	1132839.609375
23451	SF3B1	splicing factor 3b subunit 1	High	54112117	2	3	3	3	1304	145.7	7.09	1421752.84375
5693	PSMB5	proteasome 20S subunit beta 5	High	4506201	9	2	2	2	263	28.5	6.92
6125	RPL5	ribosomal protein L5	High	14591909	11	4	4	4	297	34.3	9.72	3544507.21875
6159	RPL29	ribosomal protein L29	High	4506629	9	1	1	1	159	17.7	11.66	6635050.5
6429	SRSF4	serine and arginine rich splicing factor 4	High	21361282	6	3	3	1	494	56.6	11.52	713081.3125
51386	EIF3L	eukaryotic translation initiation factor 3 subunit L	High	7705433	6	3	3	3	564	66.7	6.34	587685.375
3308	HSPA4	heat shock protein family A (Hsp70) member 4	High	38327039	3	2	2	2	840	94.3	5.19	844643.515625
6767	ST13	ST13 Hsp70 interacting protein	High	19923193	9	3	3	3	369	41.3	5.27	1000744.5
6059	ABCE1	ATP binding cassette subfamily E member 1	High	108773784	5	3	4	3	599	67.3	8.34	2318053.71875
22824	HSPA4L	heat shock protein family A (Hsp70) member 4 like	High	31541941	4	3	3	2	839	94.5	5.88	2094575.5625
27232	GNMT	glycine N-methyltransferase	High	9506741	16	3	3	3	295	32.7	7.02	1624302
5250	SLC25A3	solute carrier family 25 member 3	High	6031192	8	3	3	3	362	40.1	9.38	2685180.8125
55898	UNC45A	unc-45 myosin chaperone A	High	29725607	3	3	3	3	944	103.0	6.07	664492.0625
7913	DEK	DEK proto-oncogene	High	4503249	14	5	6	5	375	42.6	8.56	2318078.96875
309	ANXA6	annexin A6	High	71773329	5	4	4	4	673	75.8	5.6	1522402.421875
27332	ZNF638	zinc finger protein 638	High	357933602	3	6	6	6	1978	220.5	6.38	1832777.25
30844	EHD4	EH domain containing 4	High	21264315	6	3	3	2	541	61.1	6.76	536861.171875
5861	RAB1A	RAB1A, member RAS oncogene family	High	4758988	11	3	3	3	205	22.7	6.21	3456176.25
10015	PDCD6IP	programmed cell death 6 interacting protein	High	241982780	3	3	3	3	873	96.7	6.52	2308277.453125
9589	WTAP	WT1 associated protein	High	395455090	6	2	2	2	396	44.2	5.19	540687.265625
2109	ETFB	electron transfer flavoprotein subunit beta	High	62420877	11	4	4	4	346	37.4	7.17	2983785
3014	H2AX	H2A.X variant histone	High	4504253	17	3	4	1	143	15.1	10.74
219	ALDH1B1	aldehyde dehydrogenase 1 family member B1	High	25777730	7	5	7	3	517	57.2	6.99	1629768.671875
10262	SF3B4	splicing factor 3b subunit 4	High	5032069	3	1	1	1	424	44.4	8.56	254799.34375
6626	SNRPA	small nuclear ribonucleoprotein polypeptide A	High	4759156	9	3	3	1	282	31.3	9.83	2951451.3125
10528	NOP56	NOP56 ribonucleoprotein	High	32483374	5	3	3	3	594	66.0	9.19	2018182.3125
5106	PCK2	phosphoenolpyruvate carboxykinase 2, mitochondrial	High	66346721	4	2	2	2	640	70.7	7.62	412896.7109375
3159	HMGA1	high mobility group AT-hook 1	High	22208979	23	3	3	1	96	10.7	10.32	12670053
84932	RAB2B	RAB2B, member RAS oncogene family	High	21361884	17	3	3	3	216	24.2	7.83	613401.234375
27089	UQCRQ	ubiquinol-cytochrome c reductase complex III subunit VII	High	83367083	34	3	4	3	82	9.9	10.08	1362993.03125
6119	RPA3	replication protein A3	High	4506587	14	1	1	1	121	13.6	5.08	388260.34375
143471	PSMA8	proteasome 20S subunit alpha 8	High	68303561	10	2	2	2	256	28.5	8.98	522259
51602	NOP58	NOP58 ribonucleoprotein	High	7706254	7	3	3	3	529	59.5	8.92	807909.875
9987	HNRNPDL	heterogeneous nuclear ribonucleoprotein D like	High	14110407	4	3	4	2	420	46.4	9.57	4698020.640625
7307	U2AF1	U2 small nuclear RNA auxiliary factor 1	High	5803207	5	1	1	1	240	27.9	8.81
6229	RPS24	ribosomal protein S24	High	214010226	11	3	3	3	289	32.4	10.15	14284635.671875
9554	SEC22B	SEC22 homolog B, vesicle trafficking protein	High	380837121	9	2	2	2	215	24.7	8.51	749773.96875
5982	RFC2	replication factor C subunit 2	High	31563534	6	2	2	2	354	39.1	6.44	562742.734375
8894	EIF2S2	eukaryotic translation initiation factor 2 subunit beta	High	29826335	14	3	3	3	333	38.4	5.8	2158398.90625
2247	FGF2	fibroblast growth factor 2	High	153285461	10	3	3	3	288	30.8	11.18	1280640.984375
26999	CYFIP2	cytoplasmic FMR1 interacting protein 2	High	116805788	2	2	3	2	1253	145.6	7.05	646598.890625
83699	SH3BGRL2	SH3 domain binding glutamate rich protein like 2	High	13899317	13	1	1	1	107	12.3	6.71	1091736.125
5447	POR	cytochrome p450 oxidoreductase	High	127139033	4	3	3	3	680	77.0	5.58	1949437.984375
5518	PPP2R1A	protein phosphatase 2 scaffold subunit Aalpha	High	21361399	8	4	4	4	589	65.3	5.11	2248916.4375
1475	CSTA	cystatin A	High	4885165	56	4	4	4	98	11.0	5.5	1674155.15625
1537	CYC1	cytochrome c1	High	21359867	4	1	1	1	325	35.4	9.0	683812.125
8815	BANF1	BAF nuclear assembly factor 1	High	221316573	35	2	2	2	89	10.1	6.09	4562805.375
54578	UGT1A6	UDP glucuronosyltransferase family 1 member A6	High	45827765	6	3	3	3	532	60.7	8.41	1791379.484375
29958	DMGDH	dimethylglycine dehydrogenase	High	24797151	3	2	2	2	866	96.8	7.62	1697493.15625
790	CAD	carbamoyl-phosphate synthetase 2, aspartate transcarbamylase, and dihydroorotase	High	18105007	2	4	4	3	2225	242.8	6.46	470458.2890625
24148	PRPF6	pre-mRNA processing factor 6	High	40807485	2	2	2	2	941	106.9	8.25	129209.390625
10059	DNM1L	dynamin 1 like	High	510937025	3	2	3	2	749	83.3	7.08	783537.40625
4809	SNU13	small nuclear ribonucleoprotein 13	High	51317376	9	1	1	1	128	14.2	8.46	1178324.5
6281	S100A10	S100 calcium binding protein A10	High	4506761	28	2	2	2	97	11.2	7.37	4135426.8125
10512	SEMA3C	semaphorin 3C	High	5454048	5	3	3	3	751	85.2	8.69	920174.84375
4729	NDUFV2	NADH:ubiquinone oxidoreductase core subunit V2	High	222080062	4	1	1	1	249	27.4	8.06	234372.53125
80201	HKDC1	hexokinase domain containing 1	High	156151420	3	3	3	3	917	102.4	7.24	540062.09375
2673	GFPT1	glutamine--fructose-6-phosphate transaminase 1	High	347659028	5	3	3	3	699	78.8	7.11	782841.3125
100526740	ATP5MF-PTCD1	ATP5MF-PTCD1 readthrough	High	311893396	3	2	2	2	749	84.1	8.72	1097514.78125
3831	KLC1	kinesin light chain 1	High	194306559	5	3	3	3	618	69.7	5.88	808988.453125
1431	CS	citrate synthase	High	38327625	5	2	2	2	466	51.7	8.32	180250.90625
6638	SNRPN	small nuclear ribonucleoprotein polypeptide N	High	13027650	7	3	3	3	240	24.6	11.19	5169619.8125
57559	STAMBPL1	STAM binding protein like 1	High	33147080	6	2	2	2	436	49.8	7.23	470179.90625
539	ATP5PO	ATP synthase peripheral stalk subunit OSCP	High	4502303	12	2	2	2	213	23.3	9.96	2078507.21875
128866	CHMP4B	charged multivesicular body protein 4B	High	28827795	11	2	2	2	224	24.9	4.82	780471.78125
92906	HNRNPLL	heterogeneous nuclear ribonucleoprotein L like	High	20149709	4	2	2	2	542	60.0	7.72	766577.6875
118460	EXOSC6	exosome component 6	High	17402904	13	3	3	3	272	28.2	6.28	1127301.640625
7922	SLC39A7	solute carrier family 39 member 7	High	117553619	3	1	1	1	469	50.1	6.87	562456.25
642	BLMH	bleomycin hydrolase	High	4557367	2	1	1	1	455	52.5	6.27	1198145.375
1727	CYB5R3	cytochrome b5 reductase 3	High	284448551	7	2	2	2	334	38.2	6.9	690422.96875
11344	TWF2	twinfilin actin binding protein 2	High	6005846	11	2	2	2	349	39.5	6.84	366084.7265625
210	ALAD	aminolevulinate dehydratase	High	189083849	3	1	1	1	330	36.3	6.79	575156.25
5985	RFC5	replication factor C subunit 5	High	194306569	14	4	4	4	255	28.8	6.55	1913518.03125
84310	C7orf50	chromosome 7 open reading frame 50	High	197304710	17	2	2	2	194	22.1	9.64	532264.0625
85021	REPS1	RALBP1 associated Eps domain containing 1	High	190886435	6	4	4	4	795	86.5	5.69	1759448.84375
4673	NAP1L1	nucleosome assembly protein 1 like 1	High	21327708	5	2	2	2	391	45.3	4.46	835320.3125
1956	EGFR	epidermal growth factor receptor	High	29725609	3	3	3	3	1210	134.2	6.68	497190.015625
5901	RAN	RAN, member RAS oncogene family	High	5453555	10	2	2	2	216	24.4	7.49	2569350.125
653499	LGALS7B	galectin 7B	High	109948279	8	1	1	1	136	15.1	7.62	836266.75
5646	PRSS3	serine protease 3	High	170296790	4	1	1	1	304	32.5	7.49	6295981.5
51649	MRPS23	mitochondrial ribosomal protein S23	High	16554604	16	3	3	3	190	21.8	8.9	866096.34375
6231	RPS26	ribosomal protein S26	High	15011936	21	2	2	2	115	13.0	11.0	2628434.375
11315	PARK7	Parkinsonism associated deglycase	High	183227678	14	3	3	3	189	19.9	6.79	1283694.28125
9859	CEP170	centrosomal protein 170	High	109255228	2	3	3	3	1584	175.2	7.11	670609.5390625
84284	NTPCR	nucleoside-triphosphatase, cancer-related	High	14150100	14	2	2	2	190	20.7	9.54	261367.796875
2171	FABP5	fatty acid binding protein 5	High	4557581	20	3	3	3	135	15.2	7.01	2555591.3125
38	ACAT1	acetyl-CoA acetyltransferase 1	High	4557237	6	3	3	3	427	45.2	8.85	17956136.359375
5271	SERPINB8	serpin family B member 8	High	38504673	5	2	2	1	374	42.7	5.57	228406.140625
5202	PFDN2	prefoldin subunit 2	High	12408675	9	1	1	1	154	16.6	6.58	233462.578125
10038	PARP2	poly(ADP-ribose) polymerase 2	High	110825961	6	4	5	4	583	66.2	8.88	3470056.890625
5781	PTPN11	protein tyrosine phosphatase non-receptor type 11	High	33356177	4	2	2	2	593	68.0	7.3	469915.65625
79983	POF1B	POF1B actin binding protein	High	193794853	4	2	2	2	589	68.0	6.32	427264.59375
3956	LGALS1	galectin 1	High	4504981	22	4	5	4	135	14.7	5.5	4327185.5625
65265	C8orf33	chromosome 8 open reading frame 33	High	12751497	7	1	1	1	229	25.0	9.95	243371.5
7360	UGP2	UDP-glucose pyrophosphorylase 2	High	48255966	8	5	5	5	508	56.9	8.15	5506909.03125
5217	PFN2	profilin 2	High	16753215	10	1	1	1	140	15.0	6.99	842755.8125
824	CAPN2	calpain 2	High	157389005	6	5	5	5	700	80.0	4.98	2017564.609375
23197	FAF2	Fas associated factor family member 2	High	24797106	5	2	2	2	445	52.6	5.62	531742.78125
54890	ALKBH5	alkB homolog 5, RNA demethylase	High	148539642	5	2	2	2	394	44.2	9.09	566564.921875
10632	ATP5MG	ATP synthase membrane subunit g	High	51479156	19	2	2	2	103	11.4	9.64	397069.125
5214	PFKP	phosphofructokinase, platelet	High	11321601	5	3	3	3	784	85.5	7.55	405560.21875
5868	RAB5A	RAB5A, member RAS oncogene family	High	19923262	12	2	2	2	215	23.6	8.15	1553259
372	ARCN1	archain 1	High	11863154	4	2	2	2	511	57.2	6.21	586315.6875
55907	CMAS	cytidine monophosphate N-acetylneuraminic acid synthetase	High	8923900	8	3	3	3	434	48.3	7.93	1641786.34375
988	CDC5L	cell division cycle 5 like	High	11067747	3	3	3	3	802	92.2	8.18	1638438.71875
400	ARL1	ADP ribosylation factor like GTPase 1	High	4502227	14	3	3	3	181	20.4	5.72	2884492.5
54205	CYCS	cytochrome c, somatic	High	11128019	18	2	2	2	105	11.7	9.57	4714086.5
5037	PEBP1	phosphatidylethanolamine binding protein 1	High	4505621	12	2	2	2	187	21.0	7.53	874344.53125
100996928	FMC1-LUC7L2	FMC1-LUC7L2 readthrough	High	347446676	7	4	4	4	458	54.2	10.13	2014328.2265625
161424	NOP9	NOP9 nucleolar protein	High	28212272	4	2	2	2	636	69.4	7.28	162219.328125
8991	SELENBP1	selenium binding protein 1	High	385137130	4	2	2	2	514	56.8	6.48	879653.15625
11004	KIF2C	kinesin family member 2C	High	166795250	3	2	2	1	725	81.3	7.83	421683
6605	SMARCE1	SWI/SNF related, matrix associated, actin dependent regulator of chromatin, subfamily e, member 1	High	21264355	3	1	1	1	411	46.6	4.88	207151.859375
3149	HMGB3	high mobility group box 3	High	71143137	7	1	1	1	200	23.0	8.37	826822.5
4144	MAT2A	methionine adenosyltransferase 2A	High	5174529	7	2	2	2	395	43.6	6.48	797572.296875
9991	PTBP3	polypyrimidine tract binding protein 3	High	349732192	6	4	4	1	558	60.4	9.19
23644	EDC4	enhancer of mRNA decapping 4	High	45827771	4	4	4	4	1401	151.6	5.86	1773785.40625
231	AKR1B1	aldo-keto reductase family 1 member B	High	4502049	8	3	3	3	316	35.8	6.98	9059718.609375
8668	EIF3I	eukaryotic translation initiation factor 3 subunit I	High	4503513	6	2	2	2	325	36.5	5.64	1658291.625
54938	SARS2	seryl-tRNA synthetase 2, mitochondrial	High	225579074	5	2	2	2	520	58.0	7.36	385958.953125
55161	TMEM33	transmembrane protein 33	High	224589127	8	2	2	2	247	28.0	9.7	1111278.625
9138	ARHGEF1	Rho guanine nucleotide exchange factor 1	High	39777606	4	3	3	3	927	104.0	5.62	795745.90625
11052	CPSF6	cleavage and polyadenylation specific factor 6	High	162329583	5	2	2	2	551	59.2	7.15	723927.78125
5684	PSMA3	proteasome 20S subunit alpha 3	High	4506183	5	1	1	1	255	28.4	5.33	744834.9375
54502	RBM47	RNA binding motif protein 47	High	148833513	6	3	3	3	593	64.1	7.68	849738.6484375
3712	IVD	isovaleryl-CoA dehydrogenase	High	226958412	5	2	2	2	426	46.6	8.05	733712
2618	GART	phosphoribosylglycinamide formyltransferase, phosphoribosylglycinamide synthetase, phosphoribosylaminoimidazole synthetase	High	209869995	3	4	4	4	1010	107.7	6.7	1652047.625
5036	PA2G4	proliferation-associated 2G4	High	124494254	7	3	3	3	394	43.8	6.55	1655000.625
3184	HNRNPD	heterogeneous nuclear ribonucleoprotein D	High	14110420	8	3	3	2	355	38.4	7.81	3674273.375
55611	OTUB1	OTU deubiquitinase, ubiquitin aldehyde binding 1	High	109148508	7	2	3	2	271	31.3	4.94	1531845.546875
10213	PSMD14	proteasome 26S subunit, non-ATPase 14	High	5031981	4	1	1	1	310	34.6	6.52	616025.8125
54512	EXOSC4	exosome component 4	High	9506689	6	1	1	1	245	26.4	6.52	317311.5625
5686	PSMA5	proteasome 20S subunit alpha 5	High	23110942	10	2	2	2	241	26.4	4.79	704833.4375
23517	MTREX	Mtr4 exosome RNA helicase	High	193211480	2	3	3	3	1042	117.7	6.52	3620539.84375
51520	LARS1	leucyl-tRNA synthetase 1	High	108773810	3	3	3	3	1176	134.4	7.3	744761.9296875
3035	HARS1	histidyl-tRNA synthetase 1	High	6996014	5	3	3	3	509	57.4	5.88	894006.203125
8546	AP3B1	adaptor related protein complex 3 subunit beta 1	High	32484979	4	3	3	3	1094	121.2	6.04	214045.625
5705	PSMC5	proteasome 26S subunit, ATPase 5	High	24497435	3	1	1	1	406	45.6	7.55	374949.0625
9104	RGN	regucalcin	High	23111021	12	3	4	3	299	33.2	6.25	1148139.28125
84844	PHF5A	PHD finger protein 5A	High	14249398	14	2	2	2	110	12.4	8.41	1049250.65625
5694	PSMB6	proteasome 20S subunit beta 6	High	23110925	9	2	2	2	239	25.3	4.92	1312352.3125
57175	CORO1B	coronin 1B	High	65787364	7	4	5	4	489	54.2	5.88	1417737.3125
6749	SSRP1	structure specific recognition protein 1	High	4507241	3	2	2	2	709	81.0	6.87	431850.15625
64577	ALDH8A1	aldehyde dehydrogenase 8 family member A1	High	12007648	5	1	1	1	487	53.4	7.14	276312
7812	CSDE1	cold shock domain containing E1	High	338968930	3	3	3	3	844	93.7	6.52	1442366.40625
56886	UGGT1	UDP-glucose glycoprotein glucosyltransferase 1	High	9910280	2	3	3	3	1555	177.1	5.63	571179.9453125
26058	GIGYF2	GRB10 interacting GYF protein 2	High	156766045	1	1	1	1	1320	152.3	5.63	177462.28125
5318	PKP2	plakophilin 2	High	148664226	4	2	2	2	881	97.4	9.33	788986.4453125
79017	GGCT	gamma-glutamylcyclotransferase	High	13129018	12	2	2	2	188	21.0	5.14	30789972.65625
5223	PGAM1	phosphoglycerate mutase 1	High	4505753	8	2	2	2	254	28.8	7.18	829510.5625
79026	AHNAK	AHNAK nucleoprotein	High	61743954	1	2	2	2	5890	628.7	6.15	497209.96875
983	CDK1	cyclin dependent kinase 1	High	4502709	8	2	2	2	297	34.1	8.4	578032.0625
7335	UBE2V1	ubiquitin conjugating enzyme E2 V1	High	73765546	13	2	2	2	147	16.5	7.93	281270.84375
4697	NDUFA4	NDUFA4 mitochondrial complex associated	High	4505357	12	1	1	1	81	9.4	9.38	1679773.875
1487	CTBP1	C-terminal binding protein 1	High	4557497	6	3	3	3	440	47.5	6.77	1073894.703125
1759	DNM1	dynamin 1	High	59853099	3	3	3	1	864	97.3	7.17	284773.65625
2950	GSTP1	glutathione S-transferase pi 1	High	4504183	13	2	2	2	210	23.3	5.64	335528.6484375
9131	AIFM1	apoptosis inducing factor mitochondria associated 1	High	4757732	6	3	3	3	613	66.9	8.95	438933.453125
3801	KIFC3	kinesin family member C3	High	94536858	4	3	3	3	833	92.7	7.69	505306.640625
8467	SMARCA5	SWI/SNF related, matrix associated, actin dependent regulator of chromatin, subfamily a, member 5	High	325651836	2	2	2	2	1052	121.8	8.09	2199283.65625
85440	DOCK7	dedicator of cytokinesis 7	High	431822375	1	3	3	3	2129	241.3	6.83	602843.28125
55168	MRPS18A	mitochondrial ribosomal protein S18A	High	8922511	18	4	4	4	196	22.2	10.33	2840069.96875
5707	PSMD1	proteasome 26S subunit, non-ATPase 1	High	25777600	2	2	2	2	953	105.8	5.39	434112.75
4860	PNP	purine nucleoside phosphorylase	High	157168362	3	1	1	1	289	32.1	6.95	602698.75
5394	EXOSC10	exosome component 10	High	50301240	1	1	1	1	885	100.8	8.46	104448.34375
2203	FBP1	fructose-bisphosphatase 1	High	189083692	4	2	2	2	338	36.8	6.99	361783.46875
3842	TNPO1	transportin 1	High	133925811	1	1	2	1	898	102.3	4.98	264256.375
2778	GNAS	GNAS complex locus	High	117938759	2	2	2	2	1037	111.0	5.03	752986.96875
9790	BMS1	BMS1 ribosome biogenesis factor	High	224589071	2	2	2	2	1282	145.7	6.44	399354.6875
5721	PSME2	proteasome activator subunit 2	High	30410792	14	2	2	2	239	27.4	5.73	478052.6875
5704	PSMC4	proteasome 26S subunit, ATPase 4	High	5729991	8	3	3	3	418	47.3	5.21	2084183
51096	UTP18	UTP18 small subunit processome component	High	118344456	4	2	2	2	556	62.0	8.76	479684.515625
4624	MYH6	myosin heavy chain 6	High	156104908	1	2	3	1	1939	223.6	5.73	324915.0625
3376	IARS1	isoleucyl-tRNA synthetase 1	High	94721241	2	2	2	2	1262	144.4	6.15	423237.0625
7274	TTPA	alpha tocopherol transfer protein	High	4507723	9	2	2	2	278	31.7	7.66	212970.140625
51454	GULP1	GULP PTB domain containing engulfment adaptor 1	High	7705318	4	2	2	2	304	34.5	7.9	1013420.0625
58155	PTBP2	polypyrimidine tract binding protein 2	High	10863997	4	3	3	1	531	57.5	8.66	1805594.875
10923	SUB1	SUB1 regulator of transcription	High	217330646	9	1	1	1	127	14.4	9.6	477817.96875
5105	PCK1	phosphoenolpyruvate carboxykinase 1	High	187281517	3	2	2	2	622	69.2	6.14	1507387.6875
54927	CHCHD3	coiled-coil-helix-coiled-coil-helix domain containing 3	High	8923390	8	2	2	2	227	26.1	8.28	1944654
307	ANXA4	annexin A4	High	4502105	6	2	2	2	321	36.1	6.13	689147.6875
3710	ITPR3	inositol 1,4,5-trisphosphate receptor type 3	High	153945846	1	3	3	3	2671	303.9	6.48	1292960.09375
9126	SMC3	structural maintenance of chromosomes 3	High	4885399	3	4	4	4	1217	141.5	7.18	743535.46875
23581	CASP14	caspase 14	High	6912286	13	2	2	2	242	27.7	5.58	272261.8125
7073	TIAL1	TIA1 cytotoxic granule associated RNA binding protein like 1	High	77695912	3	1	1	1	392	43.4	7.99	2664139.5
4723	NDUFV1	NADH:ubiquinone oxidoreductase core subunit V1	High	20149568	6	3	3	3	464	50.8	8.21	715086.5
7458	EIF4H	eukaryotic translation initiation factor 4H	High	11559923	17	3	3	3	248	27.4	7.23	1017712.484375
8604	SLC25A12	solute carrier family 25 member 12	High	21361103	3	2	2	1	678	74.7	8.38	464575
4774	NFIA	nuclear factor I A	High	224465184	5	2	2	1	554	60.9	8.88	394309.71875
8659	ALDH4A1	aldehyde dehydrogenase 4 family member A1	High	25777736	4	2	2	2	563	61.7	8.07	1306993.4375
157542	TMEM276-ZFTRAF1	TMEM276-ZFTRAF1 readthrough	High	193788634	4	2	2	2	362	40.7	7.23	498113.34375
6278	S100A7	S100 calcium binding protein A7	High	115298657	13	1	1	1	101	11.5	6.77
100529063	BCL2L2-PABPN1	BCL2L2-PABPN1 readthrough	High	315434255	6	2	3	2	333	37.2	8.4	3972383.25
54888	NSUN2	NOP2/Sun RNA methyltransferase 2	High	39995082	3	3	3	3	767	86.4	6.77	1680250.9375
8801	SUCLG2	succinate-CoA ligase GDP-forming subunit beta	High	294862256	5	2	2	2	440	47.7	6.43	1076465.96875
2949	GSTM5	glutathione S-transferase mu 5	High	23065563	7	2	2	2	218	25.7	7.39	2307833.75
284110	GSDMA	gasdermin A	High	150456463	8	2	2	2	445	49.3	5.29	369573.625
6625	SNRNP70	small nuclear ribonucleoprotein U1 subunit 70	High	29568103	4	2	2	2	437	51.5	9.94	669146.5
6170	RPL39	ribosomal protein L39	High	4506647	24	2	2	2	51	6.4	12.56	17758091.625
54439	RBM27	RNA binding motif protein 27	High	168229174	2	2	2	2	1060	118.6	9.19	910012.4375
5110	PCMT1	protein-L-isoaspartate (D-aspartate) O-methyltransferase	High	354983493	4	1	1	1	286	30.3	6.73	432183.84375
64783	RBM15	RNA binding motif protein 15	High	47933339	2	2	2	2	977	107.1	10.08	613305.421875
79944	L2HGDH	L-2-hydroxyglutarate dehydrogenase	High	13376331	3	1	1	1	463	50.3	8.15	164972.953125
3336	HSPE1	heat shock protein family E (Hsp10) member 1	High	4504523	19	2	2	2	102	10.9	8.92	1439151.75
6643	SNX2	sorting nexin 2	High	23111038	2	1	1	1	519	58.4	5.12	246057.375
11338	U2AF2	U2 small nuclear RNA auxiliary factor 2	High	6005926	4	2	2	2	475	53.5	9.09	1370427.46875
5695	PSMB7	proteasome 20S subunit beta 7	High	4506203	7	2	2	2	277	29.9	7.68	748411.40625
57509	MTUS1	microtubule associated scaffold protein 1	High	50348611	2	2	2	2	1270	141.3	7.5	839282.1875
23095	KIF1B	kinesin family member 1B	High	41393563	1	2	3	2	1770	199.1	5.55	809250.4375
7841	MOGS	mannosyl-oligosaccharide glucosidase	High	149999606	3	2	2	2	837	91.9	8.9	240421.734375
5096	PCCB	propionyl-CoA carboxylase subunit beta	High	295821216	2	1	1	1	559	60.5	7.24	382732.65625
2632	GBE1	1,4-alpha-glucan branching enzyme 1	High	189458812	3	2	2	2	702	80.4	6.32	1005011.53125
4069	LYZ	lysozyme	High	4557894	8	1	1	1	148	16.5	9.16	1183381.75
112802	KRT71	keratin 71	High	15618995	4	2	4	1	523	57.3	6.61	194980.359375
27067	STAU2	staufen double-stranded RNA binding protein 2	High	256418995	4	2	2	2	570	62.6	9.61	433187.890625
140807	KRT72	keratin 72	High	226246663	3	2	4	1	511	55.8	6.89	64189.87890625
9521	EEF1E1	eukaryotic translation elongation factor 1 epsilon 1	High	4758862	6	1	2	1	174	19.8	8.54	234686.15625
23107	MRPS27	mitochondrial ribosomal protein S27	High	186928850	7	3	3	3	414	47.6	6.18	676263.15625
387640	SKIDA1	SKI/DACH domain containing 1	High	148762982	3	1	1	1	908	98.1	8.38	100143.28125
23193	GANAB	glucosidase II alpha subunit	High	88900491	2	2	2	2	966	109.4	6.24	433053.390625
1738	DLD	dihydrolipoamide dehydrogenase	High	91199540	6	3	3	3	509	54.1	7.85	1322729.25
1503	CTPS1	CTP synthase 1	High	148491070	2	1	1	1	591	66.6	6.46	507257.5625
26007	TKFC	triokinase and FMN cyclase	High	20149621	2	1	1	1	575	58.9	7.49
23378	RRP8	ribosomal RNA processing 8	High	12758125	3	1	1	1	456	50.7	9.42	299909.3125
11001	SLC27A2	solute carrier family 27 member 2	High	227499619	2	1	1	1	620	70.3	8.51	208789.78125
5709	PSMD3	proteasome 26S subunit, non-ATPase 3	High	25777612	7	3	3	3	534	60.9	8.44	500906.71875
9218	VAPA	VAMP associated protein A	High	94721250	4	1	1	1	294	32.6	8.91	266737.25
8803	SUCLA2	succinate-CoA ligase ADP-forming subunit beta	High	11321583	4	2	3	2	463	50.3	7.42	1521718.0625
4513	COX2	cytochrome c oxidase subunit II	High	251831110	7	2	2	2	227	25.5	4.82	1000306.15625
6748	SSR4	signal sequence receptor subunit 4	High	325301072	6	1	1	1	184	20.2	5.81	900445.125
4666	NACA	nascent polypeptide associated complex subunit alpha	High	333033787	3	2	2	2	925	94.6	5.14	957904.078125
55272	IMP3	IMP U3 small nucleolar ribonucleoprotein 3	High	8922794	14	2	2	2	184	21.8	9.5	505753.84375
114793	FMNL2	formin like 2	High	52485606	2	2	2	2	1092	124.0	7.66	1047183.796875
51651	PTRH2	peptidyl-tRNA hydrolase 2	High	7706351	8	1	1	1	179	19.2	8.73
396	ARHGDIA	Rho GDP dissociation inhibitor alpha	High	297374782	8	1	1	1	204	23.2	5.11	375525.375
11078	TRIOBP	TRIO and F-actin binding protein	High	88501738	1	3	3	2	2365	261.2	8.48	573068.1875
391	RHOG	ras homolog family member G	High	46249393	24	3	3	3	191	21.3	8.12	675719.6171875
1152	CKB	creatine kinase B	High	21536286	3	1	1	1	381	42.6	5.59
55794	DDX28	DEAD-box helicase 28	High	256773275	5	3	3	3	540	59.5	10.42	1018537.90625
51726	DNAJB11	DnaJ heat shock protein family (Hsp40) member B11	High	7706495	6	2	3	2	358	40.5	6.18	306165.890625
2040	STOM	stomatin	High	38016911	4	1	1	1	288	31.7	7.88	233218.28125
23524	SRRM2	serine/arginine repetitive matrix 2	High	118572613	2	3	3	3	2752	299.4	12.06	215360.109375
30846	EHD2	EH domain containing 2	High	21361462	7	4	4	4	543	61.1	6.46	2298291.625
7127	TNFAIP2	TNF alpha induced protein 2	High	26051240	2	1	1	1	654	72.6	6.46	68339.421875
79009	DDX50	DExD-box helicase 50	High	13129006	5	3	3	2	737	82.5	9.17	327168.03125
3832	KIF11	kinesin family member 11	High	13699824	2	1	1	1	1056	119.1	5.64	582824.1875
1376	CPT2	carnitine palmitoyltransferase 2	High	4503023	1	1	1	1	658	73.7	8.18	536757.75
57062	DDX24	DEAD-box helicase 24	High	9966805	1	1	1	1	859	96.3	9.06	335713.75
5493	PPL	periplakin	High	45439327	1	1	1	1	1756	204.6	5.58	208371.671875
6197	RPS6KA3	ribosomal protein S6 kinase A3	High	4759050	4	2	2	1	740	83.7	6.89	223120.578125
4240	MFGE8	milk fat globule EGF and factor V/VIII domain containing	High	167830475	5	2	2	2	387	43.1	8.15	896412.46875
8502	PKP4	plakophilin 4	High	53829374	2	2	2	2	1192	131.8	8.94	436278.6875
1783	DYNC1LI2	dynein cytoplasmic 1 light intermediate chain 2	High	5453634	2	1	1	1	492	54.1	6.38	183912.5
56945	MRPS22	mitochondrial ribosomal protein S22	High	9910244	7	2	2	2	360	41.3	7.9	288798.40625
6853	SYN1	synapsin I	High	19924099	3	2	3	2	705	74.1	9.83	1194549.5
4154	MBNL1	muscleblind like splicing regulator 1	High	46411166	5	2	2	2	388	41.8	8.9	1997633.9375
23513	SCRIB	scribble planar cell polarity protein	High	355390313	2	3	3	3	1655	177.6	5.1	651617.03125
11151	CORO1A	coronin 1A	High	300934762	4	2	2	2	461	51.0	6.68	574769.1015625
51202	DDX47	DEAD-box helicase 47	High	20149629	5	2	2	2	455	50.6	9.1	561001.78125
8940	TOP3B	DNA topoisomerase III beta	High	4507635	3	3	3	3	862	96.6	8.12	263732.30859375
10788	IQGAP2	IQ motif containing GTPase activating protein 2	High	116089337	1	2	2	2	1575	180.5	5.58	487240.953125
10327	AKR1A1	aldo-keto reductase family 1 member A1	High	320202988	5	1	1	1	325	36.6	6.79	339034.84375
6513	SLC2A1	solute carrier family 2 member 1	High	166795299	4	2	2	2	492	54.0	8.72	746105.09375
2483	FRG1	FSHD region gene 1	High	4758404	10	2	2	2	258	29.2	9.01	311881.09375
2819	GPD1	glycerol-3-phosphate dehydrogenase 1	High	33695088	5	2	2	2	349	37.5	6.18	2261980.6875
7879	RAB7A	RAB7A, member RAS oncogene family	High	34147513	13	3	3	3	207	23.5	6.7	1548214.25
84324	SARNP	SAP domain containing ribonucleoprotein	High	32129199	10	2	2	2	210	23.7	6.42	588890.5625
23478	SEC11A	SEC11 homolog A, signal peptidase complex subunit	High	429836839	4	1	1	1	185	21.4	9.42	534838.9375
2107	ETF1	eukaryotic translation termination factor 1	High	4759034	5	2	2	2	437	49.0	5.71	1499202.5625
28987	NOB1	NIN1 (RPN12) binding protein 1 homolog	High	7661532	9	3	3	3	412	46.6	7.18	668855.84375
6279	S100A8	S100 calcium binding protein A8	High	21614544	24	2	2	2	93	10.8	7.03	2887409.4375
2875	GPT	glutamic--pyruvic transaminase	High	4885351	5	3	3	3	496	54.6	7.18	1137240.84375
84306	PDCD2L	programmed cell death 2 like	High	14150141	3	1	1	1	358	39.4	4.86
80142	PTGES2	prostaglandin E synthase 2	High	13376617	3	1	1	1	377	41.9	9.16	178937.703125
221092	HNRNPUL2	heterogeneous nuclear ribonucleoprotein U like 2	High	118601081	4	4	4	4	747	85.1	4.91	2666648.875
8666	EIF3G	eukaryotic translation initiation factor 3 subunit G	High	49472822	5	1	1	1	320	35.6	6.13	445941.34375
10092	ARPC5	actin related protein 2/3 complex subunit 5	High	394025704	12	2	2	2	154	16.6	6.02	9079209.75
6430	SRSF5	serine and arginine rich splicing factor 5	High	86991440	6	2	2	1	272	31.2	11.59	219995.765625
7283	TUBG1	tubulin gamma 1	High	31543831	4	2	2	2	451	51.1	6.14	470839.578125
2271	FH	fumarate hydratase	High	19743875	3	2	2	2	510	54.6	8.76	1469303.96875
23085	ERC1	ELKS/RAB6-interacting/CAST family member 1	High	38045898	1	1	1	1	1116	128.0	5.97	318216.53125
10196	PRMT3	protein arginine methyltransferase 3	High	44771198	2	1	1	1	531	59.9	5.35	380896.9375
79875	THSD4	thrombospondin type 1 domain containing 4	High	94536854	2	3	3	3	1018	112.4	7.65	2110373.75
2237	FEN1	flap structure-specific endonuclease 1	High	4758356	5	2	2	2	380	42.6	8.62	1118503.53125
7082	TJP1	tight junction protein 1	High	116875767	1	2	2	2	1748	195.3	6.7	445370.078125
8878	SQSTM1	sequestosome 1	High	4505571	6	1	2	1	440	47.7	5.22	677328.28125
51109	RDH11	retinol dehydrogenase 11	High	166795268	8	2	2	2	318	35.4	8.82	456656.96875
6196	RPS6KA2	ribosomal protein S6 kinase A2	High	55743136	3	2	2	1	741	84.0	6.64	517910.71875
6734	SRPRA	SRP receptor subunit alpha	High	23308697	2	1	1	1	638	69.8	8.95
9798	IST1	IST1 factor associated with ESCRT-III	High	401709932	4	2	2	2	379	41.5	5.57	1008371.84375
5682	PSMA1	proteasome 20S subunit alpha 1	High	23110935	7	2	2	2	269	30.2	6.99	2276759.4375
3796	KIF2A	kinesin family member 2A	High	148612849	6	4	4	3	744	84.0	6.37	1016195.515625
10419	PRMT5	protein arginine methyltransferase 5	High	20070220	3	2	2	2	637	72.6	6.29	770269.734375
65993	MRPS34	mitochondrial ribosomal protein S34	High	13027604	12	2	2	2	218	25.6	9.98	443370.34375
5912	RAP2B	RAP2B, member of RAS oncogene family	High	38201690	13	2	2	2	183	20.5	4.81	194251.46875
514	ATP5F1E	ATP synthase F1 subunit epsilon	High	5901896	31	2	2	2	51	5.8	9.92	2014583.9375
481	ATP1B1	ATPase Na+/K+ transporting subunit beta 1	High	4502277	7	2	2	2	303	35.0	8.53	951501.25
6009	RHEB	Ras homolog, mTORC1 binding	High	5032041	8	2	2	2	184	20.5	5.92	254552.046875
54776	PPP1R12C	protein phosphatase 1 regulatory subunit 12C	High	14149716	3	2	2	2	782	84.8	5.57	498367.1875
28957	MRPS28	mitochondrial ribosomal protein S28	High	7661730	5	1	1	1	187	20.8	9.1	503183.78125
382	ARF6	ADP ribosylation factor 6	High	4502211	10	2	2	1	175	20.1	8.95	950192.9375
91368	CDKN2AIPNL	CDKN2A interacting protein N-terminal like	High	18087821	9	1	1	1	116	13.2	5.0	208912.6875
10527	IPO7	importin 7	High	5453998	2	2	2	2	1038	119.4	4.82	881659.03125
22905	EPN2	epsin 2	High	156671215	3	2	2	2	641	68.4	7.52	283840.40625
90550	MCU	mitochondrial calcium uniporter	High	24308400	7	2	2	2	351	39.8	8.65	498029.4375
4133	MAP2	microtubule associated protein 2	High	87578396	1	2	2	2	1827	199.4	4.91	1010508.5
5872	RAB13	RAB13, member RAS oncogene family	High	4506363	9	2	2	1	203	22.8	9.19
6747	SSR3	signal sequence receptor subunit 3	High	6005884	8	1	1	1	185	21.1	9.61	447665.625
2764	GMFB	glia maturation factor beta	High	4758442	14	2	2	2	142	16.7	5.29	510419.875
5834	PYGB	glycogen phosphorylase B	High	21361370	2	2	2	1	843	96.6	6.86
2584	GALK1	galactokinase 1	High	4503895	8	2	2	2	392	42.2	6.46	510744.109375
57136	APMAP	adipocyte plasma membrane associated protein	High	24308201	5	2	2	2	416	46.5	6.16	800923.25
6632	SNRPD1	small nuclear ribonucleoprotein D1 polypeptide	High	5902102	18	2	2	2	119	13.3	11.56	816472.6875
6234	RPS28	ribosomal protein S28	High	4506715	36	2	2	2	69	7.8	10.7	656749.84375
48	ACO1	aconitase 1	High	507834063	2	2	2	2	889	98.3	6.68	586396.9375
7019	TFAM	transcription factor A, mitochondrial	High	4507401	8	2	2	2	246	29.1	9.72	1009686.9375
81844	TRIM56	tripartite motif containing 56	High	30794216	3	2	2	2	755	81.4	7.74	227145.1875
149986	LSM14B	LSM family member 14B	High	148839362	3	1	1	1	385	42.0	9.69	424742.21875
5184	PEPD	peptidase D	High	149589008	5	3	3	3	493	54.5	6.0	512686.875
4141	MARS1	methionyl-tRNA synthetase 1	High	14043022	1	1	1	1	900	101.1	6.16	615267.5625
4781	NFIB	nuclear factor I B	High	299758476	7	3	3	2	494	55.1	9.03	2427332.8125
5358	PLS3	plastin 3	High	209862851	3	2	2	1	630	70.8	5.6	452651.65625
81550	TDRD3	tudor domain containing 3	High	225703106	4	2	2	2	744	83.1	9.0	405950.5625
170954	PPP1R18	protein phosphatase 1 regulatory subunit 18	High	199559805	3	2	2	2	613	67.9	5.4	1157358.59375
51081	MRPS7	mitochondrial ribosomal protein S7	High	186928852	5	1	1	1	242	28.1	9.99	427786.78125
23223	RRP12	ribosomal RNA processing 12 homolog	High	223278379	1	2	2	2	1297	143.6	8.75	536332.65625
6235	RPS29	ribosomal protein S29	High	71772583	25	2	2	2	67	8.1	10.02	6833906.75
22938	SNW1	SNW domain containing 1	High	6912676	4	2	2	2	536	61.5	9.52	531223.5
9230	RAB11B	RAB11B, member RAS oncogene family	High	190358517	16	3	3	3	218	24.5	5.94	1411941.875
5864	RAB3A	RAB3A, member RAS oncogene family	High	4506367	11	3	3	2	220	25.0	5.03	2401175.171875
221496	LEMD2	LEM domain nuclear envelope protein 2	High	31044432	5	3	3	3	503	56.9	9.0	1502342.8984375
164	AP1G1	adaptor related protein complex 1 subunit gamma 1	High	71773010	3	3	3	2	825	91.7	6.8	865720.21875
1666	DECR1	2,4-dienoyl-CoA reductase 1	High	4503301	10	2	2	2	335	36.0	9.28	700416.1875
51303	FKBP11	FKBP prolyl isomerase 11	High	7706131	9	2	2	2	201	22.2	9.39	513878.046875
8721	EDF1	endothelial differentiation related factor 1	High	4503453	10	1	1	1	148	16.4	9.95	155320.96875
7156	TOP3A	DNA topoisomerase III alpha	High	10835218	3	3	3	3	1001	112.3	8.34	778757.484375
667	DST	dystonin	High	221316618	0	2	3	1	5675	649.1	5.99	41357721.125
51143	DYNC1LI1	dynein cytoplasmic 1 light intermediate chain 1	High	166795297	2	1	1	1	523	56.5	6.42	165343.109375
54472	TOLLIP	toll interacting protein	High	21361619	8	2	2	2	274	30.3	5.97	216727.5
8243	SMC1A	structural maintenance of chromosomes 1A	High	30581135	1	1	1	1	1233	143.1	7.64	452517.28125
124995	MRPL10	mitochondrial ribosomal protein L10	High	22547125	4	1	1	1	271	30.3	9.25	1112560.5
11198	SUPT16H	SPT16 homolog, facilitates chromatin remodeling subunit	High	6005757	4	3	3	3	1047	119.8	5.66	775458.59375
23597	ACOT9	acyl-CoA thioesterase 9	High	81295407	8	2	2	2	448	50.8	8.53
3936	LCP1	lymphocyte cytosolic protein 1	High	167614506	4	2	2	1	627	70.2	5.43	301605.875
8407	TAGLN2	transgelin 2	High	469608410	10	2	2	2	220	24.4	8.25	512458.25
9181	ARHGEF2	Rho/Rac guanine nucleotide exchange factor 2	High	253735775	3	3	3	3	986	111.5	7.27	933318.109375
5162	PDHB	pyruvate dehydrogenase E1 subunit beta	High	156564403	6	2	2	2	359	39.2	6.65	710092.625
8886	DDX18	DEAD-box helicase 18	High	38327634	5	3	3	3	670	75.4	9.5	574525.4765625
92140	MTDH	metadherin	High	223555917	2	1	1	1	582	63.8	9.32	400308.40625
402	ARL2	ADP ribosylation factor like GTPase 2	High	148612885	5	1	1	1	184	20.9	6.34	194910.453125
83752	LONP2	lon peptidase 2, peroxisomal	High	31377667	1	1	1	1	852	94.6	7.3	253822.890625
6718	AKR1D1	aldo-keto reductase family 1 member D1	High	5174695	6	2	2	2	326	37.4	7.5	393318.375
3987	LIMS1	LIM zinc finger domain containing 1	High	301601611	3	1	1	1	387	44.4	8.02	761907.0625
5984	RFC4	replication factor C subunit 4	High	31881687	4	1	1	1	363	39.7	8.02	126760.734375
51138	COPS4	COP9 signalosome subunit 4	High	38373690	3	1	1	1	406	46.2	5.83	238543.3125
5423	POLB	DNA polymerase beta	High	4505931	9	3	3	3	335	38.2	8.95	395145.25
10313	RTN3	reticulon 3	High	388240768	2	2	2	2	1032	112.5	4.96	1084804.96875
6277	S100A6	S100 calcium binding protein A6	High	7657532	17	2	3	2	90	10.2	5.48	1864736.34375
6738	RO60	Ro60, Y RNA binding protein	High	291084629	2	1	1	1	538	60.6	8.03	305208.3125
55720	TSR1	TSR1 ribosome maturation factor	High	39780588	1	1	1	1	804	91.8	7.42	283561.15625
9147	NEMF	nuclear export mediator factor	High	32130516	2	2	2	2	1076	122.9	6.35	310651.65625
51008	ASCC1	activating signal cointegrator 1 complex subunit 1	High	311771710	4	2	2	2	400	45.5	5.54	866020.25
8833	GMPS	guanine monophosphate synthase	High	4504035	3	2	2	2	693	76.7	6.87	618690.4375
27243	CHMP2A	charged multivesicular body protein 2A	High	38372933	4	1	1	1	222	25.1	5.97	570663.875
4744	NEFH	neurofilament heavy chain	High	32483416	2	2	3	1	1020	111.8	6.11	349661.3125
8615	USO1	USO1 vesicle transport factor	High	4505541	2	2	2	2	962	107.8	4.91	667415.453125
11187	PKP3	plakophilin 3	High	6005830	3	2	2	2	797	87.0	9.32	848257.9375
53981	CPSF2	cleavage and polyadenylation specific factor 2	High	34101288	4	3	3	3	782	88.4	5.11	527578.9453125
8565	YARS1	tyrosyl-tRNA synthetase 1	High	4507947	3	2	2	2	528	59.1	7.05	397415.109375
1175	AP2S1	adaptor related protein complex 2 subunit sigma 1	High	70906430	6	1	1	1	142	17.0	6.18	1939918.75
57222	ERGIC1	endoplasmic reticulum-golgi intermediate compartment 1	High	72534712	6	2	2	2	290	32.6	7.06	570771.234375
9319	TRIP13	thyroid hormone receptor interactor 13	High	11321607	3	1	1	1	432	48.5	6.09	323530.46875
6232	RPS27	ribosomal protein S27	High	4506711	13	1	1	1	84	9.5	9.45	636024.9375
6645	SNTB2	syntrophin beta 2	High	5803177	4	2	2	2	540	57.9	8.82	842538.703125
11021	RAB35	RAB35, member RAS oncogene family	High	5803135	12	3	3	3	201	23.0	8.29	4468297
3691	ITGB4	integrin subunit beta 4	High	54607035	1	2	2	2	1822	202.0	6.09	411204.734375
2998	GYS2	glycogen synthase 2	High	119372286	3	3	3	3	703	80.9	6.83	1850132.5
5160	PDHA1	pyruvate dehydrogenase E1 subunit alpha 1	High	291084742	5	2	2	2	428	47.5	8.54	573013.84375
6167	RPL37	ribosomal protein L37	High	4506641	9	1	1	1	97	11.1	11.74	4218857
54769	DIRAS2	DIRAS family GTPase 2	High	21703367	6	1	1	1	199	22.5	8.76	1284575.625
644815	FAM83G	family with sequence similarity 83 member G	High	115392150	2	2	2	2	823	90.8	6.39	576418.03125
85456	TNKS1BP1	tankyrase 1 binding protein 1	High	110556636	1	2	2	2	1729	181.7	4.86	357257.03125
26038	CHD5	chromodomain helicase DNA binding protein 5	High	24308089	1	1	2	1	1954	222.9	6.15	189242.609375
84164	ASCC2	activating signal cointegrator 1 complex subunit 2	High	20270253	2	2	2	2	757	86.3	5.16	454527.34375
788	SLC25A20	solute carrier family 25 member 20	High	4557403	5	2	2	2	301	32.9	9.41	657884.6875
27430	MAT2B	methionine adenosyltransferase 2 non-catalytic beta subunit	High	11034825	7	2	2	2	334	37.5	7.36	267656.765625
487	ATP2A1	ATPase sarcoplasmic/endoplasmic reticulum Ca2+ transporting 1	High	27886529	3	2	2	1	1001	110.2	5.16	174662.796875
54814	QPCTL	glutaminyl-peptide cyclotransferase like	High	92110027	8	3	3	3	382	42.9	9.82	653924.546875
3066	HDAC2	histone deacetylase 2	High	293336691	2	1	1	1	488	55.3	5.91	563469.9375
1828	DSG1	desmoglein 1	High	119703744	3	2	2	2	1049	113.7	5.03	668520.5625
6434	TRA2B	transformer 2 beta homolog	High	4759098	3	1	1	1	288	33.6	11.25	663902.0625
65263	PYCR3	pyrroline-5-carboxylate reductase 3	High	198041662	4	1	1	1	286	29.9	8.1	324887
10672	GNA13	G protein subunit alpha 13	High	24111250	3	1	1	1	377	44.0	8.0	205320.5
23344	ESYT1	extended synaptotagmin 1	High	296317244	1	1	1	1	1114	123.9	5.78	135878.25
3843	IPO5	importin 5	High	24797086	1	1	1	1	1115	125.5	4.92
1613	DAPK3	death associated protein kinase 3	High	4557511	3	1	1	1	454	52.5	6.89	224023.84375
27165	GLS2	glutaminase 2	High	20336214	3	2	2	2	602	66.3	7.3	230049.203125
89777	SERPINB12	serpin family B member 12	High	17998551	2	1	1	1	405	46.2	5.53	322312.625
593	BCKDHA	branched chain keto acid dehydrogenase E1 subunit alpha	High	11386135	3	1	1	1	445	50.4	8.27	617829.9375
5936	RBM4	RNA binding motif protein 4	High	93277122	7	2	2	2	364	40.3	7.08	329344.671875
219988	PATL1	PAT1 homolog 1, processing body mRNA decay factor	High	189217919	1	1	1	1	770	86.8	6.67	366897.09375
5062	PAK2	p21 (RAC1) activated kinase 2	High	32483399	4	2	2	2	524	58.0	5.96	717915.3125
4931	NVL	nuclear VCP like	High	45643123	3	2	2	2	856	95.0	6.48	284941.21875
6275	S100A4	S100 calcium binding protein A4	High	9845516	19	2	2	2	101	11.7	6.11	1782018.5625
55299	BRIX1	biogenesis of ribosomes BRX1	High	55770900	6	2	2	2	353	41.4	9.92	1425915.8125
9260	PDLIM7	PDZ and LIM domain 7	High	11496885	3	1	1	1	457	49.8	8.41	155146.09375
8562	DENR	density regulated re-initiation and release factor	High	27501446	8	2	2	2	198	22.1	5.3	493719.265625
348	APOE	apolipoprotein E	High	4557325	3	1	1	1	317	36.1	5.73	675342.125
6745	SSR1	signal sequence receptor subunit 1	High	169404009	3	1	2	1	286	32.2	4.49	2414610
6854	SYN2	synapsin II	High	19924103	4	3	3	3	582	63.0	8.41	1073031.75
8687	KRT38	keratin 38	High	15431318	2	2	3	1	456	50.4	4.84	482558.4375
2244	FGB	fibrinogen beta chain	High	70906435	2	1	1	1	491	55.9	8.27	871144.9375
1429	CRYZ	crystallin zeta	High	194239674	6	2	2	2	329	35.2	8.44	986906.65625
10940	POP1	POP1 homolog, ribonuclease P/MRP subunit	High	225007652	2	2	3	2	1024	114.6	9.22	368335.53125
7514	XPO1	exportin 1	High	4507943	1	1	1	1	1071	123.3	6.06	311745.5
57519	STARD9	StAR related lipid transfer domain containing 9	High	270265793	0	1	1	1	4700	516.0	6.32	351366.96875
10981	RAB32	RAB32, member RAS oncogene family	High	5803133	5	1	1	1	225	25.0	6.54	154941.484375
37	ACADVL	acyl-CoA dehydrogenase very long chain	High	394025723	3	2	3	2	678	72.9	8.75	1118400.625
22872	SEC31A	SEC31 homolog A, COPII coat complex component	High	116256338	1	2	2	2	1220	132.9	6.89	662528.109375
7874	USP7	ubiquitin specific peptidase 7	High	150378533	2	2	2	2	1102	128.2	5.55	453809.12109375
27258	LSM3	LSM3 homolog, U6 small nuclear RNA and mRNA degradation associated	High	7657315	20	3	3	3	102	11.8	4.7	1143616.59375
22927	HABP4	hyaluronan binding protein 4	High	157676331	4	1	1	1	413	45.8	7.46	188184.71875
6558	SLC12A2	solute carrier family 12 member 2	High	4506975	1	2	2	2	1212	131.4	6.4	441405.828125
31	ACACA	acetyl-CoA carboxylase alpha	High	38679960	2	2	2	2	2383	269.8	6.52	517200.171875
549	AUH	AU RNA binding methylglutaconyl-CoA hydratase	High	4502327	12	3	3	3	339	35.6	9.48	945206.5625
3290	HSD11B1	hydroxysteroid 11-beta dehydrogenase 1	High	332078483	3	1	1	1	292	32.4	8.56
57470	LRRC47	leucine rich repeat containing 47	High	24308207	2	1	1	1	583	63.4	8.28	378094.0625
6917	TCEA1	transcription elongation factor A1	High	5803191	3	1	1	1	301	33.9	8.38	459172.25
10857	PGRMC1	progesterone receptor membrane component 1	High	5729875	10	2	2	1	195	21.7	4.7	778384.1875
10787	NCKAP1	NCK associated protein 1	High	45545411	1	1	1	1	1134	129.4	6.68	448216.96875
2108	ETFA	electron transfer flavoprotein subunit alpha	High	4503607	4	2	3	2	333	35.1	8.38	5478338
9861	PSMD6	proteasome 26S subunit, non-ATPase 6	High	422398832	4	2	2	2	442	51.9	6.74	697105.1875
23076	RRP1B	ribosomal RNA processing 1B	High	57863269	3	2	2	2	758	84.4	9.76	519487.546875
5346	PLIN1	perilipin 1	High	223718203	3	1	1	1	522	56.0	6.42
23016	EXOSC7	exosome component 7	High	189083688	5	1	1	1	291	31.8	5.19	212364.25
51144	HSD17B12	hydroxysteroid 17-beta dehydrogenase 12	High	7705855	8	2	2	2	312	34.3	9.32	771478.4375
58533	SNX6	sorting nexin 6	High	88703041	4	2	2	2	418	47.8	6.43	468723.53125
51204	TACO1	translational activator of cytochrome c oxidase I	High	27545315	6	1	1	1	297	32.5	8.13	510221.375
57706	DENND1A	DENN domain containing 1A	High	55749779	2	2	2	2	1009	110.5	6.96	469879.3125
3273	HRG	histidine rich glycoprotein	High	4504489	2	1	1	1	525	59.5	7.5	238621.421875
11103	KRR1	KRR1 small subunit processome component homolog	High	117676403	5	2	2	2	381	43.6	9.77	600516.96875
34	ACADM	acyl-CoA dehydrogenase medium chain	High	187960098	4	2	2	2	425	47.0	8.31	4771654.390625
26958	COPG2	COPI coat complex subunit gamma 2	High	109134349	2	2	2	2	871	97.6	5.81	264112.625
6723	SRM	spermidine synthase	High	63253298	4	1	1	1	302	33.8	5.49	204115.71875
60682	SMAP1	small ArfGAP 1	High	113204622	5	2	2	2	467	50.4	8.75	401714.65625
823	CAPN1	calpain 1	High	311893365	4	3	3	3	714	81.8	5.67	844385.28125
645	BLVRB	biliverdin reductase B	High	4502419	5	1	1	1	206	22.1	7.65	752487.625
25777	SUN2	Sad1 and UNC84 domain containing 2	High	313760643	2	1	1	1	738	82.5	6.47	466168.71875
23094	SIPA1L3	signal induced proliferation associated 1 like 3	High	71143119	2	2	2	2	1781	194.5	8.32	261684.3515625
9124	PDLIM1	PDZ and LIM domain 1	High	13994151	5	1	1	1	329	36.0	7.02	447900.09375
39	ACAT2	acetyl-CoA acetyltransferase 2	High	148539872	5	2	2	2	397	41.3	6.92	1196960.46875
55717	WDR11	WD repeat domain 11	High	13324688	1	1	1	1	1224	136.6	6.92
1977	EIF4E	eukaryotic translation initiation factor 4E	High	194578909	5	2	2	2	248	28.8	6.42	1538985.03125
1962	EHHADH	enoyl-CoA hydratase and 3-hydroxyacyl CoA dehydrogenase	High	68989263	2	1	1	1	723	79.4	9.14	468869.75
23092	ARHGAP26	Rho GTPase activating protein 26	High	7662208	2	2	2	2	814	92.2	6.64	510169.21875
5710	PSMD4	proteasome 26S subunit ubiquitin receptor, non-ATPase 4	High	5292161	5	1	1	1	377	40.7	4.79
52	ACP1	acid phosphatase 1	High	4757714	15	2	3	2	158	18.0	6.74	837087.3125
11316	COPE	COPI coat complex subunit epsilon	High	31542319	9	2	2	2	308	34.5	5.12	622514.078125
23481	PES1	pescadillo ribosomal biogenesis factor 1	High	7657455	2	1	1	1	588	68.0	7.33	342502.59375
4135	MAP6	microtubule associated protein 6	High	48375173	1	1	1	1	813	86.5	9.16	555288.875
5859	QARS1	glutaminyl-tRNA synthetase 1	High	4826960	3	3	3	3	775	87.7	7.15	561515.453125
6418	SET	SET nuclear proto-oncogene	High	170763500	3	1	1	1	290	33.5	4.32	591045.3125
56915	EXOSC5	exosome component 5	High	47174864	5	1	1	1	235	25.2	7.59	289905.40625
6856	SYPL1	synaptophysin like 1	High	5803185	4	1	1	1	259	28.5	8.43	292030.75
761	CA3	carbonic anhydrase 3	High	4885099	3	1	1	1	260	29.5	7.34	2714782
26985	AP3M1	adaptor related protein complex 3 subunit mu 1	High	46370095	6	2	2	2	418	46.9	6.93	414340.84375
51035	UBXN1	UBX domain protein 1	High	21361517	4	1	1	1	312	35.1	5.35	491759.46875
9054	NFS1	NFS1 cysteine desulfurase	High	32307132	3	1	1	1	457	50.2	8.31	335920.375
5464	PPA1	inorganic pyrophosphatase 1	High	11056044	11	2	2	2	289	32.6	5.86	635360.828125
9349	RPL23	ribosomal protein L23	High	4506605	12	2	2	2	140	14.9	10.51	8938878
1982	EIF4G2	eukaryotic translation initiation factor 4 gamma 2	High	289577116	2	2	2	2	907	102.3	7.14	381507.21875
10901	DHRS4	dehydrogenase/reductase 4	High	32483357	3	1	1	1	278	29.5	8.56	952191.1875
718	C3	complement C3	High	115298678	1	2	2	2	1663	187.0	6.4	325489.28125
3703	STT3A	STT3 oligosaccharyltransferase complex catalytic subunit A	High	511630715	1	1	1	1	705	80.5	8.07	360691.46875
55660	PRPF40A	pre-mRNA processing factor 40 homolog A	High	151301228	3	2	2	2	930	105.9	7.99	1658757.234375
26063	DECR2	2,4-dienoyl-CoA reductase 2	High	10190704	9	2	2	2	292	30.8	9.22	856785.9375
4301	AFDN	afadin, adherens junction formation factor	High	333108224	1	1	1	1	1743	197.5	6.54	211607.515625
2879	GPX4	glutathione peroxidase 4	High	90903240	4	1	1	1	234	27.1	10.07	1241883.125
79611	ACSS3	acyl-CoA synthetase short chain family member 3	High	13375727	3	1	2	1	686	74.7	8.63	119662.734375
5357	PLS1	plastin 1	High	288915536	2	1	1	1	629	70.2	5.41	170314.0625
7332	UBE2L3	ubiquitin conjugating enzyme E2 L3	High	373432684	8	2	2	2	212	24.0	8.75	263086.0625
6728	SRP19	signal recognition particle 19	High	4507213	10	1	1	1	144	16.1	9.85	325223.875
259217	HSPA12A	heat shock protein family A (Hsp70) member 12A	High	119874213	2	1	1	1	675	74.9	6.77	242147.59375
1522	CTSZ	cathepsin Z	High	22538442	3	1	1	1	303	33.8	7.11	438206.4375
7498	XDH	xanthine dehydrogenase	High	91823271	2	2	2	2	1333	146.3	7.66	3017442.796875
8732	RNGTT	RNA guanylyltransferase and 5'-phosphatase	High	134142828	2	1	1	1	597	68.5	8.13	521297.1875
9468	PCYT1B	phosphate cytidylyltransferase 1B, choline	High	21361202	3	1	1	1	369	41.9	6.4	255373.984375
9377	COX5A	cytochrome c oxidase subunit 5A	High	190885499	10	2	2	2	150	16.8	6.79	1172195.625
815	CAMK2A	calcium/calmodulin dependent protein kinase II alpha	High	25952114	5	2	2	1	489	55.3	7.44	197798.40625
55342	STRBP	spermatid perinuclear RNA binding protein	High	21361745	4	2	2	1	672	73.6	8.72	161643.9375
1717	DHCR7	7-dehydrocholesterol reductase	High	255308875	2	1	1	1	475	54.5	8.7	388706.15625
523	ATP6V1A	ATPase H+ transporting V1 subunit A	High	19913424	3	2	2	2	617	68.3	5.52	810922.125
11214	AKAP13	A-kinase anchoring protein 13	High	31563330	1	1	1	1	2817	307.7	5.2	97090.7421875
8667	EIF3H	eukaryotic translation initiation factor 3 subunit H	High	4503515	3	1	1	1	352	39.9	6.54	450511.125
55320	MIS18BP1	MIS18 binding protein 1	High	42415492	1	1	1	1	1132	129.0	9.25	1052642.25
22874	PLEKHA6	pleckstrin homology domain containing A6	High	37595548	1	1	1	1	1048	117.1	9.1	71549.40625
27132	CPNE7	copine 7	High	7656993	1	1	1	1	633	70.2	6.38	465690.40625
10726	NUDC	nuclear distribution C, dynein complex regulator	High	5729953	3	1	1	1	331	38.2	5.38	343951.9375
10155	TRIM28	tripartite motif containing 28	High	5032179	3	2	2	2	835	88.5	5.77	660823
5714	PSMD8	proteasome 26S subunit, non-ATPase 8	High	156631005	5	2	2	2	350	39.6	9.7	994203.53125
10424	PGRMC2	progesterone receptor membrane component 2	High	291621647	6	2	2	1	247	26.2	5.31	3564030.375
5690	PSMB2	proteasome 20S subunit beta 2	High	4506195	5	1	1	1	201	22.8	7.02	433115.53125
8904	CPNE1	copine 1	High	197333761	2	1	1	1	542	59.7	6.04	97198.0625
84188	FAR1	fatty acyl-CoA reductase 1	High	24308324	5	2	2	2	515	59.3	9.17	360541.875
81929	SEH1L	SEH1 like nucleoporin	High	61743971	3	1	1	1	421	46.5	7.9	158040.0625
54732	TMED9	transmembrane p24 trafficking protein 9	High	39725636	4	2	2	2	235	27.3	8.02	1442311.4375
5354	PLP1	proteolipid protein 1	High	192449447	3	1	1	1	277	30.1	8.35	567003.6875
140469	MYO3B	myosin IIIB	High	284172512	1	1	1	1	1341	151.7	8.15	6402583.5
64969	MRPS5	mitochondrial ribosomal protein S5	High	13994259	5	2	2	2	430	48.0	9.92	417030.984375
529	ATP6V1E1	ATPase H+ transporting V1 subunit E1	High	4502317	7	2	2	2	226	26.1	8.0	2386435.0625
5530	PPP3CA	protein phosphatase 3 catalytic subunit alpha	High	6715568	2	1	1	1	521	58.7	5.86	514698.71875
8802	SUCLG1	succinate-CoA ligase GDP/ADP-forming subunit alpha	High	109452591	3	1	2	1	346	36.2	8.79	1726556.421875
55922	NKRF	NFKB repressing factor	High	291084505	3	2	2	2	705	79.4	8.88	358035.734375
4139	MARK1	microtubule affinity regulating kinase 1	High	153791472	1	1	1	1	795	88.9	9.36	1312088.25
58517	RBM25	RNA binding motif protein 25	High	55741709	2	1	1	1	843	100.1	6.32	191413.4375
155465	AGR3	anterior gradient 3, protein disulphide isomerase family member	High	28827801	10	2	2	1	166	19.2	7.99	493228.84375
4436	MSH2	mutS homolog 2	High	4557761	2	2	2	2	934	104.7	5.77	130055.453125
10988	METAP2	methionyl aminopeptidase 2	High	5803092	1	1	3	1	478	52.9	5.82	3538769.5
10285	SMNDC1	survival motor neuron domain containing 1	High	5032113	5	1	1	1	238	26.7	7.24
5965	RECQL	RecQ like helicase	High	14591904	1	1	1	1	649	73.4	7.88	1168861
65083	NOL6	nucleolar protein 6	High	18644728	2	2	2	2	1146	127.5	7.64	167012.5625
5858	PZP	PZP alpha-2-macroglobulin like	High	162809334	1	1	1	1	1482	163.8	6.38	436087.21875
7408	VASP	vasodilator stimulated phosphoprotein	High	4507869	2	1	1	1	380	39.8	8.94	568413.375
9868	TOMM70	translocase of outer mitochondrial membrane 70	High	54607135	1	1	1	1	608	67.4	7.12	1111348
3248	HPGD	15-hydroxyprostaglandin dehydrogenase	High	31542939	8	2	2	2	266	29.0	5.86	558300.75
8890	EIF2B4	eukaryotic translation initiation factor 2B subunit delta	High	187607323	2	1	1	1	543	59.6	9.42	245491.5625
35	ACADS	acyl-CoA dehydrogenase short chain	High	4557233	3	1	1	1	412	44.3	7.99	447927.5
8508	NIPSNAP1	nipsnap homolog 1	High	193211616	3	1	1	1	284	33.3	9.31	219952.8125
50813	COPS7A	COP9 signalosome subunit 7A	High	255760066	4	1	1	1	275	30.3	8.22
5887	RAD23B	RAD23 homolog B, nucleotide excision repair protein	High	4506387	2	1	1	1	409	43.1	4.84	438719.28125
9136	RRP9	ribosomal RNA processing 9, U3 small nucleolar RNA binding protein	High	4759276	4	2	2	2	475	51.8	7.85	156832.953125
5053	PAH	phenylalanine hydroxylase	High	4557819	9	3	3	3	452	51.8	6.6	2390799.984375
23382	AHCYL2	adenosylhomocysteinase like 2	High	24308043	1	1	1	1	611	66.7	7.36	1982483.375
5691	PSMB3	proteasome 20S subunit beta 3	High	22538465	3	1	1	1	205	22.9	6.55	472343.0625
238	ALK	ALK receptor tyrosine kinase	High	29029632	0	1	1	1	1620	176.3	7.08	794050.9375
376267	RAB15	RAB15, member RAS oncogene family	High	38371739	5	1	2	1	208	23.5	9.95	2704421.359375
9351	NHERF2	NHERF family PDZ scaffold protein 2	High	194018553	4	1	1	1	337	37.4	7.93	636824.125
51692	CPSF3	cleavage and polyadenylation specific factor 3	High	7706427	3	2	2	2	684	77.4	5.6	130312.296875
84061	MAGT1	magnesium transporter 1	High	215983058	2	1	1	1	367	41.5	9.94	689100.8125
5720	PSME1	proteasome activator subunit 1	High	30581141	8	2	2	2	250	28.6	6.71	705175.75
51504	TRMT112	tRNA methyltransferase activator subunit 11-2	High	7705477	11	1	1	1	125	14.2	5.26	273288.90625
1553	CYP2A13	cytochrome P450 family 2 subfamily A member 13	High	13699809	4	2	2	2	494	56.7	9.28	608407.625
7051	TGM1	transglutaminase 1	High	4507475	3	2	2	2	817	89.7	6.04	548780.9609375
28969	BZW2	basic leucine zipper and W2 domains 2	High	229577398	2	1	1	1	419	48.1	6.68	193170.515625
85439	STON2	stonin 2	High	374093219	1	1	1	1	920	102.8	5.5	5482005
1291	COL6A1	collagen type VI alpha 1 chain	High	87196339	1	1	1	1	1028	108.5	5.43	237016.375
4210	MEFV	MEFV innate immunity regulator, pyrin	High	4557743	2	1	1	1	781	86.4	8.03	996269.3125
3396	MRPL58	mitochondrial ribosomal protein L58	High	4557657	6	1	1	1	206	23.6	10.07	222054.234375
85476	GFM1	G elongation factor mitochondrial 1	High	18390331	2	1	1	1	751	83.4	7.01
55752	SEPTIN11	septin 11	High	8922712	3	1	2	1	429	49.4	6.81	571376.375
3189	HNRNPH3	heterogeneous nuclear ribonucleoprotein H3	High	14141157	5	2	2	2	346	36.9	6.87	975968.5625
10243	GPHN	gephyrin	High	10880983	1	1	1	1	769	83.4	5.58	236980.171875
781	CACNA2D1	calcium voltage-gated channel auxiliary subunit alpha2delta 1	High	54112390	1	1	1	1	1091	123.1	5.25	112121.34375
5050	PAFAH1B3	platelet activating factor acetylhydrolase 1b catalytic subunit 3	High	225543099	4	1	1	1	231	25.7	6.84	163221.03125
51015	ISOC1	isochorismatase domain containing 1	High	103471987	4	1	1	1	298	32.2	7.39	139941.625
10929	SRSF8	serine and arginine rich splicing factor 8	High	15055543	5	2	2	2	282	32.3	11.72	259940.125
23543	RBFOX2	RNA binding fox-1 homolog 2	High	133925803	6	2	2	2	451	47.3	6.55	131705.984375
5119	CHMP1A	charged multivesicular body protein 1A	High	103485496	8	2	2	2	196	21.7	8.06	1153856.15625
10016	PDCD6	programmed cell death 6	High	7019485	10	2	2	2	191	21.9	5.4	722838.78125
4967	OGDH	oxoglutarate dehydrogenase	High	51873036	2	2	2	2	1023	115.9	6.86	475177.640625
563	AZGP1	alpha-2-glycoprotein 1, zinc-binding	High	4502337	3	1	1	1	298	34.2	6.05	643472.625
5213	PFKM	phosphofructokinase, muscle	High	266453619	1	1	1	1	851	93.2	7.97	578274.375
54931	TRMT10C	tRNA methyltransferase 10C, mitochondrial RNase P subunit	High	117647226	2	1	1	1	403	47.3	9.36	369094.34375
4088	SMAD3	SMAD family member 3	High	5174513	4	2	2	2	425	48.1	7.15	1077104.28125
5692	PSMB4	proteasome 20S subunit beta 4	High	22538467	3	1	1	1	264	29.2	5.97	693458.8125
8533	COPS3	COP9 signalosome subunit 3	High	23238222	2	1	1	1	423	47.8	6.65	508706.875
83743	GRWD1	glutamate rich WD repeat containing 1	High	237820620	5	2	3	2	446	49.4	4.92	555689.90625
6257	RXRB	retinoid X receptor beta	High	393715097	1	1	1	1	537	57.3	8.27	604502.9375
51072	MEMO1	mediator of cell motility 1	High	7705720	2	1	1	1	297	33.7	7.14	352621.1875
4353	MPO	myeloperoxidase	High	4557759	2	1	1	1	745	83.8	8.97	89256.8359375
84950	PRPF38A	pre-mRNA processing factor 38A	High	24762236	4	1	1	1	312	37.5	9.96	136073.828125
116540	MRPL53	mitochondrial ribosomal protein L53	High	16596694	9	1	1	1	112	12.1	8.76	304030.625
84126	ATRIP	ATR interacting protein	High	18390347	1	1	3	1	791	85.8	6.32	983300.71875
8905	AP1S2	adaptor related protein complex 1 subunit sigma 2	High	440918685	6	1	1	1	160	18.9	5.48	304625.25
9201	DCLK1	doublecortin like kinase 1	High	4758128	2	1	1	1	729	81.0	8.66	128323.3671875
521	ATP5ME	ATP synthase membrane subunit e	High	6005717	23	2	2	2	69	7.9	9.35	1217049.0625
50808	AK3	adenylate kinase 3	High	19923437	11	1	1	1	227	25.6	9.16	171812.90625
25824	PRDX5	peroxiredoxin 5	High	6912238	12	2	3	2	214	22.0	8.57	1070814.6484375
10105	PPIF	peptidylprolyl isomerase F	High	5031987	4	1	1	1	207	22.0	9.38	416584.6875
4668	NAGA	alpha-N-acetylgalactosaminidase	High	4557781	3	1	1	1	411	46.5	5.19	327700.9375
83939	EIF2A	eukaryotic translation initiation factor 2A	High	54873624	2	1	1	1	585	64.9	8.87	260719.0625
22820	COPG1	COPI coat complex subunit gamma 1	High	11559929	1	1	1	1	874	97.7	5.47	533472.75
966	CD59	CD59 molecule (CD59 blood group)	High	187829185	6	1	1	1	128	14.2	6.48	510251.3125
10613	ERLIN1	ER lipid raft associated 1	High	154800489	2	1	1	1	348	39.1	7.87	722325.1875
9446	GSTO1	glutathione S-transferase omega 1	High	4758484	4	1	1	1	241	27.5	6.6	268114.4375
242	ALOX12B	arachidonate 12-lipoxygenase, 12R type	High	4502053	2	1	1	1	701	80.3	7.64	120643.640625
8091	HMGA2	high mobility group AT-hook 2	High	4504431	21	1	1	1	109	11.8	10.62	246597.4375
6741	SSB	small RNA binding exonuclease protection factor La	High	10835067	2	1	1	1	408	46.8	7.12	532280
6733	SRPK2	SRSF protein kinase 2	High	33188449	3	1	1	1	699	79.0	5.22
11212	PLPBP	pyridoxal phosphate binding protein	High	6005842	3	1	1	1	275	30.3	7.5	206734.96875
57647	DHX37	DEAH-box helicase 37	High	29029601	2	1	1	1	1157	129.5	8.1	104345.390625
55288	RHOT1	ras homolog family member T1	High	75750480	1	1	1	1	691	79.5	6.9	166664.296875
11240	PADI2	peptidyl arginine deiminase 2	High	122939159	2	1	1	1	665	75.5	5.59
64848	YTHDC2	YTH N6-methyladenosine RNA binding protein C2	High	269847874	1	2	2	2	1430	160.1	8.4	1012560.40625
92856	IMP4	IMP U3 small nucleolar ribonucleoprotein 4	High	15529982	3	1	1	1	291	33.7	9.47	248493.046875
6045	RNF2	ring finger protein 2	High	6005747	2	1	1	1	336	37.6	6.84	1102487.625
2734	GLG1	golgi glycoprotein 1	High	54633312	2	2	2	2	1203	137.1	6.9	366936.21875
112755	STX1B	syntaxin 1B	High	16418379	6	2	2	2	288	33.2	5.38	2296156.703125
29763	PACSIN3	protein kinase C and casein kinase substrate in neurons 3	High	296923797	3	1	1	1	424	48.5	6.18	172051.453125
56954	NIT2	nitrilase family member 2	High	9910460	5	1	1	1	276	30.6	7.21
51535	PPHLN1	periphilin 1	High	48255929	3	1	1	1	458	52.7	9.11	288784.84375
60496	AASDHPPT	aminoadipate-semialdehyde dehydrogenase-phosphopantetheinyl transferase	High	20357568	3	1	1	1	309	35.8	6.8	154971.734375
10051	SMC4	structural maintenance of chromosomes 4	High	50658065	1	1	1	1	1288	147.1	6.79
23286	WWC1	WW and C2 domain containing 1	High	242247251	1	1	1	1	1119	125.8	5.85
2932	GSK3B	glycogen synthase kinase 3 beta	High	21361340	6	1	1	1	433	48.0	8.78	211017.734375
22913	RALY	RALY heterogeneous nuclear ribonucleoprotein	High	8051631	3	1	1	1	306	32.4	9.17	208339.015625
10342	TFG	trafficking from ER to golgi regulator	High	306774087	3	1	1	1	400	43.4	5.1	457615.625
535	ATP6V0A1	ATPase H+ transporting V0 subunit a1	High	194097401	1	1	1	1	838	96.5	6.64	142383.140625
51491	NOP16	NOP16 nucleolar protein	High	374858051	6	2	2	2	237	27.4	10.2	693131.203125
11196	SEC23IP	SEC23 interacting protein	High	6005824	1	1	1	1	1000	111.0	5.54
56339	METTL3	methyltransferase 3, N6-adenosine-methyltransferase complex catalytic subunit	High	21361827	2	1	1	1	580	64.4	6.42	144776.546875
3836	KPNA1	karyopherin subunit alpha 1	High	222144293	2	1	1	1	538	60.2	5.01	340945.4375
5879	RAC1	Rac family small GTPase 1	High	9845509	4	1	1	1	211	23.5	8.63	1535851.875
2885	GRB2	growth factor receptor bound protein 2	High	4504111	7	2	2	2	217	25.2	6.32	976882.15625
7329	UBE2I	ubiquitin conjugating enzyme E2 I	High	35494003	8	1	1	1	158	18.0	8.66	270144.90625
9114	ATP6V0D1	ATPase H+ transporting V0 subunit d1	High	19913432	4	1	1	1	351	40.3	5.0	232680.359375
25939	SAMHD1	SAM and HD domain containing deoxynucleoside triphosphate triphosphohydrolase 1	High	38016914	1	1	1	1	626	72.2	7.14	353605.84375
54443	ANLN	anillin, actin binding protein	High	31657094	2	2	2	2	1124	124.1	8.07
1509	CTSD	cathepsin D	High	4503143	2	1	2	1	412	44.5	6.54	743486.4375
64960	MRPS15	mitochondrial ribosomal protein S15	High	16554611	3	1	1	1	257	29.8	10.48	502437.59375
7965	AIMP2	aminoacyl tRNA synthetase complex interacting multifunctional protein 2	High	11125770	3	1	2	1	320	35.3	8.22	967188.875
57530	CGN	cingulin	High	16262452	1	1	1	1	1203	137.0	5.52	338914.5625
5683	PSMA2	proteasome 20S subunit alpha 2	High	4506181	6	2	2	2	234	25.9	7.43	741785.96875
5747	PTK2	protein tyrosine kinase 2	High	27886593	1	1	1	1	1074	121.6	6.58	151862.28125
27161	AGO2	argonaute RISC catalytic component 2	High	29171734	3	2	2	2	859	97.1	9.19	440569.5234375
51699	VPS29	VPS29 retromer complex component	High	17402912	4	1	1	1	186	20.9	7.05
9508	ADAMTS3	ADAM metallopeptidase with thrombospondin type 1 motif 3	High	333360873	1	1	1	1	1205	135.5	7.15	124369.6328125
9524	TECR	trans-2,3-enoyl-CoA reductase	High	24475816	2	1	1	1	308	36.0	9.45	319120.21875
150786	RAB6D	RAB6D, member RAS oncogene family	High	117938299	4	1	1	1	254	28.2	6.74	151187.625
10616	RBCK1	RANBP2-type and C3HC4-type zinc finger containing 1	High	144953898	4	1	1	1	510	57.5	5.67
4711	NDUFB5	NADH:ubiquinone oxidoreductase subunit B5	High	4505363	6	1	4	1	189	21.7	9.63	25551433.5
9266	CYTH2	cytohesin 2	High	8670546	3	1	1	1	400	46.5	5.54	164609.140625
26136	TES	testin LIM domain protein	High	7661666	2	1	1	1	421	48.0	7.68	568452.75
29789	OLA1	Obg like ATPase 1	High	58761500	3	1	1	1	396	44.7	7.81	734627.625
7756	ZNF207	zinc finger protein 207	High	148612835	3	1	1	1	494	52.7	9.1	427298.375
4137	MAPT	microtubule associated protein tau	High	294862258	2	2	2	2	776	80.9	7.08	1760427.75
5520	PPP2R2A	protein phosphatase 2 regulatory subunit Balpha	High	294832006	2	1	1	1	457	53.0	6.49	414804.1875
22978	NT5C2	5'-nucleotidase, cytosolic II	High	197276664	3	1	1	1	561	64.9	6.14	443657.5625
11047	ADRM1	ADRM1 26S proteasome ubiquitin receptor	High	28373194	2	1	1	1	407	42.1	5.07
1736	DKC1	dyskerin pseudouridine synthase 1	High	4503337	2	1	1	1	514	57.6	9.42	274434.46875
28976	ACAD9	acyl-CoA dehydrogenase family member 9	High	21361497	1	1	1	1	621	68.7	7.96	219109.578125
18	ABAT	4-aminobutyrate aminotransferase	High	188536080	2	1	1	1	500	56.4	7.96	407958.34375
2731	GLDC	glycine decarboxylase	High	108773801	3	2	2	2	1020	112.7	7.11	1005358.21875
126133	ALDH16A1	aldehyde dehydrogenase 16 family member A1	High	223972651	2	1	1	1	802	85.1	6.79	139110.609375
64146	PDF	peptide deformylase, mitochondrial	High	11641243	3	1	1	1	243	27.0	9.16	187381.859375
10171	RCL1	RNA terminal phosphate cyclase like 1	High	157426877	2	1	1	1	373	40.8	9.26	239067.15625
9694	EMC2	ER membrane protein complex subunit 2	Medium	7661910	4	1	1	1	297	34.8	6.57	375140.8125
9093	DNAJA3	DnaJ heat shock protein family (Hsp40) member A3	Medium	205360838	4	2	2	2	480	52.5	9.26	889914.0625
101060541	LOC101060541	PREDICTED: RNA-binding protein 8A-like isoform 1 [Homo sapiens]	Medium	410171313	4	1	1	1	213	24.0	4.77	206805.796875
29894	CPSF1	cleavage and polyadenylation specific factor 1	Medium	56676371	1	2	2	2	1443	160.8	6.4	457814.4375
56681	SAR1A	secretion associated Ras related GTPase 1A	Medium	217416369	9	2	3	2	198	22.4	6.68	957827.25
3916	LAMP1	lysosomal associated membrane protein 1	Medium	112380628	3	1	1	1	417	44.9	8.75	299438.71875
54606	DDX56	DEAD-box helicase 56	Medium	9506931	2	1	1	1	547	61.6	9.26	92606.65625
56267	KYAT3	kynurenine aminotransferase 3	Medium	56713254	2	1	1	1	454	51.4	8.19	493324.96875
1803	DPP4	dipeptidyl peptidase 4	Medium	18765694	1	1	1	1	766	88.2	6.04	2050035
6729	SRP54	signal recognition particle 54	Medium	4507215	4	1	1	1	504	55.7	8.75	101476.578125
81855	SFXN3	sideroflexin 3	Medium	31621303	4	1	1	1	325	36.0	9.09	124952.15625
4940	OAS3	2'-5'-oligoadenylate synthetase 3	Medium	45007007	2	2	2	2	1087	121.1	8.4	305436.78125
8602	NOP14	NOP14 nucleolar protein	Medium	55769587	1	1	1	1	857	97.6	7.58	578552.6875
10556	RPP30	ribonuclease P/MRP subunit p30	Medium	157151755	5	1	1	1	322	35.5	9.61	130059.375
4651	MYO10	myosin X	Medium	154354979	1	1	2	1	2058	237.2	6.21	1239493.5
8487	GEMIN2	gem nuclear organelle associated protein 2	Medium	4506961	3	1	1	1	280	31.6	5.58	381792.21875
56904	SH3GLB2	SH3 domain containing GRB2 like, endophilin B2	Medium	9910352	3	1	1	1	395	43.9	5.99	131668.9375
56926	NCLN	nicalin	Medium	51873031	1	1	1	1	563	62.9	6.89	307278.84375
310	ANXA7	annexin A7	Medium	4809279	2	1	1	1	488	52.7	5.68	265483.375
5049	PAFAH1B2	platelet activating factor acetylhydrolase 1b catalytic subunit 2	Medium	4505585	4	1	1	1	229	25.6	5.92
55324	ABCF3	ATP binding cassette subfamily F member 3	Medium	148612853	3	2	2	2	709	79.7	6.34	265172.1484375
9329	GTF3C4	general transcription factor IIIC subunit 4	Medium	156119605	1	1	1	1	822	91.9	6.65	134947.75
199974	CYP4Z1	cytochrome P450 family 4 subfamily Z member 1	Medium	30023836	2	1	1	1	505	59.0	9.19	206094.5
64963	MRPS11	mitochondrial ribosomal protein S11	Medium	16554609	9	1	1	1	194	20.6	10.81	270569.75
4257	MGST1	microsomal glutathione S-transferase 1	Medium	386869519	13	1	1	1	155	17.6	9.39	533240.6875
9026	HIP1R	huntingtin interacting protein 1 related	Medium	48762942	1	1	1	1	1068	119.3	6.67	174850.609375
9343	EFTUD2	elongation factor Tu GTP binding domain containing 2	Medium	385298678	2	2	2	2	972	109.4	5.0	701083.09375
1983	EIF5	eukaryotic translation initiation factor 5	Medium	37537716	2	1	2	1	431	49.2	5.58	191089.3125
23133	PHF8	PHD finger protein 8	Medium	296531349	1	1	1	1	1060	117.8	8.72
124790	HEXIM2	HEXIM P-TEFb complex subunit 2	Medium	21389407	4	1	1	1	286	32.4	6.55	362537.03125
5434	POLR2E	RNA polymerase II, I and III subunit E	Medium	14589951	4	1	1	1	210	24.6	5.95	187056.703125
80208	SPG11	SPG11 vesicle trafficking associated, spatacsin	Medium	93204888	0	1	1	1	2443	278.7	5.97	2434454
79789	CLMN	calmin	Medium	19923599	2	2	2	2	1002	111.6	4.94	592321.78125
27335	EIF3K	eukaryotic translation initiation factor 3 subunit K	Medium	10801345	6	1	1	1	218	25.0	4.93	322416.71875
57050	UTP3	UTP3 small subunit processome component	Medium	9966799	2	1	1	1	479	54.5	5.62	412988.4375
5562	PRKAA1	protein kinase AMP-activated catalytic subunit alpha 1	Medium	94557299	2	1	1	1	574	65.5	8.22	150003.3125
10965	ACOT2	acyl-CoA thioesterase 2	Medium	148727286	2	1	1	1	483	53.2	8.47	905722.625
9040	UBE2M	ubiquitin conjugating enzyme E2 M	Medium	4507791	11	2	2	2	183	20.9	7.69	1211312.1875
1445	CSK	C-terminal Src kinase	Medium	187475373	2	1	1	1	450	50.7	7.06
7917	BAG6	BAG cochaperone 6	Medium	149158692	1	1	1	1	1132	119.3	5.6	162085
54464	XRN1	5'-3' exoribonuclease 1	Medium	110624792	1	1	1	1	1706	194.0	7.21	193981.0625
2886	GRB7	growth factor receptor bound protein 7	Medium	334883159	2	1	1	1	555	62.1	8.73	136901.765625
8500	PPFIA1	PTPRF interacting protein alpha 1	Medium	4505983	1	1	1	1	1202	135.7	6.29	140683.859375
5393	EXOSC9	exosome component 9	Medium	77812672	2	1	1	1	456	50.8	5.3	457898.53125
30	ACAA1	acetyl-CoA acyltransferase 1	Medium	4501853	4	1	2	1	424	44.3	8.44	890548.875
1272	CNTN1	contactin 1	Medium	28373117	1	1	1	1	1018	113.2	5.9	321554.5625
7716	VEZF1	vascular endothelial zinc finger 1	Medium	56118214	2	1	1	1	521	56.9	9.52	286111.21875
2876	GPX1	glutathione peroxidase 1	Medium	41406084	4	1	1	1	203	22.1	6.55	355633.84375
4124	MAN2A1	mannosidase alpha class 2A member 1	Medium	51477714	1	1	1	1	1144	131.1	7.58	106654.4140625
2873	GPS1	G protein pathway suppressor 1	Medium	47078238	2	1	1	1	527	59.0	6.32	180645.703125
51727	CMPK1	cytidine/uridine monophosphate kinase 1	Medium	7706497	6	1	1	1	228	25.8	7.97
79922	MRM1	mitochondrial rRNA methyltransferase 1	Medium	40068479	3	1	1	1	353	38.6	7.94	199780.1875
8450	CUL4B	cullin 4B	Medium	121114298	1	1	1	1	913	103.9	7.37	153305.796875
6876	TAGLN	transgelin	Medium	48255907	4	1	1	1	201	22.6	8.84	774295.625
10915	TCERG1	transcription elongation regulator 1	Medium	21327715	2	2	2	2	1098	123.8	8.65	446015.453125
3930	LBR	lamin B receptor	Medium	37595752	1	1	1	1	615	70.7	9.36	701854.0625
79073	TMEM109	transmembrane protein 109	Medium	13129092	5	1	1	1	243	26.2	10.48	153644.921875
2170	FABP3	fatty acid binding protein 3	Medium	4758328	5	1	1	1	133	14.8	6.8	470863.53125
1565	CYP2D6	cytochrome P450 family 2 subfamily D member 6	Medium	392513721	1	1	1	1	497	55.7	7.25	1676179.875
2193	FARSA	phenylalanyl-tRNA synthetase subunit alpha	Medium	4758340	2	1	1	1	508	57.5	7.8	454417.4375
23078	VWA8	von Willebrand factor A domain containing 8	Medium	57863271	1	2	2	2	1905	214.7	7.4	255238.296875
6634	SNRPD3	small nuclear ribonucleoprotein D3 polypeptide	Medium	4759160	8	1	1	1	126	13.9	10.32	4378518.5
84883	AIFM2	apoptosis inducing factor mitochondria associated 2	Medium	311082415	4	1	1	1	373	40.5	9.11	105949.1015625
5931	RBBP7	RB binding protein 7, chromatin remodeling factor	Medium	311078508	3	1	1	1	469	52.3	5.27	383042.03125
132864	CPEB2	cytoplasmic polyadenylation element binding protein 2	Medium	293651600	3	2	2	2	1034	109.7	8.12	416537.84375
4057	LTF	lactotransferrin	Medium	54607120	1	1	1	1	710	78.1	8.12
6898	TAT	tyrosine aminotransferase	Medium	4507369	2	1	1	1	454	50.4	6.3	226727.515625
5782	PTPN12	protein tyrosine phosphatase non-receptor type 12	Medium	196114951	1	1	1	1	780	88.1	5.62	87571.625
5351	PLOD1	procollagen-lysine,2-oxoglutarate 5-dioxygenase 1	Medium	32307144	2	1	1	1	727	83.5	6.95
2739	GLO1	glyoxalase I	Medium	118402586	8	2	2	2	184	20.8	5.31	1733944.5625
201161	CENPV	centromere protein V	Medium	56118234	5	1	1	1	272	29.7	9.73
8545	CGGBP1	CGG triplet repeat binding protein 1	Medium	305855078	6	1	1	1	167	18.8	8.95	157249.75
29088	MRPL15	mitochondrial ribosomal protein L15	Medium	7661806	4	1	1	1	296	33.4	10.01	170711.078125
8731	RNMT	RNA guanine-7 methyltransferase	Medium	4506567	2	1	1	1	476	54.8	6.61	1164642.25
5591	PRKDC	protein kinase, DNA-activated, catalytic subunit	Medium	13654237	0	1	1	1	4128	468.8	7.12	276151.8125
84033	OBSCN	obscurin, cytoskeletal calmodulin and titin-interacting RhoGEF	Medium	404211881	0	2	2	2	8923	972.4	5.99	307067.59375
25879	DCAF13	DDB1 and CUL4 associated factor 13	Medium	229892270	2	1	1	1	597	67.5	9.29	777256.3125
822	CAPG	capping actin protein, gelsolin like	Medium	371502125	4	1	1	1	348	38.5	6.19
26353	HSPB8	heat shock protein family B (small) member 8	Medium	7657146	9	2	2	2	196	21.6	5.12	817200.578125
11333	PDAP1	PDGFA associated protein 1	Medium	7657441	7	1	1	1	181	20.6	8.87	136546.9375
36	ACADSB	acyl-CoA dehydrogenase short/branched chain	Medium	4501859	2	1	1	1	432	47.5	6.99	370341.09375
3074	HEXB	hexosaminidase subunit beta	Medium	4504373	1	1	1	1	556	63.1	6.76	196907
3028	HSD17B10	hydroxysteroid 17-beta dehydrogenase 10	Medium	4758504	5	1	1	1	261	26.9	7.78	860335.125
54386	TERF2IP	TERF2 interacting protein	Medium	52627149	7	1	1	1	399	44.2	4.73
6847	SYCP1	synaptonemal complex protein 1	Medium	34878904	1	1	1	1	976	114.1	5.96	945875.8125
64928	MRPL14	mitochondrial ribosomal protein L14	Medium	55769543	7	1	1	1	145	15.9	10.24	679829.5625
26873	OPLAH	5-oxoprolinase, ATP-hydrolysing	Medium	48314820	1	1	1	1	1288	137.4	6.58	190584.765625
79657	RPAP3	RNA polymerase II associated protein 3	Medium	225735591	2	1	1	1	665	75.7	6.84
445815	PALM2AKAP2	PALM2 and AKAP2 fusion	Medium	6005709	2	1	1	1	1103	122.0	5.06	158298.53125
5634	PRPS2	phosphoribosyl pyrophosphate synthetase 2	Medium	84875539	2	1	1	1	321	35.0	6.46	254914.078125
57447	NDRG2	NDRG family member 2	Medium	42544222	4	2	2	2	371	40.8	5.21	1195620.0625
131669	UROC1	urocanate hydratase 1	Medium	260306182	1	1	1	1	736	80.9	7.01	629499
5446	PON3	paraoxonase 3	Medium	29788996	2	1	1	1	354	39.6	5.41	379111.28125
10908	PNPLA6	patatin like phospholipase domain containing 6	Medium	260656037	1	1	1	1	1375	150.9	7.74	41203.9765625
4942	OAT	ornithine aminotransferase	Medium	4557809	3	1	1	1	439	48.5	7.03	236270.3125
57661	PHRF1	PHD and ring finger domains 1	Medium	221139764	1	1	1	1	1648	178.5	8.95	172399.5625
1743	DLST	dihydrolipoamide S-succinyltransferase	Medium	19923748	3	2	2	2	453	48.7	8.95	738010.6875
29785	CYP2S1	cytochrome P450 family 2 subfamily S member 1	Medium	13449277	3	1	1	1	504	55.8	8.62	127925.15625
1845	DUSP3	dual specificity phosphatase 3	Medium	4758208	7	1	1	1	185	20.5	7.8	158090.84375
9053	MAP7	microtubule associated protein 7	Medium	310750350	1	1	1	1	779	87.8	9.77	374683.09375
857	CAV1	caveolin 1	Medium	15451856	6	1	1	1	178	20.5	6.02	975887
22848	AAK1	AP2 associated kinase 1	Medium	148277037	1	1	1	1	961	103.8	6.51	314126.46875
1466	CSRP2	cysteine and glycine rich protein 2	Medium	4503101	8	1	1	1	193	20.9	8.62	270200.625
6428	SRSF3	serine and arginine rich splicing factor 3	Medium	4506901	5	1	2	1	164	19.3	11.65	7774793
11201	POLI	DNA polymerase iota	Medium	154350220	2	1	1	1	740	83.0	6.07	316663.34375
219743	TYSND1	trypsin like peroxisomal matrix peptidase 1	Medium	94400921	2	1	1	1	566	59.3	6.2	639322.9375
84295	PHF6	PHD finger protein 6	Medium	62865858	2	1	1	1	365	41.3	8.68	681170
6720	SREBF1	sterol regulatory element binding transcription factor 1	Medium	52630419	1	1	1	1	1177	124.6	8.03	357583.125
84991	RBM17	RNA binding motif protein 17	Medium	224549005	2	1	1	1	401	44.9	5.97	120144.1640625
10972	TMED10	transmembrane p24 trafficking protein 10	Medium	98986464	4	1	1	1	219	25.0	7.44	1694687.875
6183	MRPS12	mitochondrial ribosomal protein S12	Medium	16950591	9	1	1	1	138	15.2	10.29
51347	TAOK3	TAO kinase 3	Medium	148746218	1	1	1	1	898	105.3	7.3	218729.421875
85379	KIAA1671	KIAA1671	Medium	223633988	1	1	1	1	1806	196.6	8.47
5236	PGM1	phosphoglucomutase 1	Medium	290463102	3	2	2	2	580	63.8	5.83	401223.46875
27034	ACAD8	acyl-CoA dehydrogenase family member 8	Medium	7656849	2	1	1	1	415	45.0	7.85	571074.6875
1374	CPT1A	carnitine palmitoyltransferase 1A	Medium	73623030	2	2	2	2	773	88.3	8.65	308355.1875
84936	ZFYVE19	zinc finger FYVE-type containing 19	Medium	385862222	5	1	1	1	461	50.5	5.19	1804490.375
8454	CUL1	cullin 1	Medium	32307161	1	1	1	1	776	89.6	8.0	212182.1875
92799	SHKBP1	SH3KBP1 binding protein 1	Medium	223005950	2	1	1	1	707	76.3	8.28	286498
10436	EMG1	EMG1 N1-specific pseudouridine methyltransferase	Medium	194328699	5	1	1	1	244	26.7	9.17	129157.34375
5631	PRPS1	phosphoribosyl pyrophosphate synthetase 1	Medium	4506127	5	2	2	2	318	34.8	6.98	860419.375
79228	THOC6	THO complex subunit 6	Medium	31543164	3	1	1	1	341	37.5	7.43
26093	CCDC9	coiled-coil domain containing 9	Medium	7661690	2	1	1	1	531	59.7	5.4	282309.6875
2319	FLOT2	flotillin 2	Medium	94538362	3	1	1	1	428	47.0	5.25	146922.171875
51537	MTFP1	mitochondrial fission process 1	Medium	51243055	8	1	1	1	166	18.0	9.31
85445	CNTNAP4	contactin associated protein family member 4	Medium	116284404	1	1	1	1	1308	145.2	6.68	15916772
4756	NEO1	neogenin 1	Medium	157311649	1	1	1	1	1461	159.9	6.54	3451068.25
23170	TTLL12	tubulin tyrosine ligase like 12	Medium	11056036	1	1	1	1	644	74.4	5.53	1346287.75
10963	STIP1	stress induced phosphoprotein 1	Medium	5803181	3	1	1	1	543	62.6	6.8	223314.359375
9255	AIMP1	aminoacyl tRNA synthetase complex interacting multifunctional protein 1	Medium	215490011	10	2	2	2	336	37.0	8.65	954526.828125
9789	SPCS2	signal peptidase complex subunit 2	Medium	162417971	3	1	1	1	226	25.0	8.47	542896.3125
2039	DMTN	dematin actin binding protein	Medium	166706879	2	1	1	1	405	45.5	8.88	300990.21875
5549	PRELP	proline and arginine rich end leucine rich repeat protein	Medium	41349454	3	1	1	1	382	43.8	9.38	204269.046875
6470	SHMT1	serine hydroxymethyltransferase 1	Medium	22547186	4	2	2	2	483	53.0	7.71	278255.265625
51070	NOSIP	nitric oxide synthase interacting protein	Medium	401709927	7	2	2	2	301	33.2	8.82	631314.21875
8193	DPF1	double PHD fingers 1	Medium	205830430	5	1	1	1	414	46.8	7.2	166705536
2260	FGFR1	fibroblast growth factor receptor 1	Medium	291327497	1	1	2	1	853	95.3	6.34	1569655
10985	GCN1	GCN1 activator of EIF2AK4	Medium	54607053	0	1	1	1	2671	292.5	7.43	254873.203125
51806	CALML5	calmodulin like 5	Medium	223278387	16	2	2	2	146	15.9	4.44	159800.515625
4638	MYLK	myosin light chain kinase	Medium	116008192	0	1	1	1	1914	210.6	6.15	444755.3125
100423062	IGLL5	immunoglobulin lambda like polypeptide 5	Medium	295986608	4	1	2	1	214	23.0	8.84	2005515.5
56902	PNO1	partner of NOB1 homolog	Medium	10047140	6	1	1	1	252	27.9	9.73	161286.578125
7818	DAP3	death associated protein 3	Medium	315434212	4	1	1	1	398	45.5	8.88	125731.5234375
6633	SNRPD2	small nuclear ribonucleoprotein D2 polypeptide	Medium	4759158	6	1	1	1	118	13.5	9.91	3477244.5
6732	SRPK1	SRSF protein kinase 1	Medium	47419936	2	1	1	1	655	74.3	6.16	398922.5625
55854	ZC3H15	zinc finger CCCH-type containing 15	Medium	118150660	2	1	1	1	426	48.6	5.31	1144802
5711	PSMD5	proteasome 26S subunit, non-ATPase 5	Medium	4826952	2	1	1	1	504	56.2	5.48	223597.65625
134492	NUDCD2	NudC domain containing 2	Medium	21687129	6	1	1	1	157	17.7	5.07	275066.71875
50804	MYEF2	myelin expression factor 2	Medium	33620747	2	1	1	1	600	64.1	8.87	180698.546875
6598	SMARCB1	SWI/SNF related, matrix associated, actin dependent regulator of chromatin, subfamily b, member 1	Medium	27545326	3	1	1	1	385	44.1	6.23	171126.5625
126003	TRAPPC5	trafficking protein particle complex subunit 5	Medium	109698599	7	2	2	1	188	20.8	9.66	194468.671875
23371	TNS2	tensin 2	Medium	38787941	1	2	2	2	1419	153.5	8.29	381034.03125
5903	RANBP2	RAN binding protein 2	Medium	150418007	0	1	1	1	3224	358.0	6.2	3688535.25
10592	SMC2	structural maintenance of chromosomes 2	Medium	388240808	1	1	1	1	1197	135.6	8.43	127556.6171875
60312	AFAP1	actin filament associated protein 1	Medium	197382472	1	1	1	1	814	89.7	8.57	104377.546875
93058	COQ10A	coenzyme Q10A	Medium	151101384	4	1	1	1	247	27.7	9.76	185592.484375
26019	UPF2	UPF2 regulator of nonsense mediated mRNA decay	Medium	18375676	1	1	1	1	1272	147.7	5.69	129162.4375
1642	DDB1	damage specific DNA binding protein 1	Medium	148529014	1	1	1	1	1140	126.9	5.26	269746.59375
65244	SPATS2	spermatogenesis associated serine rich 2	Medium	148746220	2	1	1	1	545	59.5	8.9	547965.125
6390	SDHB	succinate dehydrogenase complex iron sulfur subunit B	Medium	115387094	3	1	1	1	280	31.6	8.76	735741.5
23576	DDAH1	dimethylarginine dimethylaminohydrolase 1	Medium	6912328	3	1	1	1	285	31.1	5.81	250352.5625
6821	SUOX	sulfite oxidase	Medium	74099704	2	1	1	1	545	60.2	6.11	690580
26040	SETBP1	SET binding protein 1	Medium	194294554	0	1	1	1	1596	174.9	9.74	665835.25
5605	MAP2K2	mitogen-activated protein kinase kinase 2	Medium	13489054	3	1	1	1	400	44.4	6.55	346879.125
3909	LAMA3	laminin subunit alpha 3	Medium	38045910	0	1	1	1	3333	366.4	7.24	1124855.5
4175	MCM6	minichromosome maintenance complex component 6	Medium	7427519	1	1	1	1	821	92.8	5.41	241988.6875
3491	CCN1	cellular communication network factor 1	Medium	31542331	3	1	1	1	381	42.0	8.21	152358.328125
10486	CAP2	cyclase associated actin cytoskeleton regulatory protein 2	Medium	5453593	2	1	1	1	477	52.8	6.37	705122.75
23541	SEC14L2	SEC14 like lipid binding 2	Medium	7110715	3	1	1	1	403	46.1	7.84	338856.5
57665	RDH14	retinol dehydrogenase 14	Medium	10190746	2	1	1	1	336	36.8	8.79	160051.46875
6118	RPA2	replication protein A2	Medium	4506585	3	1	1	1	270	29.2	6.15	307030.59375
5372	PMM1	phosphomannomutase 1	Medium	194097356	3	1	1	1	262	29.7	5.74	257772.234375
6237	RRAS	RAS related	Medium	5454028	5	1	1	1	218	23.5	6.93	487588
10525	HYOU1	hypoxia up-regulated 1	Medium	195976805	1	1	1	1	999	111.3	5.22	736436.4375
1591	CYP24A1	cytochrome P450 family 24 subfamily A member 1	Medium	55770850	2	1	1	1	514	58.8	8.75	151434.796875
51018	RRP15	ribosomal RNA processing 15 homolog	Medium	126362983	4	1	1	1	282	31.5	5.52	78183.3515625
1603	DAD1	defender against cell death 1	Medium	4503253	9	1	1	1	113	12.5	7.08	190313.390625
81567	TXNDC5	thioredoxin domain containing 5	Medium	42794771	2	1	1	1	432	47.6	5.97	242518.328125
90417	KNSTRN	kinetochore localized astrin (SPAG5) binding protein	Medium	218505827	3	1	1	1	316	35.4	6.3	1872732.875
7372	UMPS	uridine monophosphate synthetase	Medium	4507835	3	1	1	1	480	52.2	7.24	182527.875
816	CAMK2B	calcium/calmodulin dependent protein kinase II beta	Medium	26051204	3	2	2	1	666	72.6	7.27	1078928.75
8408	ULK1	unc-51 like autophagy activating kinase 1	Medium	4507831	2	1	1	1	1050	112.5	8.79	406760.875
3613	IMPA2	inositol monophosphatase 2	Medium	7657236	3	1	2	1	288	31.3	6.61	171747.65625
23788	MTCH2	mitochondrial carrier 2	Medium	7657347	2	1	1	1	303	33.3	7.97	320323.46875
5111	PCNA	proliferating cell nuclear antigen	Medium	33239451	3	1	1	1	261	28.8	4.69	167325.359375
10199	MPHOSPH10	M-phase phosphoprotein 10	Medium	31317305	1	1	1	1	681	78.8	4.86	469203.375
285367	RPUSD3	RNA pseudouridine synthase D3	Medium	216548145	2	1	1	1	351	38.4	10.32	215289.1875
9410	SNRNP40	small nuclear ribonucleoprotein U5 subunit 40	Medium	115298668	3	1	1	1	357	39.3	8.1	426377.8125
51031	GLOD4	glyoxalase domain containing 4	Medium	217330598	3	1	1	1	298	33.2	5.6	218051.125
9958	USP15	ubiquitin specific peptidase 15	Medium	355330276	1	1	1	1	981	112.3	5.22	126210.2265625
1459	CSNK2A2	casein kinase 2 alpha 2	Medium	4503097	2	1	1	1	350	41.2	8.56	754229.875
25977	NECAP1	NECAP endocytosis associated 1	Medium	31542528	2	1	1	1	275	29.7	6.8	1266347.25
114483834	ABCF2-H2BK1	ABCF2-H2BK1 readthrough	Medium	10947137	1	1	1	1	634	72.4	7.49
9375	TM9SF2	transmembrane 9 superfamily member 2	Medium	4758874	2	1	1	1	663	75.7	7.44	106862.5859375
10589	DRAP1	DR1 associated protein 1	Medium	18426973	5	1	1	1	205	22.3	5.17	606482.9375
60559	SPCS3	signal peptidase complex subunit 3	Medium	11345462	5	1	1	1	180	20.3	8.62	712727.8125
10617	STAMBP	STAM binding protein	Medium	47132534	2	1	1	1	424	48.0	6.29	524677.8125
23355	VPS8	VPS8 subunit of CORVET complex	Medium	57863277	1	1	2	1	1428	161.7	5.64	160900.71875
5298	PI4KB	phosphatidylinositol 4-kinase beta	Medium	4505809	1	1	1	1	828	92.7	6.32	5565950
403	ARL3	ADP ribosylation factor like GTPase 3	Medium	4757774	5	1	1	1	182	20.4	7.24
64965	MRPS9	mitochondrial ribosomal protein S9	Medium	33188463	3	1	1	1	396	45.8	9.51	356929.9375
57696	DDX55	DEAD-box helicase 55	Medium	41327779	1	1	1	1	600	68.5	9.25	247027.796875
23195	MDN1	midasin AAA ATPase 1	Medium	24415404	0	2	2	2	5596	632.4	5.68	1004323.25
6455	SH3GL1	SH3 domain containing GRB2 like 1, endophilin A2	Medium	4506929	2	1	1	1	368	41.5	5.43	337327.8125
9253	NUMBL	NUMB like endocytic adaptor protein	Medium	10863899	2	1	1	1	609	64.9	8.85	238070.78125
10314	LANCL1	LanC like glutathione S-transferase 1	Medium	212274477	3	1	1	1	399	45.3	7.75	169826.375
5332	PLCB4	phospholipase C beta 4	Medium	289547589	1	1	1	1	1194	136.0	6.81	90158.8203125
9060	PAPSS2	3'-phosphoadenosine 5'-phosphosulfate synthase 2	Medium	62912492	1	1	1	1	619	69.9	8.03	267714.09375
5580	PRKCD	protein kinase C delta	Medium	47157325	2	1	1	1	676	77.5	7.75	95835.703125
1819	DRG2	developmentally regulated GTP binding protein 2	Medium	4557537	3	1	1	1	364	40.7	8.88	300139.53125
55362	TMEM63B	transmembrane protein 63B	Medium	55769589	1	1	1	1	832	94.9	7.4	770205
5689	PSMB1	proteasome 20S subunit beta 1	Medium	4506193	4	1	1	1	241	26.5	8.13	422919.84375
2224	FDPS	farnesyl diphosphate synthase	Medium	209571582	3	1	1	1	419	48.2	6.15	183932.765625
80114	BICC1	BicC family RNA binding protein 1	Medium	122937472	1	1	1	1	974	104.8	8.54	211705.5
6319	SCD	stearoyl-CoA desaturase	Medium	53759151	3	1	1	1	359	41.5	9.0	323275.46875
3068	HDGF	heparin binding growth factor	Medium	186928819	7	1	1	1	256	28.2	4.79	218479.15625
2730	GCLM	glutamate-cysteine ligase modifier subunit	Medium	4504011	3	1	1	1	274	30.7	6.02	356248.65625
29926	GMPPA	GDP-mannose pyrophosphorylase A	Medium	45447090	4	1	1	1	420	46.3	7.21	166654.3125
8701	DNAH11	dynein axonemal heavy chain 11	Medium	459642365	0	1	1	1	4516	520.0	6.44	357210.4375
81627	TRMT1L	tRNA methyltransferase 1 like	Medium	163792194	1	1	1	1	733	81.7	7.88	97014.1796875
22928	SEPHS2	selenophosphate synthetase 2	Medium	15011844	2	1	1	1	448	47.3	5.88	1115323.5
2495	FTH1	ferritin heavy chain 1	Medium	56682959	4	1	1	1	183	21.2	5.55	1462663.5
55157	DARS2	aspartyl-tRNA synthetase 2, mitochondrial	Medium	40789249	1	1	1	1	645	73.5	8.02	134807.921875
2053	EPHX2	epoxide hydrolase 2	Medium	27597073	1	1	1	1	555	62.6	6.28	405065.8125
8773	SNAP23	synaptosome associated protein 23	Medium	18765729	7	1	1	1	211	23.3	5.01	123717.3828125
100101467	ZSCAN30	zinc finger and SCAN domain containing 30	Medium	260436846	1	1	1	1	494	56.3	6.7	774935.875
29118	DDX25	DEAD-box helicase 25	Medium	164419732	2	1	1	1	483	54.7	6.28	115527.109375
6843	VAMP1	vesicle associated membrane protein 1	Medium	7657673	6	1	1	1	118	12.9	6.65	184362.703125
6330	SCN4B	sodium voltage-gated channel beta subunit 4	Medium	215272334	7	1	1	1	118	13.1	8.44	673823.625
7461	CLIP2	CAP-Gly domain containing linker protein 2	Medium	116008447	1	1	1	1	1046	115.7	6.67	430846.75
389898	UBE2NL	ubiquitin conjugating enzyme E2 N like (gene/pseudogene)	Medium	61175265	7	1	1	1	153	17.4	5.92	233063.390625
223	ALDH9A1	aldehyde dehydrogenase 9 family member A1	Medium	115387104	2	1	1	1	518	56.3	6.57	302844.71875
163859	SDE2	SDE2 telomere maintenance homolog	Medium	148664216	2	1	1	1	451	49.7	6.05	3452076.75
7018	TF	transferrin	Medium	4557871	2	1	1	1	698	77.0	7.12	295725.6875
84000	TMPRSS13	transmembrane serine protease 13	Medium	116256363	1	1	2	1	567	61.5	8.69	267743424
158	ADSL	adenylosuccinate lyase	Medium	4557269	2	1	1	1	484	54.9	7.11	142236.0625
155051	CRYGN	crystallin gamma N	Medium	21389517	4	1	1	1	182	20.6	5.69	144694.90625
5770	PTPN1	protein tyrosine phosphatase non-receptor type 1	Medium	4506289	3	1	1	1	435	49.9	6.27	127257.5234375
10135	NAMPT	nicotinamide phosphoribosyltransferase	Medium	5031977	2	1	1	1	491	55.5	7.15	241781.828125
63929	XPNPEP3	X-prolyl aminopeptidase 3	Medium	11559925	1	1	1	1	507	57.0	6.83	2123780
51569	UFM1	ubiquitin fold modifier 1	Medium	7705300	18	1	1	1	85	9.1	9.31	254790.421875
149465	CFAP57	cilia and flagella associated protein 57	Medium	345199335	1	1	1	1	1283	148.9	6.01	3024134.25
10054	UBA2	ubiquitin like modifier activating enzyme 2	Medium	4885649	1	1	1	1	640	71.2	5.29
86	ACTL6A	actin like 6A	Medium	4757718	3	1	1	1	429	47.4	5.6	137000.921875
23266	ADGRL2	adhesion G protein-coupled receptor L2	Medium	6912464	1	1	1	1	1403	157.1	6.2	1958127.75
29968	PSAT1	phosphoserine aminotransferase 1	Medium	17402893	3	1	1	1	370	40.4	7.66	164653.3125
9129	PRPF3	pre-mRNA processing factor 3	Medium	4758556	1	1	1	1	683	77.5	9.5	256132.671875
10298	PAK4	p21 (RAC1) activated kinase 4	Medium	62422557	2	1	1	1	591	64.0	9.73	320184.15625
11269	DDX19B	DEAD-box helicase 19B	Medium	6005743	2	1	1	1	479	53.9	6.3
6999	TDO2	tryptophan 2,3-dioxygenase	Medium	5032165	2	1	1	1	406	47.8	6.93	210026.984375
28990	ASTE1	asteroid homolog 1	Medium	33469987	3	1	1	1	679	77.0	8.06	105875.40625
23136	EPB41L3	erythrocyte membrane protein band 4.1 like 3	Medium	32490572	1	1	1	1	1087	120.6	5.19	220103.078125
10725	NFAT5	nuclear factor of activated T cells 5	Medium	164419744	0	1	1	1	1549	167.7	5.3	476283.1875
8453	CUL2	cullin 2	Medium	311771639	1	1	1	1	764	89.4	7.11	24816828
55149	MTPAP	mitochondrial poly(A) polymerase	Medium	190194365	2	1	1	1	582	66.1	9.04	296533.1875
5439	POLR2J	RNA polymerase II subunit J	Medium	5453932	9	1	1	1	117	13.3	5.86	434623.96875
80324	PUS1	pseudouridine synthase 1	Medium	70166645	2	1	1	1	427	47.4	8.41	200464.09375
7873	MANF	mesencephalic astrocyte derived neurotrophic factor	Medium	299523086	6	1	1	1	182	20.7	8.69	362326
26061	HACL1	2-hydroxyacyl-CoA lyase 1	Medium	93004078	1	1	1	1	578	63.7	7.36	482084.09375
5863	RGL2	ral guanine nucleotide dissociation stimulator like 2	Medium	4758532	1	1	1	1	777	83.5	6.18	68351960
56478	EIF4ENIF1	eukaryotic translation initiation factor 4E nuclear import factor 1	Medium	256818796	1	1	1	1	985	108.1	8.32	300264.3125
85395	SLX9	SLX9 ribosome biogenesis factor	Medium	17158023	5	1	1	1	230	25.4	11.08	103085.5703125
813	CALU	calumenin	Medium	314122177	2	1	1	1	323	38.0	4.63	849098.625
51571	CYRIB	CYFIP related Rac1 interactor B	Medium	377520143	6	1	1	1	324	36.7	6.06	111087.53125
10973	ASCC3	activating signal cointegrator 1 complex subunit 3	Medium	76880486	0	1	1	1	2202	251.3	7.09	165931.921875
84717	HDGFL2	HDGF like 2	Medium	48255931	1	1	1	1	671	74.3	7.49	104162048
26036	ZNF451	zinc finger protein 451	Medium	72255571	1	1	1	1	1061	121.4	6.77	783141.875
9731	CEP104	centrosomal protein 104	Medium	7662180	2	1	1	1	925	104.4	7.62	6551053.5
317705	VN1R5	vomeronasal 1 receptor 5 (gene/pseudogene)	Medium	27777675	2	1	1	1	357	40.8	9.2	928862.75
6697	SPR	sepiapterin reductase	Medium	4507185	4	1	1	1	261	28.0	8.05	138816.328125
4837	NNMT	nicotinamide N-methyltransferase	Medium	5453790	4	1	1	1	264	29.6	5.74	354936.4375
23473	CAPN7	calpain 7	Medium	7656959	1	1	1	1	813	92.6	7.65	721422.875
84795	PYROXD2	pyridine nucleotide-disulphide oxidoreductase domain 2	Medium	229577391	1	1	1	1	581	63.0	6.95	474043.03125
7364	UGT2B7	UDP glucuronosyltransferase family 2 member B7	Medium	190194389	2	1	1	1	529	60.7	8.31	332317.625
6921	ELOC	elongin C	Medium	325652043	12	1	1	1	112	12.5	4.78	204423.5625
79711	IPO4	importin 4	Medium	62460637	1	1	1	1	1081	118.6	4.96	349033.0625
1452	CSNK1A1	casein kinase 1 alpha 1	Medium	68303575	2	1	1	1	365	41.9	9.6	4417551.5
113251	LARP4	La ribonucleoprotein 4	Medium	283046701	2	1	1	1	724	80.5	6.61	238458.984375
5832	ALDH18A1	aldehyde dehydrogenase 18 family member A1	Medium	21361368	1	1	1	1	795	87.2	7.12	108425456
84864	RIOX2	ribosomal oxygenase 2	Medium	110227621	2	1	1	1	465	52.8	6.7
1737	DLAT	dihydrolipoamide S-acetyltransferase	Medium	31711992	1	1	1	1	647	69.0	7.84	1058559.625
151050	KANSL1L	KAT8 regulatory NSL complex subunit 1 like	Medium	40217794	1	1	1	1	987	112.2	8.44	723383.625
10614	HEXIM1	HEXIM P-TEFb complex subunit 1	Medium	5453682	4	1	1	1	359	40.6	4.89	213286.8125
8943	AP3D1	adaptor related protein complex 3 subunit delta 1	Medium	387849337	1	1	1	1	1215	136.6	7.64	260797.3125
51079	NDUFA13	NADH:ubiquinone oxidoreductase subunit A13	Medium	260763955	10	1	1	1	144	16.7	8.43	428884.71875
327	APEH	acylaminoacyl-peptide hydrolase	Medium	23510451	1	1	1	1	732	81.2	5.48	171118.90625
10240	MRPS31	mitochondrial ribosomal protein S31	Medium	186928854	4	1	1	1	395	45.3	9.29	221393.4375
27131	SNX5	sorting nexin 5	Medium	23111047	2	1	1	1	404	46.8	6.76	264687
51203	NUSAP1	nucleolar and spindle associated protein 1	Medium	193804865	2	1	1	1	441	49.4	9.91	185024.15625
5860	QDPR	quinoid dihydropteridine reductase	Medium	208973246	3	1	1	1	244	25.8	7.37	1405490.625
23640	HSPBP1	HSPA (Hsp70) binding protein 1	Medium	194294548	3	1	1	1	359	39.3	5.21	197630.453125
51021	MRPS16	mitochondrial ribosomal protein S16	Medium	7705626	6	1	1	1	137	15.3	9.5	551020.6875
25930	PTPN23	protein tyrosine phosphatase non-receptor type 23	Medium	24308073	1	1	1	1	1636	178.9	6.92
92597	MOB1B	MOB kinase activator 1B	Medium	348041379	5	1	1	1	221	25.5	6.15	170621.609375
5578	PRKCA	protein kinase C alpha	Medium	4506067	1	1	1	1	672	76.7	7.05	274354.90625
28988	DBNL	drebrin like	Medium	171906575	3	1	1	1	439	49.0	5.05
400499	LOC400499	putative uncharacterized protein LOC400499	Medium	341914024	2	1	1	1	550	62.0	9.09	1794176
55815	TSNAXIP1	translin associated factor X interacting protein 1	Medium	110227629	2	1	1	1	658	76.7	5.06
55003	PAK1IP1	PAK1 interacting protein 1	Medium	55769546	2	1	1	1	392	43.9	8.91
80777	CYB5B	cytochrome b5 type B	Medium	83921614	5	1	1	1	150	16.7	4.97
51471	NAT8B	N-acetyltransferase 8B (putative, gene/pseudogene)	Medium	117168283	3	1	1	1	227	25.4	9.48	1227181
79736	TEFM	transcription elongation factor, mitochondrial	Medium	134053959	2	1	1	1	360	41.7	9.32
144108	SPTY2D1	SPT2 chromatin protein domain containing 1	Medium	51702222	1	1	1	1	685	75.6	9.79
55234	SMU1	SMU1 DNA replication regulator and spliceosomal factor	Medium	109948304	3	1	1	1	513	57.5	7.18
6648	SOD2	superoxide dismutase 2	Medium	67782307	4	1	1	1	222	24.7	8.25	423653
80174	DBF4B	DBF4 zinc finger B	Medium	22035682	2	1	2	1	615	67.2	8.34	8511033
23303	KIF13B	kinesin family member 13B	Medium	46852172	1	1	1	1	1826	202.7	5.88
10291	SF3A1	splicing factor 3a subunit 1	Low	5032087	1	1	1	1	793	88.8	5.22	332248.875
54801	HAUS6	HAUS augmin like complex subunit 6	Low	31377562	1	1	1	1	955	108.6	6.47	781856.625
5935	RBM3	RNA binding motif protein 3	Low	5803137	4	1	1	1	157	17.2	8.91
10552	ARPC1A	actin related protein 2/3 complex subunit 1A	Low	22907052	2	1	1	1	370	41.5	8.18	555336.9375
26589	MRPL46	mitochondrial ribosomal protein L46	Low	26667177	3	1	1	1	279	31.7	7.05	541326.6875
4534	MTM1	myotubularin 1	Low	4557896	3	1	1	1	603	69.9	8.18	266023.875
100507588	TGFBR3L	transforming growth factor beta receptor 3 like	Low	305410860	3	1	1	1	316	32.8	11.72
5955	RCN2	reticulocalbin 2	Low	426214088	6	1	1	1	335	39.1	4.45	132423.921875
60626	RIC8A	RIC8 guanine nucleotide exchange factor A	Low	27883866	1	1	1	1	537	60.3	5.33	852900.9375
51645	PPIL1	peptidylprolyl isomerase like 1	Low	7706339	4	1	1	1	166	18.2	7.99	442330.75
79814	AGMAT	agmatinase	Low	37537722	2	1	1	1	352	37.6	7.59	1425660.125
5602	MAPK10	mitogen-activated protein kinase 10	Low	20986510	2	1	1	1	464	52.6	6.79	127320.2265625
2512	FTL	ferritin light chain	Low	20149498	4	1	1	1	175	20.0	5.78	314652.53125
55785	FGD6	FYVE, RhoGEF and PH domain containing 6	Low	154240686	1	1	1	1	1430	160.7	7.03	165355.703125
4350	MPG	N-methylpurine DNA glycosylase	Low	62632769	6	1	1	1	298	32.8	9.57
29995	LMCD1	LIM and cysteine rich domains 1	Low	7657309	2	1	1	1	365	40.8	7.93	740651.375
19	ABCA1	ATP binding cassette subfamily A member 1	Low	21536376	0	1	1	1	2261	254.1	6.86	790612.75
9128	PRPF4	pre-mRNA processing factor 4	Low	24431950	2	1	1	1	522	58.4	7.42	62091.6328125
55795	PCID2	PCI domain containing 2	Low	384871581	5	1	1	1	453	52.1	8.47	8812368
8724	SNX3	sorting nexin 3	Low	4507143	6	1	1	1	162	18.8	8.66	176313.890625
5594	MAPK1	mitogen-activated protein kinase 1	Low	66932916	5	1	1	1	360	41.4	6.98	250231.734375
10121	ACTR1A	actin related protein 1A	Low	5031569	2	1	5	1	376	42.6	6.64	1260200140.9375
22943	DKK1	dickkopf WNT signaling pathway inhibitor 1	Low	7110719	4	1	1	1	266	28.7	8.4	550840.6875
1571	CYP2E1	cytochrome P450 family 2 subfamily E member 1	Low	10834998	1	1	1	1	493	56.8	8.1	498171
11340	EXOSC8	exosome component 8	Low	31415882	3	1	1	1	276	30.0	5.3	216576.390625
10154	PLXNC1	plexin C1	Low	5032223	1	1	1	1	1568	175.6	7.61
23677	SH3BP4	SH3 domain binding protein 4	Low	7657562	2	1	1	1	963	107.4	7.71	211036.8125
23498	HAAO	3-hydroxyanthranilate 3,4-dioxygenase	Low	188497625	3	1	2	1	286	32.5	5.88	1020399.90625
29127	RACGAP1	Rac GTPase activating protein 1	Low	186910302	1	1	1	1	632	71.0	8.88	151023.28125
140545	RNF32	ring finger protein 32	Low	297139741	2	1	1	1	362	41.5	8.88	653106.0625
10802	SEC24A	SEC24 homolog A, COPII coat complex component	Low	116174780	1	1	1	1	1093	119.7	7.66	415288.03125
2767	GNA11	G protein subunit alpha 11	Low	115511049	3	1	1	1	359	42.1	5.69	295697.875
10771	ZMYND11	zinc finger MYND-type containing 11	Low	238814385	1	1	1	1	602	70.9	8.53	200735.265625
5888	RAD51	RAD51 recombinase	Low	256017143	2	1	1	1	340	36.8	5.59	685172.875
10980	COPS6	COP9 signalosome subunit 6	Low	34147637	2	1	1	1	327	36.1	5.73	131053.6484375
63875	MRPL17	mitochondrial ribosomal protein L17	Low	11596859	3	1	1	1	175	20.0	10.11	228040.171875
7024	TFCP2	transcription factor CP2	Low	21361278	2	1	1	1	502	57.2	5.8	119265.0078125
57453	DSCAML1	DS cell adhesion molecule like 1	Low	21359935	1	1	1	1	2113	230.5	8.31	139461.5625
9086	EIF1AY	eukaryotic translation initiation factor 1A Y-linked	Low	33356163	5	1	1	1	144	16.4	5.24
23530	NNT	nicotinamide nucleotide transhydrogenase	Low	122939155	1	1	1	1	1086	113.8	8.09	230348.5
5719	PSMD13	proteasome 26S subunit, non-ATPase 13	Low	157502195	2	1	1	1	378	42.9	6.54	653329.875
51490	SPOUT1	SPOUT domain containing methyltransferase 1	Low	38679912	2	1	1	1	376	42.0	7.43
8976	WASL	WASP like actin nucleation promoting factor	Low	51702526	2	1	1	1	505	54.8	7.93	6227239.5
79697	RIOX1	ribosomal oxygenase 1	Low	106879206	2	1	1	1	641	71.0	6.46	147806.703125
4635	MYL4	myosin light chain 4	Low	50845428	5	1	1	1	197	21.6	5.03	335741.9375
1508	CTSB	cathepsin B	Low	22538437	2	1	2	1	339	37.8	6.3	349805.75
100505781	LOC100505781	PREDICTED: protein FAM27E2-like [Homo sapiens]	Low	310120335	5	1	1	1	165	18.9	11.82	1440399.125
79887	PLBD1	phospholipase B domain containing 1	Low	110227598	2	1	1	1	553	63.2	9.06
3208	HPCA	hippocalcin	Low	19913446	4	1	1	1	193	22.4	4.97	517603.78125
1278	COL1A2	collagen type I alpha 2 chain	Low	48762934	1	1	1	1	1366	129.2	8.95	1841958.75
80347	COASY	Coenzyme A synthase	Low	205277394	1	1	1	1	593	65.3	7.64	770839
2059	EPS8	epidermal growth factor receptor pathway substrate 8	Low	56682953	1	1	1	1	822	91.8	7.5
26578	OSTF1	osteoclast stimulating factor 1	Low	166235148	4	1	1	1	214	23.8	5.68	89610.546875
5352	PLOD2	procollagen-lysine,2-oxoglutarate 5-dioxygenase 2	Low	33636742	2	1	1	1	758	87.0	6.71	182951.578125
23526	ARHGAP45	Rho GTPase activating protein 45	Low	385251392	1	1	1	1	1152	126.4	6.05	4371443
11083	DIDO1	death inducer-obliterator 1	Low	301129170	0	1	1	1	2240	243.7	7.88
51495	HACD3	3-hydroxyacyl-CoA dehydratase 3	Low	117168248	2	1	1	1	362	43.1	8.94	505838.21875
998	CDC42	cell division cycle 42	Low	16357472	6	1	1	1	191	21.3	6.04	728186.5
9146	HGS	hepatocyte growth factor-regulated tyrosine kinase substrate	Low	4758528	1	1	1	1	777	86.1	6.16	8985256
27201	GPR78	G protein-coupled receptor 78	Low	36951034	6	1	1	1	363	39.3	10.21	147817.421875
91663	MYADM	myeloid associated differentiation marker	Low	66932929	3	1	1	1	322	35.3	8.15	337798.6875
57719	ANO8	anoctamin 8	Low	55741655	2	1	1	1	1232	135.9	5.82	125254.1875
78988	MRPL57	mitochondrial ribosomal protein L57	Low	13128970	7	1	1	1	102	12.3	11.44	1236390.875
3675	ITGA3	integrin subunit alpha 3	Low	6006011	1	1	1	1	1066	118.7	6.96
26130	GAPVD1	GTPase activating protein and VPS9 domains 1	Low	51093832	1	1	1	1	1487	166.1	5.21
27095	TRAPPC3	trafficking protein particle complex subunit 3	Low	401461775	4	1	1	1	188	21.2	5.06	317901.5625
23598	PATZ1	POZ/BTB and AT hook containing zinc finger 1	Low	14670360	2	1	1	1	687	74.0	8.35	279784.03125
29116	MYLIP	myosin regulatory light chain interacting protein	Low	38788243	4	1	1	1	445	49.9	7.24	116714.4609375
6936	GCFC2	GC-rich sequence DNA-binding factor 2	Low	44890065	1	1	1	1	781	89.3	5.99	4480659.5
5954	RCN1	reticulocalbin 1	Low	4506455	4	1	1	1	331	38.9	5.0	367509.65625
192669	AGO3	argonaute RISC catalytic component 3	Low	29294647	1	1	1	1	860	97.3	9.11
136306	SVOPL	SVOP like	Low	213021148	1	1	1	1	492	54.0	8.81	8851696
4093	SMAD9	SMAD family member 9	Low	187828357	1	1	1	1	467	52.5	7.77	586667.25
317749	DHRS4L2	dehydrogenase/reductase 4 like 2	Low	302344752	4	1	1	1	170	18.2	9.94	3322840
54885	TBC1D8B	TBC1 domain family member 8B	Low	38570101	1	1	1	1	1120	128.6	5.95	17872558
57130	ATP13A1	ATPase 13A1	Low	170016077	1	1	1	1	1204	132.9	8.13	73269.8125
79990	PLEKHH3	pleckstrin homology, MyTH4 and FERM domain containing H3	Low	40255047	2	1	1	1	793	85.3	7.83
81689	ISCA1	iron-sulfur cluster assembly 1	Low	52426768	5	1	2	1	129	14.2	9.07	1349323.375
29087	THYN1	thymocyte nuclear protein 1	Low	83267861	3	1	1	1	225	25.7	9.25	375419.78125
84629	TNRC18	trinucleotide repeat containing 18	Low	169658378	0	1	1	1	2968	314.3	8.7	319227.9375
7386	UQCRFS1	ubiquinol-cytochrome c reductase, Rieske iron-sulfur polypeptide 1	Low	163644321	8	1	1	1	274	29.6	8.32	129973.0625
79092	CARD14	caspase recruitment domain family member 14	Low	16507955	3	1	1	1	434	48.5	5.38	466161.40625
8850	KAT2B	lysine acetyltransferase 2B	Low	40805843	1	1	1	1	832	93.0	9.01	994913.375
55636	CHD7	chromodomain helicase DNA binding protein 7	Low	54112403	0	1	1	1	2997	335.7	6.34	354838.46875
8540	AGPS	alkylglycerone phosphate synthase	Low	4501993	2	1	1	1	658	72.9	7.34
55133	SRBD1	S1 RNA binding domain 1	Low	221136781	1	1	1	1	995	111.7	8.72	654243.125
57187	THOC2	THO complex subunit 2	Low	125656165	1	1	1	1	1593	182.7	8.44	82352.75
28985	MCTS1	MCTS1 re-initiation and release factor	Low	212276121	5	1	1	1	182	20.5	8.82	325604.71875
53940	FTHL17	ferritin heavy chain like 17	Low	13994244	5	1	1	1	183	21.1	6.52
9567	GTPBP1	GTP binding protein 1	Low	82546879	1	1	1	1	669	72.4	8.34	258712.53125
55339	WDR33	WD repeat domain 33	Low	56243590	1	1	1	1	1336	145.8	9.17	158907.828125
201627	DENND6A	DENN domain containing 6A	Low	32698777	1	1	1	1	608	69.5	8.27	1846382.125
54206	ERRFI1	ERBB receptor feedback inhibitor 1	Low	10047086	2	1	1	1	462	50.5	8.1	551033.875
25813	SAMM50	SAMM50 sorting and assembly machinery component	Low	225543166	2	1	1	1	469	51.9	6.9
90861	JPT2	Jupiter microtubule associated homolog 2	Low	21700763	7	1	1	1	190	20.1	9.26
4864	NPC1	NPC intracellular cholesterol transporter 1	Low	255652944	1	1	1	1	1278	142.1	5.36	354537.9375
9645	MICAL2	microtubule associated monooxygenase, calponin and LIM domain containing 2	Low	7662284	2	1	1	1	1124	126.6	8.65
23650	TRIM29	tripartite motif containing 29	Low	17402909	3	1	1	1	588	65.8	7.15	3578805.5
10611	PDLIM5	PDZ and LIM domain 5	Low	374093208	1	1	1	1	625	67.7	8.37
10848	PPP1R13L	protein phosphatase 1 regulatory subunit 13 like	Low	215820635	2	1	1	1	828	89.0	6.81
4926	NUMA1	nuclear mitotic apparatus protein 1	Low	71361682	0	1	1	1	2115	238.1	5.78	152260
22974	TPX2	TPX2 microtubule nucleation factor	Low	20127519	1	1	1	1	747	85.6	9.23	1453765.375
1629	DBT	dihydrolipoamide branched chain transacylase E2	Low	392494079	2	1	1	1	482	53.5	8.51	365389.3125
9367	RAB9A	RAB9A, member RAS oncogene family	Low	305855090	5	1	1	1	201	22.8	5.47	125674.546875
3698	ITIH2	inter-alpha-trypsin inhibitor heavy chain 2	Low	70778918	2	1	1	1	946	106.4	6.86	119566.59375
8433	UTF1	undifferentiated embryonic cell transcription factor 1	Low	71043876	4	1	1	1	341	36.4	10.9	218026.6875
257044	CATSPERE	catsper channel auxiliary subunit epsilon	Low	195972862	1	1	1	1	951	109.6	7.27	87483.8515625
114821	SCAND3	SCAN domain containing 3	Low	46195755	1	1	1	1	1325	151.6	6.73	1532730.375
427	ASAH1	N-acylsphingosine amidohydrolase 1	Low	189011546	2	1	1	1	411	46.5	7.85	94310.8046875
1639	DCTN1	dynactin subunit 1	Low	13259510	1	1	1	1	1278	141.6	5.81	551090.5
288	ANK3	ankyrin 3	Low	32967601	0	1	1	1	4377	480.1	6.49	107236.6484375
80221	ACSF2	acyl-CoA synthetase family member 2	Low	156151445	1	1	1	1	615	68.1	7.55	604619.875
27072	VPS41	VPS41 subunit of HOPS complex	Low	114199475	1	1	1	1	854	98.5	5.85	6188948.5
6746	SSR2	signal sequence receptor subunit 2	Low	4507239	3	1	1	1	183	20.1	8.35	2101199.5
5327	PLAT	plasminogen activator, tissue type	Low	4505861	1	1	1	1	562	62.9	7.8
6499	SKIC2	SKI2 subunit of superkiller complex	Low	67782311	1	1	1	1	1246	137.7	6.06	127943.125
51066	SSUH2	ssu-2 homolog	Low	7705708	2	1	1	1	353	39.8	8.98	185729.984375
4649	MYO9A	myosin IXA	Low	156119615	1	1	1	1	2548	292.5	8.88
55142	HAUS2	HAUS augmin like complex subunit 2	Low	8922430	4	1	1	1	235	26.9	7.88	970981.25
284904	SEC14L4	SEC14 like lipid binding 4	Low	28376621	2	1	1	1	406	46.6	6.57	169113.015625
9033	PKD2L1	polycystin 2 like 1, transient receptor potential cation channel	Low	33598944	1	1	1	1	805	91.9	5.48	2280611.5
6675	UAP1	UDP-N-acetylglucosamine pyrophosphorylase 1	Low	156627575	3	1	1	1	505	57.0	6.38	130265.234375
2811	GP1BA	glycoprotein Ib platelet subunit alpha	Low	291190772	1	1	1	1	652	71.5	6.29	222217.578125
10916	MAGED2	MAGE family member D2	Low	41350320	1	1	1	1	606	64.9	9.32	153295.25
56889	TM9SF3	transmembrane 9 superfamily member 3	Low	190194386	1	1	1	1	589	67.8	7.21	223797.5
65109	UPF3B	UPF3B regulator of nonsense mediated mRNA decay	Low	18375528	2	1	1	1	483	57.7	9.48	273253.75
64978	MRPL38	mitochondrial ribosomal protein L38	Low	169636418	3	1	1	1	380	44.6	7.53	197907.296875
5108	PCM1	pericentriolar material 1	Low	134142826	0	1	1	1	2024	228.4	5.02	4985302
5537	PPP6C	protein phosphatase 6 catalytic subunit	Low	183603929	4	1	1	1	342	38.9	6.18	151999.484375
56181	MTFR1L	mitochondrial fission regulator 1 like	Low	153251766	4	1	1	1	292	31.9	6.1	210644.625
387332	TBPL2	TATA-box binding protein like 2	Low	39930602	3	1	1	1	375	41.5	6.43	288161.53125
84154	RPF2	ribosome production factor 2 homolog	Low	39930469	3	1	1	1	306	35.6	9.99
653361	NCF1	neutrophil cytosolic factor 1	Low	115298672	4	1	1	1	390	44.6	9.13	71338.6640625
51200	CPA4	carboxypeptidase A4	Low	61743916	2	1	1	1	421	47.3	6.7	240620.109375
64714	PDIA2	protein disulfide isomerase family A member 2	Low	94966757	2	1	1	1	525	58.2	4.98
11174	ADAMTS6	ADAM metallopeptidase with thrombospondin type 1 motif 6	Low	64276808	1	1	1	1	1117	125.2	6.68	464380.96875
58490	RPRD1B	regulation of nuclear pre-mRNA domain containing 1B	Low	11034845	5	1	1	1	326	36.9	5.97	109297.3984375
85015	USP45	ubiquitin specific peptidase 45	Low	122937412	1	1	1	1	814	91.7	8.02
23276	KLHL18	kelch like family member 18	Low	55925604	1	1	1	1	574	63.6	5.6	464940.03125
9531	BAG3	BAG cochaperone 3	Low	14043024	2	1	1	1	575	61.6	6.95
254887	ZDHHC23	zinc finger DHHC-type palmitoyltransferase 23	Low	50234886	5	1	1	1	409	46.0	8.63
7011	TEP1	telomerase associated protein 1	Low	21536371	0	1	1	1	2627	290.3	7.97	489623.78125
25987	TSKU	tsukushi, small leucine rich proteoglycan	Low	384551658	4	1	1	1	353	37.8	6.87	51551.734375
7475	WNT6	Wnt family member 6	Low	16507239	2	1	1	1	365	39.7	8.79
79654	HECTD3	HECT domain E3 ubiquitin protein ligase 3	Low	157738609	1	1	2	1	861	97.1	5.64	6146392.75
5606	MAP2K3	mitogen-activated protein kinase kinase 3	Low	21618349	3	1	1	1	347	39.3	7.43	185591.4375
526	ATP6V1B2	ATPase H+ transporting V1 subunit B2	Low	19913428	3	1	1	1	511	56.5	5.81
5308	PITX2	paired like homeodomain 2	Low	21361183	3	1	1	1	324	35.8	9.58	262418.25
29109	FHOD1	formin homology 2 domain containing 1	Low	118572599	1	1	1	1	1164	126.5	6.39	368942.84375
84319	CMSS1	cms1 ribosomal small subunit homolog	Low	269847744	4	1	1	1	279	31.9	9.19	508785.5625
10142	AKAP9	A-kinase anchoring protein 9	Low	22538387	0	1	1	1	3907	452.7	4.98	391345.75
89797	NAV2	neuron navigator 2	Low	350276222	1	1	1	1	2488	268.0	9.03	223971.171875
91181	NUP210L	nucleoporin 210 like	Low	117414168	0	1	1	1	1888	210.5	7.5	208112.390625
9512	PMPCB	peptidase, mitochondrial processing subunit beta	Low	94538354	1	1	2	1	489	54.3	6.83	1811842.875
3421	IDH3G	isocitrate dehydrogenase (NAD(+)) 3 non-catalytic subunit gamma	Low	4758582	2	1	1	1	393	42.8	8.5	1050523.875
144568	A2ML1	alpha-2-macroglobulin like 1	Low	74271845	1	1	1	1	1454	161.0	5.74	176166.25
9295	SRSF11	serine and arginine rich splicing factor 11	Low	4759100	2	1	1	1	484	53.5	10.52	175627.84375
5190	PEX6	peroxisomal biogenesis factor 6	Low	194018488	1	1	1	1	980	104.0	6.34	104138.2578125
140459	ASB6	ankyrin repeat and SOCS box containing 6	Low	8923516	4	1	1	1	421	47.1	6.01
7707	ZNF148	zinc finger protein 148	Low	145386566	1	1	1	1	794	88.9	6.48	273244.09375
79576	NKAP	NFKB activating protein	Low	168229156	2	1	1	1	415	47.1	10.11	376684.59375
23460	ABCA6	ATP binding cassette subfamily A member 6	Low	27436953	0	1	1	1	1617	184.2	7.36	1664911.75
51068	NMD3	NMD3 ribosome export adaptor	Low	19923796	3	1	1	1	503	57.6	7.14	150007.046875
11199	ANXA10	annexin A10	Low	48762937	3	1	1	1	324	37.3	5.33	444734.46875
1371	CPOX	coproporphyrinogen oxidase	Low	41393599	2	1	1	1	454	50.1	8.25	274791.21875
124454	EARS2	glutamyl-tRNA synthetase 2, mitochondrial	Low	134288884	2	1	1	1	523	58.7	8.76
6726	SRP9	signal recognition particle 9	Low	4507217	13	1	1	1	86	10.1	7.97	122636.8203125
100507855	LOC100507855	PREDICTED: adenylate kinase isoenzyme 4, mitochondrial-like [Homo sapiens]	Low	310110345	5	1	1	1	223	25.3	8.4
4204	MECP2	methyl-CpG binding protein 2	Low	160707950	3	1	1	1	498	53.3	9.88	292681.78125
11104	KATNA1	katanin catalytic subunit A1	Low	5901990	2	1	1	1	491	55.9	6.9	1231553.25
26037	SIPA1L1	signal induced proliferation associated 1 like 1	Low	7662126	1	1	1	1	1804	199.9	8.19	1747120
10590	SCGN	secretagogin, EF-hand calcium binding protein	Low	15055537	6	1	1	1	276	32.0	5.41	148394.578125
22843	PPM1E	protein phosphatase, Mg2+/Mn2+ dependent 1E	Low	30089948	1	1	1	1	755	83.9	5.01
9619	ABCG1	ATP binding cassette subfamily G member 1	Low	46592915	1	1	1	1	678	75.5	7.81	1099298.75
6774	STAT3	signal transducer and activator of transcription 3	Low	21618340	3	1	1	1	770	88.0	6.3	148041.28125
10558	SPTLC1	serine palmitoyltransferase long chain base subunit 1	Low	5454084	3	1	1	1	473	52.7	6.01
27292	DIMT1	DIM1 rRNA methyltransferase and ribosome maturation factor	Low	7657198	4	1	1	1	313	35.2	9.99	303784.28125
5515	PPP2CA	protein phosphatase 2 catalytic subunit alpha	Low	4506017	4	1	1	1	309	35.6	5.54	446435.84375
1573	CYP2J2	cytochrome P450 family 2 subfamily J member 2	Low	18491008	2	1	1	1	502	57.6	8.6	16143009
57326	PBXIP1	PBX homeobox interacting protein 1	Low	19923830	1	1	1	1	731	80.6	5.33	341992.28125
26278	SACS	sacsin molecular chaperone	Low	163659918	0	1	1	1	4579	520.8	7.05	490860.96875
22893	BAHD1	bromo adjacent homology domain containing 1	Low	139394604	1	1	1	1	780	84.6	9.07
65217	PCDH15	protocadherin related 15	Low	218505775	0	1	1	1	1962	216.9	5.06	303662.78125
491	ATP2B2	ATPase plasma membrane Ca2+ transporting 2	Low	48255951	0	1	1	1	1243	136.8	5.91	1681693.875
200014	CC2D1B	coiled-coil and C2 domain containing 1B	Low	61742814	1	1	1	1	858	94.2	5.26	311190.34375
79947	DHDDS	dehydrodolichyl diphosphate synthase subunit	Low	45580742	4	1	1	1	334	38.8	8.28
8448	DOC2A	double C2 domain alpha	Low	47078261	5	1	1	1	400	43.9	7.24
221400	TDRD6	tudor domain containing 6	Low	58197558	1	1	1	1	2096	236.4	5.25	727967.6875
157927	LINC02907	long intergenic non-protein coding RNA 2907	Low	27734971	5	1	1	1	152	16.7	10.43	629719.4375
129049	SGSM1	small G protein signaling modulator 1	Low	90577167	2	1	1	1	1148	129.6	5.69	108227.6875
84132	USP42	ubiquitin specific peptidase 42	Low	79750944	1	1	1	1	1316	144.2	8.47
4199	ME1	malic enzyme 1	Low	4505143	1	1	1	1	572	64.1	6.13	234435
22879	MON1B	MON1 homolog B, secretory trafficking associated	Low	7662354	1	1	1	1	547	59.2	6.29	189351.71875
60314	MYG1	MYG1 exonuclease	Low	145275185	3	1	1	1	376	42.4	6.67	213254.984375
54915	YTHDF1	YTH N6-methyladenosine RNA binding protein F1	Low	31377750	6	1	1	1	559	60.8	8.79	133496.046875
5604	MAP2K1	mitogen-activated protein kinase kinase 1	Low	5579478	2	1	1	1	393	43.4	6.62	378125.75
8893	EIF2B5	eukaryotic translation initiation factor 2B subunit epsilon	Low	83267879	1	1	1	1	721	80.3	5.08	135231.921875
9348	NDST3	N-deacetylase and N-sulfotransferase 3	Low	4758766	1	1	1	1	873	100.8	8.06	1281678
5783	PTPN13	protein tyrosine phosphatase non-receptor type 13	Low	18375650	0	1	1	1	2490	277.3	6.42	123861.75
5972	REN	renin	Low	4506475	2	1	1	1	406	45.0	7.06	139730.125
150368	PHETA2	PH domain containing endocytic trafficking adaptor 2	Low	115583657	5	1	1	1	259	28.3	7.11
1763	DNA2	DNA replication helicase/nuclease 2	Low	320461728	1	1	1	1	1060	120.3	7.74	650378.25
54495	TMX3	thioredoxin related transmembrane protein 3	Low	38505222	2	1	1	1	454	51.8	4.91	154688.953125
64432	MRPS25	mitochondrial ribosomal protein S25	Low	14028877	8	1	1	1	173	20.1	8.82	91204.65625
5514	PPP1R10	protein phosphatase 1 regulatory subunit 10	Low	25777671	1	1	1	1	940	99.0	9.17	186848.984375
254295	PHYHD1	phytanoyl-CoA dioxygenase domain containing 1	Low	154937348	4	1	1	1	297	32.6	9.06	1129062.875
27130	INVS	inversin	Low	34304381	2	1	1	1	1065	117.8	9.35	3802845
4052	LTBP1	latent transforming growth factor beta binding protein 1	Low	261337165	1	1	1	1	1721	186.6	5.96	196478.25
51185	CRBN	cereblon	Low	39545580	3	1	1	1	442	50.5	5.63	4036069
55268	ECHDC2	enoyl-CoA hydratase domain containing 2	Low	312176384	2	1	1	1	292	31.1	8.72	385536.84375
55269	PSPC1	paraspeckle component 1	Low	109240550	2	1	1	1	523	58.7	6.67	506822.5625
65250	CPLANE1	ciliogenesis and planar polarity effector complex subunit 1	Low	242332527	1	1	1	1	3197	361.5	6.99
3655	ITGA6	integrin subunit alpha 6	Low	119395740	1	1	1	1	1091	122.0	6.8	216542.734375
26523	AGO1	argonaute RISC component 1	Low	6912352	1	1	1	1	857	97.2	9.16	145796.96875
11215	AKAP11	A-kinase anchoring protein 11	Low	7706457	0	1	1	1	1901	210.4	5.39	1858286.875
9689	BZW1	basic leucine zipper and W2 domains 1	Low	333470719	2	1	1	1	451	51.2	6.62	444473.03125
3954	LETM1	leucine zipper and EF-hand containing transmembrane protein 1	Low	6912482	2	1	1	1	739	83.3	6.7	273063.90625
51020	HDDC2	HD domain containing 2	Low	116875826	3	1	1	1	204	23.4	5.49
389677	RBM12B	RNA binding motif protein 12B	Low	118722349	2	1	1	1	1001	118.0	6.81
51065	RPS27L	ribosomal protein S27 like	Low	7705706	15	1	1	1	84	9.5	9.45	2069171.875
23172	ABRAXAS2	abraxas 2, BRISC complex subunit	Low	148529023	2	1	1	1	415	46.9	6.21	78906.6328125
6652	SORD	sorbitol dehydrogenase	Low	156627571	3	1	1	1	357	38.3	7.97	141105.8125
64745	METTL17	methyltransferase like 17	Low	71999135	2	1	1	1	478	53.0	9.14	1306894.25
9425	CDYL	chromodomain Y like	Low	221307494	3	1	1	1	544	60.6	9.16	127924.40625
1951	CELSR3	cadherin EGF LAG seven-pass G-type receptor 3	Low	145309304	0	1	1	1	3312	358.0	6.68
3705	ITPK1	inositol-tetrakisphosphate 1-kinase	Low	217272844	1	1	1	1	414	45.6	6.16	1638671.5
25962	VIRMA	vir like m6A methyltransferase associated	Low	33946282	0	1	1	1	1812	201.9	5.01	152029.828125
285220	EPHA6	EPH receptor A6	Low	145312251	1	1	1	1	1130	126.5	6.95
2771	GNAI2	G protein subunit alpha i2	Low	4504041	2	1	1	1	355	40.4	5.54	202617.34375
51181	DCXR	dicarbonyl and L-xylulose reductase	Low	7705925	5	1	1	1	244	25.9	8.1
10991	SLC38A3	solute carrier family 38 member 3	Low	5870893	2	1	1	1	504	55.7	7.91	181871.328125
57507	ZNF608	zinc finger protein 608	Low	153945755	0	1	1	1	1512	162.1	8.79	435454.375
22806	IKZF3	IKAROS family zinc finger 3	Low	38045965	2	1	1	1	414	47.0	5.68	3350977
266629	SEC14L3	SEC14 like lipid binding 3	Low	27923592	2	1	1	1	400	46.0	6.11	326380.875
3958	LGALS3	galectin 3	Low	115430223	3	1	1	1	250	26.1	8.56	2886526.25
285025	CCDC141	coiled-coil domain containing 141	Low	299829223	1	1	1	1	1530	175.0	5.87	3384893.75
57468	SLC12A5	solute carrier family 12 member 5	Low	198041678	1	1	1	1	1139	126.1	6.73	257748.0625
6252	RTN1	reticulon 1	Low	10863935	1	1	1	1	776	83.6	4.69	265493.75
644	BLVRA	biliverdin reductase A	Low	359465572	3	1	1	1	296	33.4	6.44	224337.90625
11056	DDX52	DExD-box helicase 52	Low	38569505	1	1	1	1	599	67.5	9.67
64283	ARHGEF28	Rho guanine nucleotide exchange factor 28	Low	346986273	1	1	1	1	1392	157.2	6.43
4060	LUM	lumican	Low	4505047	3	1	1	1	338	38.4	6.61	319234.46875
192670	AGO4	argonaute RISC component 4	Low	29029593	1	1	1	1	861	97.0	9.06	357040.59375
83884	SLC25A2	solute carrier family 25 member 2	Low	13994341	2	1	1	1	301	32.6	9.09	397934.40625
4716	NDUFB10	NADH:ubiquinone oxidoreductase subunit B10	Low	4758774	8	1	1	1	172	20.8	8.48	138785.25
5424	POLD1	DNA polymerase delta 1, catalytic subunit	Low	379030588	1	1	1	1	1107	123.6	7.03	162374.890625
644041	C18orf63	chromosome 18 open reading frame 63	Low	291621677	1	1	1	1	685	77.2	9.8	4489326
7030	TFE3	transcription factor binding to IGHM enhancer 3	Low	8659574	2	1	1	1	575	61.5	5.58	87819.921875
439	GET3	guided entry of tail-anchored proteins factor 3, ATPase	Low	50428938	3	1	1	1	348	38.8	4.91	137420.53125
27250	PDCD4	programmed cell death 4	Low	21735596	2	1	1	1	469	51.7	5.21	192307.734375
7536	SF1	splicing factor 1	Low	295842330	2	1	1	1	673	71.7	9.58	341530.90625
80349	SKIC8	SKI8 subunit of superkiller complex	Low	13376840	4	1	1	1	305	33.6	5.47	185065.75
56922	MCCC1	methylcrotonyl-CoA carboxylase subunit 1	Low	116805327	1	1	1	1	725	80.4	7.78	174390.46875
83442	SH3BGRL3	SH3 domain binding glutamate rich protein like 3	Low	13775198	11	1	1	1	93	10.4	4.93	98049.734375
9804	TOMM20	translocase of outer mitochondrial membrane 20	Low	7657257	5	1	1	1	145	16.3	8.6	400644.09375
116541	MRPL54	mitochondrial ribosomal protein L54	Low	27436908	7	1	1	1	138	15.8	9.6
4969	OGN	osteoglycin	Low	14916498	3	1	1	1	298	33.9	5.63
1576	CYP3A4	cytochrome P450 family 3 subfamily A member 4	Low	13435386	4	1	1	1	503	57.3	8.1
7289	TULP3	TUB like protein 3	Low	238550202	2	1	1	1	501	56.5	8.21	1401903.25
3098	HK1	hexokinase 1	Low	15991831	1	1	1	1	921	102.7	6.76	120767.5234375
55959	SULF2	sulfatase 2	Low	240255483	1	1	1	1	870	100.4	9.17	1253604.125
11227	GALNT5	polypeptide N-acetylgalactosaminyltransferase 5	Low	32698686	1	1	1	1	940	106.2	9.47	193907.640625
4820	NKTR	natural killer cell triggering receptor	Low	6631100	1	1	1	1	1462	165.6	9.99	71132.6171875
121340	SP7	Sp7 transcription factor	Low	291045138	3	1	1	1	431	45.0	8.38	5292918
9112	MTA1	metastasis associated 1	Low	115527080	1	1	1	1	715	80.7	9.26	340977.0625
22908	SACM1L	SAC1 like phosphatidylinositide phosphatase	Low	190014578	1	1	1	1	587	66.9	7.12	184298.59375
23160	WDR43	WD repeat domain 43	Low	157743245	1	1	1	1	677	74.8	5.57	147745.46875
84311	MRPL45	mitochondrial ribosomal protein L45	Low	333470683	3	1	1	1	306	35.3	9.03
3837	KPNB1	karyopherin subunit beta 1	Low	19923142	1	1	1	1	876	97.1	4.78	959875.4375
79925	SPEF2	sperm flagellar 2	Low	145699133	0	1	1	1	1822	209.7	5.54
10395	DLC1	DLC1 Rho GTPase activating protein	Low	256017148	1	1	1	1	1528	170.5	6.4	393473.46875
64800	EFCAB6	EF-hand calcium binding domain 6	Low	38570107	1	1	1	1	1501	172.8	8.4	662006.5625
23022	PALLD	palladin, cytoskeletal associated protein	Low	260656030	1	1	1	1	1123	123.6	6.87	261127.15625
1454	CSNK1E	casein kinase 1 epsilon	Low	23199991	3	1	1	1	416	47.3	9.66	244412.390625
50636	ANO7	anoctamin 7	Low	145207958	1	1	1	1	933	105.5	7.87	327546.34375
23404	EXOSC2	exosome component 2	Low	19923403	5	1	1	1	293	32.8	7.5	203462.703125
890	CCNA2	cyclin A2	Low	4502613	5	1	1	1	432	48.5	6.54
51116	MRPS2	mitochondrial ribosomal protein S2	Low	7705805	3	1	1	1	296	33.2	9.26	448535.5625
5198	PFAS	phosphoribosylformylglycinamidine synthase	Low	31657129	1	1	1	1	1338	144.6	5.76	77081.0390625
51164	DCTN4	dynactin subunit 4	Low	208431793	2	1	1	1	467	53.1	7.39	98286512
127602	DNAH14	dynein axonemal heavy chain 14	Low	223555935	0	1	1	1	4515	518.2	7.06	179107.578125
84263	HSDL2	hydroxysteroid dehydrogenase like 2	Low	40254986	2	1	1	1	418	45.4	7.99	198130.90625
56993	TOMM22	translocase of outer mitochondrial membrane 22	Low	9910382	15	1	1	1	142	15.5	4.34	80117.4375
80821	DDHD1	DDHD domain containing 1	Low	237757346	1	1	1	1	900	100.4	5.67	973397.4375
79778	MICALL2	MICAL like 2	Low	33667117	2	1	1	1	904	97.4	9.57
26160	IFT172	intraflagellar transport 172	Low	46358428	0	1	1	1	1749	197.5	6.13	230435.484375
826	CAPNS1	calpain small subunit 1	Low	51599151	3	1	1	1	268	28.3	5.2	913716.9375
2639	GCDH	glutaryl-CoA dehydrogenase	Low	4503943	1	1	1	1	438	48.1	8.06	2204779
29920	PYCR2	pyrroline-5-carboxylate reductase 2	Low	21361454	6	1	1	1	320	33.6	7.77	188405.8125
311	ANXA11	annexin A11	Low	508772597	2	1	1	1	505	54.4	7.65	267682.78125
51593	SRRT	serrate, RNA effector molecule	Low	58331218	1	1	1	1	876	100.6	5.96	426964.96875
9368	NHERF1	NHERF family PDZ scaffold protein 1	Low	4759140	5	1	1	1	358	38.8	5.77	88927.09375
80298	MTERF2	mitochondrial transcription termination factor 2	Low	74271828	2	1	1	1	385	44.4	8.97	18435420
9361	LONP1	lon peptidase 1, mitochondrial	Low	21396489	1	1	1	1	959	106.4	6.39	227723.0625
286133	SCARA5	scavenger receptor class A member 5	Low	47271477	3	1	1	1	495	54.0	7.09	1678901.75
84669	USP32	ubiquitin specific peptidase 32	Low	22550104	0	1	1	1	1604	181.5	6.44	624579.4375
351	APP	amyloid beta precursor protein	Low	4502167	1	1	1	1	770	86.9	4.82	2567159
117246	FTSJ3	FtsJ RNA 2'-O-methyltransferase 3	Low	194097365	1	1	1	1	847	96.5	8.4	200987.3125
79577	CDC73	cell division cycle 73	Low	40018640	2	1	1	1	531	60.5	9.61	157671.78125
57488	ESYT2	extended synaptotagmin 2	Low	45387945	1	1	1	1	893	98.8	8.68	411225.3125
79054	TRPM8	transient receptor potential cation channel subfamily M member 8	Low	109689695	1	1	1	1	1104	127.6	7.24	14004809
369	ARAF	A-Raf proto-oncogene, serine/threonine kinase	Low	371875793	2	1	1	1	609	67.9	9.09	213752.984375
773	CACNA1A	calcium voltage-gated channel subunit alpha1 A	Low	187828880	1	1	1	1	2261	256.6	8.43
7407	VARS1	valyl-tRNA synthetase 1	Low	5454158	1	1	1	1	1264	140.4	7.59	160659.578125
374291	NDUFS7	NADH:ubiquinone oxidoreductase core subunit S7	Low	187281616	4	1	1	1	213	23.5	9.99	170964.578125
414	ARSD	arylsulfatase D	Low	71852584	3	1	1	1	593	64.8	7.23
51373	MRPS17	mitochondrial ribosomal protein S17	Low	7705425	7	1	1	1	130	14.5	9.85	398480.09375
1293	COL6A3	collagen type VI alpha 3 chain	Low	55743098	0	1	1	1	3177	343.5	6.68	60534.1015625
